# Supplementary material for: Notch2 controls developmental fate choices between germinal center and marginal zone B cells upon immunization
Source: Nat Commun. 2024 Mar 4;15:1960. doi: 10.1038/s41467-024-46024-1 (PMC10912316; doi:10.1038/s41467-024-46024-1)
Supplement: Supplementary file 4 — Source Data [file 41467_2024_46024_MOESM4_ESM.xlsx]

## Sheet: Figure 1a
	Figure 1a
	raw data from FlowJo										MICE
		pro-B + early pre-B	late pre + immature	T1	T2	T3	FoBs	MZBs	recirculating		No.	Animal/Species	Strain	line	sex	age (days)
		5554	5845	9469	14638	17349	23989	34927	13603		1	mouse	Balb/c	CBF:H2B-Venus Notch-reporter	m	92
		4646	5345	7866	12351	14085	20763	31014	14943		2	mouse	Balb/c	CBF:H2B-Venus Notch-reporter	f	92
		4486	5466	8548	14221	17517	24613	29556	18433		3	mouse	Balb/c	CBF:H2B-Venus Notch-reporter	f	96
		4843	5145	8358	13906	17630	23231	33285	16734		4	mouse	Balb/c	CBF:H2B-Venus Notch-reporter	f	96
	descriptive statistics (Prism)
		pro-B + early pre-B	late pre + immature	T1	T2	T3	FoBs	MZBs	recirculating
	Number of values	4	4	4	4	4	4	4	4
	Minimum	4486	5145	7866	12351	14085	20763	29556	13603
	Maximum	5554	5845	9469	14638	17630	24613	34927	18433
	Range	1068	700	1603	2287	3545	3850	5371	4830
	Mean	4882	5450	8560	13779	16645	23149	32196	15928
	Std. Deviation	471	294.6	670.5	998.1	1711	1688	2381	2106
	logtransformation of data
		pro-B + early pre-B	late pre + immature	T1	T2	T3	FoBs	MZBs	recirculating
		3.74461	3.76678	3.9763	4.16548	4.23927	4.38001	4.54316	4.13363
		3.66708	3.72795	3.89575	4.0917	4.14876	4.31729	4.49156	4.17444
		3.65186	3.73767	3.93186	4.15293	4.24346	4.39116	4.47065	4.2656
		3.68511	3.71139	3.9221	4.1432	4.24625	4.36607	4.52225	4.2236
	descriptive statistics of logtransformed values (Prism)
		pro-B + early pre-B	late pre + immature	T1	T2	T3	FoBs	MZBs	recirculating
	Number of values	4	4	4	4	4	4	4	4
	Minimum	3.652	3.711	3.896	4.092	4.149	4.317	4.471	4.134
	Maximum	3.745	3.767	3.976	4.165	4.246	4.391	4.543	4.266
	Range	0.09275	0.0554	0.08055	0.07378	0.0975	0.07387	0.07252	0.132
	Mean	3.687	3.736	3.932	4.138	4.219	4.364	4.507	4.199
	Std. Deviation	0.04063	0.02325	0.03353	0.03239	0.04721	0.03256	0.03215	0.05749
	STATISTICS
	ordinary one-way ANOVA
	Tukey's multiple comparisons test
	Tukey's multiple comparisons test	Mean Diff,	95,00% CI of diff,	Below threshold?	Summary	Adjusted P Value
	pro-B + early pre-B vs. late pre + immature	-0.04878	-0,1395 to 0,04189	No	ns	0.6372	A-B
	pro-B + early pre-B vs. T1	-0.2443	-0,3350 to -0,1537	Yes	****	<0,0001	A-C
	pro-B + early pre-B vs. T2	-0.4512	-0,5418 to -0,3605	Yes	****	<0,0001	A-D
	pro-B + early pre-B vs. T3	-0.5323	-0,6229 to -0,4416	Yes	****	<0,0001	A-E
	pro-B + early pre-B vs. FoBs	-0.6765	-0,7671 to -0,5858	Yes	****	<0,0001	A-F
	pro-B + early pre-B vs. MZBs	-0.8197	-0,9104 to -0,7291	Yes	****	<0,0001	A-G
	pro-B + early pre-B vs. recirculating	-0.5122	-0,6028 to -0,4215	Yes	****	<0,0001	A-H
	late pre + immature vs. T1	-0.1956	-0,2862 to -0,1049	Yes	****	<0,0001	B-C
	late pre + immature vs. T2	-0.4024	-0,4931 to -0,3117	Yes	****	<0,0001	B-D
	late pre + immature vs. T3	-0.4835	-0,5742 to -0,3928	Yes	****	<0,0001	B-E
	late pre + immature vs. FoBs	-0.6277	-0,7184 to -0,5370	Yes	****	<0,0001	B-F
	late pre + immature vs. MZBs	-0.771	-0,8616 to -0,6803	Yes	****	<0,0001	B-G
	late pre + immature vs. recirculating	-0.4634	-0,5540 to -0,3727	Yes	****	<0,0001	B-H
	T1 vs. T2	-0.2068	-0,2975 to -0,1162	Yes	****	<0,0001	C-D
	T1 vs. T3	-0.2879	-0,3786 to -0,1973	Yes	****	<0,0001	C-E
	T1 vs. FoBs	-0.4321	-0,5228 to -0,3415	Yes	****	<0,0001	C-F
	T1 vs. MZBs	-0.5754	-0,6661 to -0,4847	Yes	****	<0,0001	C-G
	T1 vs. recirculating	-0.2678	-0,3585 to -0,1771	Yes	****	<0,0001	C-H
	T2 vs. T3	-0.08111	-0,1718 to 0,009566	No	ns	0.1034	D-E
	T2 vs. FoBs	-0.2253	-0,3160 to -0,1346	Yes	****	<0,0001	D-F
	T2 vs. MZBs	-0.3686	-0,4592 to -0,2779	Yes	****	<0,0001	D-G
	T2 vs. recirculating	-0.06099	-0,1517 to 0,02968	No	ns	0.3711	D-H
	T3 vs. FoBs	-0.1442	-0,2349 to -0,05353	Yes	***	0.0005	E-F
	T3 vs. MZBs	-0.2875	-0,3781 to -0,1968	Yes	****	<0,0001	E-G
	T3 vs. recirculating	0.02012	-0,07055 to 0,1108	No	ns	0.9949	E-H
	FoBs vs. MZBs	-0.1433	-0,2339 to -0,05260	Yes	***	0.0005	F-G
	FoBs vs. recirculating	0.1643	0,07364 to 0,2550	Yes	****	<0,0001	F-H
	MZBs vs. recirculating	0.3076	0,2169 to 0,3983	Yes	****	<0,0001	G-H

## Sheet: Figure 1c
	Figure 1c
		Dtx1		Hes1		Cr2
	data from doctoral thesis Stefanie Ehrenberg
	link: https://edoc.ub.uni-muenchen.de/19322/1/Ehrenberg_Stefanie.pdf
		FoB N2KO		FoB N2KO		FoB N2KO
		-0.360433		-0.362001		-0.496466
		-0.649333		-0.480631		-0.296005
		-0.476442		-0.108691		-0.176076
		-0.775514		-0.51346		-0.593736
		-0.880003		-0.46927		-0.086566
		FoB ctrl		FoB ctrl		FoB ctrl
		0.392118		0.359179		0.189335
		0.417868		0.356859		0.259985
		0.676228		0.235279		0.519224
		0.535716		0.42437		0.218534
		0.634076		0.25402		0.265644
		0.0772667		0.17177		-0.0812855
		0.408457		0.13257		0.277404
	STATISTICS
	unpaired two-tailed t-test
	p =	<0,0001		<0,0001		0.0005
		****		****		***

## Sheet: Figure 1c gene expr. data
Variable ID	PROBE_ID	SYMBOL	SYNONYMS	ACCESSION	t-Statistic	p-Value	q-Value	Difference log2	Fold change	6903024039_A ctrl FoB	6903024039_E ctrl FoB	6903024040_A ctrl FoB	6903024040_E ctrl FoB	6903024048_A ctrl FoB	6903024048_E ctrl FoB	6903024060_A ctrl FoB	6903024039_D N2KO FoB	6903024040_D N2KO FoB	6903024048_D N2KO FoB	6903024060_D N2KO FoB	6903024060_F N2KO FoB		PROBE_SEQUENCE
3290270	ILMN_2716098	Hsp105		NM_013559.1	2.74854	0.0225304	0.176867	1.60152	3.03463	0.461662	0.0512619	0.949263	1.27767	1.96807	-1.2199	1.18307	0.339162	-1.38401	-0.417337	-1.68067	-1.52825		GGGAGACACACGTGTGGATCATGTGATCATTGTGAACACCTCGTGAGCTT
2510037	ILMN_2655015	Alad	Lv	NM_008525.3	14.4977	1.51584e-07	0.000942451	1.30297	2.46736	0.711108	0.611308	0.750607	0.408576	0.372076	0.400076	0.546576	-0.611192	-0.703992	-0.757842	-0.569223	-1.15808		GACCAAGCTCCCTGGGCCTTACAGAAGGGGGAAAGTAAATGCGCTGTTAG
7210458	ILMN_1259339	Cdk5r1	Cdk5r; p35; p25; D11Bwg0379e	NM_009871.2	12.8309	4.34467e-07	0.00140563	1.27886	2.42647	0.709854	0.572695	0.905615	0.57214	0.35205	0.38703	0.23062	-0.789065	-0.893345	-0.505755	-0.83217	-0.70967		ATCTGATGAGTCATGAAGCTCAGTTTGGCTGTAATTTAATTCCCCTTCCC
1850270	ILMN_1249586	Hspa8	MGC106514; MGC102007; Hsc70; 2410008N15Rik; MGC118485; Hsc71; Hspa10; Hsp73; Hsc73	NM_031165.4	3.6442	0.00536575	0.0983324	1.24147	2.36439	0.361649	0.319049	0.956849	0.552599	1.1214	-0.509702	0.819098	0.032649	-1.28975	-0.380451	-1.4074	-0.576001		GCATCAGCAGAAAGAACTGGAGAAAGTCTGCAACCCTATCATTACCAAGC
6860022	ILMN_2641793	Dtx1	KIAA4160; Fxit1; mKIAA4160	NM_008052.3	9.92657	3.80449e-06	0.00373713	1.07716	2.10988	0.392118	0.417868	0.676228	0.535716	0.634076	0.0772667	0.408457	-0.360433	-0.649333	-0.476442	-0.775514	-0.880003		AGCGAGGGGAGGAGGCCTTGTTCAGGCTATACACGCATCAAGCTGAGCAG
5870142	ILMN_2668319	Hsp90aa1	Hspca; AL024080; AL024147; Hsp89; Hsp86-1; hsp4; Hsp90; 86kDa; 89kDa	NM_010480.5	3.95457	0.00333156	0.0831063	1.03568	2.05008	0.692413	0.238914	0.710013	0.327193	1.01849	-0.553288	0.586993	-0.111687	-0.989006	-0.540647	-0.734207	-0.645187		ATATGATTGAGCCCATTGATGAGTATTGTGTGCAACAGCTGAAGGAATTT
7560674	ILMN_1237323	Lman2l	A630028F14Rik; VIPL; DKFZp564L2423; VIP36-like	NM_001013374.1	3.85177	0.00389577	0.0873365	1.01012	2.01408	0.452867	0.0797367	0.749067	0.772088	1.00479	-0.541292	0.428918	-0.154133	-0.663054	-0.464483	-0.798682	-0.865823		CCTGGAGGGCCTGGCACAGTTCTCTGTAGCCCGAGGAAAAGGCTTCATAA
2100221	ILMN_1233982	LOC270589		XM_193524.2	3.62266	0.00554868	0.100296	0.967136	1.95496	0.269626	0.428326	1.23993	-0.118867	0.726132	0.185833	0.0898333	-1.28798	-0.242294	-0.407604	-0.645368	-0.237567		ACCCAAAGCGAGGCAACGCTGGAGATAGAAACCCTAGGAAGGAGATCTGG
1500706	ILMN_2603953	Stip1	Hop; STI1; p60; mSTI1	NM_016737.1	2.40734	0.0394206	0.227243	0.947672	1.92876	0.222591	0.193891	0.398791	0.927631	1.18813	-0.875729	0.708732	0.423991	-0.950359	-0.288909	-1.09926	-0.849508		GATGGATGTGGGTCTCATCGCAATTCGGTGATAACTTGCTTTTCCCCCTC
6480450	ILMN_1228919	St13	HOP; SNC6; HSPABP; PRO0786; 3110002K08Rik; HIP; HSPABP1; 1110007I03Rik; p48; AW555194	NM_133726.2	4.70289	0.00111562	0.0543306	0.915507	1.88623	0.450575	0.305665	0.766925	0.128753	0.948373	-0.300687	0.370623	-0.320086	-0.717275	-0.485805	-0.599357	-0.547707		GTAAAAACTTAGGGGAGTCAATTCCTCCATTTTTCTTTACTAACTTGGGC
6400017	ILMN_1242399	Hist1h2bc	R74621; 2610022J01Rik; H2bfs	NM_023422.3	3.61431	0.00562141	0.100528	0.883342	1.84464	0.563743	-0.163577	0.604763	0.711888	0.893608	-0.375732	0.341718	-0.186908	-0.336277	-0.481748	-0.970712	-0.600772		GCTGGATGCTGTAACCTCAAGACAGTGCAAATGGGTGATACTAGCAGATT
5860243	ILMN_2988143	Plac8	D5Wsu111e; C15	NM_139198.1	12.3491	6.02887e-07	0.00140563	0.877777	1.83754	0.497283	0.458883	0.471783	0.344082	0.120582	0.245982	0.421582	-0.629817	-0.481117	-0.317017	-0.685818	-0.446418		ACAGGAGGAGAGCCATGAACGCTTTCTAAGGAGCTGGATGGCAAGAGCTC
1030133	ILMN_1377919	Tubb2b	2410129E14Rik	NM_023716.2	7.11087	5.60005e-05	0.0145072	0.873769	1.83244	0.632678	0.431908	0.472668	0.508294	0.284723	0.0972738	0.120944	-0.308532	-0.901702	-0.327022	-0.509477	-0.501766		AGGTTTGTGCTGGGTCTCTGGTGCTCTTCACTGTTGCCTGTCACTTTTTT
3850411	ILMN_1249362	LOC386298		XM_359163.1	3.06295	0.0135072	0.142497	0.851237	1.80405	0.29892	0.45043	1.12394	-0.274077	0.734123	0.105682	0.0437527	-1.17463	-0.26603	-0.432631	-0.662948	0.053463		CCCAAAGCGAGGCAACGCTGGAGATAGAAACCCTAGGAGAGATCTGGAAC
2030593	ILMN_2918479	Hspa8	MGC106514; MGC102007; Hsc70; 2410008N15Rik; MGC118485; Hsc71; Hspa10; Hsp73; Hsc73	NM_031165.4	2.64977	0.026486	0.190069	0.846776	1.79848	0.261567	0.632867	0.0492668	0.869616	1.01592	-0.639585	0.280116	0.287268	-0.818433	-0.412533	-0.565284	-0.960784		TGCCTGGCATTTGTGTGGTCTCGTCGTCAGCGCAGCTGGGCCTACACACA
4490445	ILMN_1253182	Hs3st1	Hsg3ost; 3-OST; D5Wsu110e	NM_010474.1	4.9822	0.000757161	0.0456098	0.842598	1.79328	-0.0350723	0.447828	1.05463	0.350023	0.363274	0.157884	0.119014	-0.370522	-0.544122	-0.552742	-0.310937	-0.679256		CTGGCACTGATTTGCCGTCTCCTAGGCTCGGGACTTTTCCTGTTGTTAAC
2480682	ILMN_2645333	H60a		NM_010400.2	9.91863	3.82988e-06	0.00373713	0.841655	1.7921	0.719934	0.418963	0.345674	0.336822	0.0946617	0.287941	0.250832	-0.388977	-0.564487	-0.531106	-0.577799	-0.392458		GATTCTGAGCCTTTTCATTCTGCTGAGCTATCTGGGGACCATACTGGCAG
5270671	ILMN_2705578	Snx30	4732481H14Rik; MGC106086; C030041J06Rik	NM_172468.2	7.23493	4.89509e-05	0.0134269	0.83827	1.7879	0.770885	0.441884	0.319184	0.19535	0.41695	0.13465	0.16605	-0.306935	-0.703436	-0.521585	-0.30552	-0.60748		GAGTGAGCACGCCAGCGTCCTTGTCCTTATGGGATGCCTCAGGATCTTGT
4040487	ILMN_1246650	Hsp90ab1	Hspcb; C81438; MGC115780; AL022974; 90kDa; Hsp84-1; Hsp90; Hsp84	NM_008302.3	3.6149	0.00561626	0.100528	0.835526	1.78451	0.604754	0.243355	0.308134	0.537949	0.822908	-0.453972	0.373818	0.156704	-0.664876	-0.648076	-0.622982	-0.657722		GCAGAGCAAGATCCTGAAGGTCATCCGCAAGAACATCGTCAAGAAGTGCC
2900403	ILMN_2550962	E430033B07Rik		AK088947	4.20016	0.00230616	0.0737814	0.824703	1.77117	0.483682	0.432582	0.291883	0.288632	-0.0439672	0.456833	0.495732	-0.646317	0.161482	-0.723318	-1.01947	-0.177767		CTGGGGAACGAGAGTACCAGTGAGTATGTTTGGCCTTGAATTTTTTCTGG
6510133	ILMN_1233733	Hsp90ab1	Hspcb; C81438; MGC115780; AL022974; 90kDa; Hsp84-1; Hsp90; Hsp84	NM_008302.3	2.77052	0.0217351	0.173993	0.800499	1.7417	0.206798	0.321797	0.456298	0.656303	1.0768	-0.632617	0.249403	0.269897	-0.628983	-0.625813	-0.647797	-0.702097		CAAGATCCTGAAGGTCATCCGCAAGAACATCGTCAAGAAGTGCCTGGAGC
5220528	ILMN_2583351	D930042A21Rik		AK086621	10.2316	2.95646e-06	0.0034465	0.793354	1.7331	0.319107	0.334667	0.551517	0.361255	0.385815	0.0642648	0.297325	-0.497513	-0.448423	-0.259353	-0.680665	-0.427995		GCTGTCGCTGGTCCACTGAGCTGCGGTAACAGGATTCCAGGCTTTGCTGA
6770450	ILMN_1257444	Slc37a1		AK028984	3.88702	0.00369167	0.0862237	0.791972	1.73144	0.215322	0.101671	0.583061	0.603548	0.774078	-0.363752	0.395988	-0.0623188	-0.359448	-0.478289	-0.702602	-0.707262		CTGTGCAATCCAGCAGGAGCCTAGACCCCCATACAAGATACATCCATTGC
4920139	ILMN_1246458	Hspa8	MGC106514; MGC102007; Hsc70; 2410008N15Rik; MGC118485; Hsc71; Hspa10; Hsp73; Hsc73	NM_031165.4	2.71482	0.0238088	0.181625	0.778022	1.71478	0.0708675	0.208168	0.376368	0.705883	0.773784	-0.524716	0.658883	0.217768	-0.720232	-0.152932	-1.07942	-0.534416		CATTACCAAGCTGTACCAGAGTGCAGGTGGCATGCCTGGGGGAATGCCTG
630241	ILMN_1257784	LOC386288		XM_359160.1	4.19322	0.00232998	0.0739453	0.776718	1.71323	0.485671	0.213741	0.843341	0.049922	0.632873	-0.0492973	0.0891724	-0.877859	-0.200779	-0.464119	-0.511058	-0.211617		CCATGACAAAACCAAATTCACACAATATCTTTCCACGAATCCAGCCCTTC
7560673	ILMN_1234072	Pdlim1	Clim1	NM_016861.3	2.2693	0.0494198	0.249503	0.773074	1.70891	1.3525	-0.0889339	-0.105794	0.96553	0.88426	-0.319619	-0.433139	-0.430844	-0.450674	-0.276254	-0.473189	-0.623839		CCCTGTCCCTTCACCCACACCTCAATGCACCTTCTTCACTTGGAGTCTTC
4120671	ILMN_2713841	Hspd1	Hsp60; 60kDa	NM_010477.3	2.99879	0.0149857	0.148978	0.766683	1.70135	0.195299	0.051199	0.657099	0.522964	0.948363	-0.539637	0.400864	0.0169992	-0.690701	-0.229901	-0.754956	-0.577606		GGTTTCCTTTGACGATATATAATGGTTTACTGCTGTCATTGTCCATGCCT
2370039	ILMN_1256824	Gpr171	H963; A630006E05; F730001G15Rik	NM_173398.2	4.06304	0.002829	0.0790152	0.759304	1.69267	0.0825996	0.2315	0.9019	0.546841	0.41104	-0.367489	0.40824	-0.4024	-0.3537	-0.4599	-0.629809	-0.36883		CAGGAAGCCCTTCAGCGATACCTTAAAGGTCTTCTGTGACCTAGAAAAAT
6940086	ILMN_1220769	Lman2l	A630028F14Rik; VIPL; DKFZp564L2423; VIP36-like	NM_001013374.1	2.94818	0.016269	0.152443	0.753197	1.68552	0.299426	0.00934601	0.473347	0.559214	1.03912	-0.483756	0.300123	0.106266	-0.473474	-0.414913	-0.826326	-0.588377		AGCAGCTTTCTTCTTACTCCCTGGACTTGGACATGGCCCCAAGATGCTTG
2650709	ILMN_2960308	Hspe1	mt-cpn10; MGC117526; 10kDa	NM_008303.2	3.73955	0.00462871	0.0925345	0.747206	1.67854	0.27446	0.19014	0.64941	0.383454	0.815655	-0.423515	0.289744	-0.0628204	-0.627891	-0.4233	-0.559626	-0.505715		GCCGAAACTGTAACCAAAGGTGGCATTATGCTTCCAGAAAAGTCTCAAGG
7510025	ILMN_2672597	Gng10	AV006524	NM_025277.3	10.5438	2.29895e-06	0.00337815	0.746315	1.6775	0.375181	0.488082	0.408782	0.347702	0.0145016	0.378901	0.163602	-0.484718	-0.411928	-0.375399	-0.540029	-0.364678		CCTCACTACCAAACTTGCTGGATGCGCCTCTTTCACCATGGAGCCTGTGT
4900110	ILMN_2774596	Lamc1	Lamb2	NM_010683.2	4.32699	0.00191352	0.0694376	0.740135	1.67033	0.374073	0.133113	0.683383	0.376556	0.756126	-0.312114	0.147586	-0.251717	-0.423107	-0.515747	-0.505784	-0.462374		TCTCTACAGCCTTCCCCCCTCAGGGAGGGCAATAAAGCGCAACACTTGGC
2190047	ILMN_1238221	Hsp90ab1	Hspcb; C81438; MGC115780; AL022974; 90kDa; Hsp84-1; Hsp90; Hsp84	NM_008302.3	2.67104	0.0255786	0.186854	0.724971	1.65287	0.204901	-0.0875998	0.4849	0.640049	0.937949	-0.46965	0.40395	0.2622	-0.524599	-0.3398	-0.81865	-0.69365		GTGGATTAAAGCCTCCTGGAAGAAGCCCTGCCCTCTGTATAGTATCCCCG
4250424	ILMN_1213364	LOC638892		XM_915073.1	3.12847	0.0121515	0.137197	0.714293	1.64068	0.273196	0.00165653	0.743276	0.283842	0.964212	-0.416677	0.233842	-0.0312243	-0.591444	-0.395464	-0.519338	-0.545888		CAGTGTGAAAGTTGGAGATAAAGTTCTTCTCCCAGAATATGGAGGCACCA
1050670	ILMN_1257428	Fkbp4	AL022792; 59kDa; p59; AW208983; FKPB52; FKBP-52	NM_010219.3	2.43878	0.0374396	0.222042	0.674836	1.59642	-0.013135	-0.0445347	0.365865	0.688342	0.684743	-0.396558	0.683542	0.254465	-0.387034	-0.175634	-1.06442	-0.595657		ACCTTGCTCTCCTGAGTTGGTATTCCTGATAACGCCCTCTGGTATCACAG
4230356	ILMN_1247691	Hes1	Hry	NM_008235.2	9.18182	7.24725e-06	0.00500651	0.663103	1.58348	0.359179	0.356859	0.235279	0.42437	0.25402	0.17177	0.13257	-0.362001	-0.480631	-0.108691	-0.51346	-0.46927		CTTCGCTCACAGCGGCCCGGTCATCCCGGTCTACACCAGCAACAGTGGGA
360725	ILMN_1247694	Chordc1	1110001O09Rik; Chp-1; AA409036	NM_025844.2	2.35781	0.0427544	0.23375	0.655416	1.57507	0.16475	-0.00354958	0.51895	0.592145	0.884945	-0.623055	0.377445	0.24635	-0.715449	-0.211049	-0.759825	-0.471655		GGGGTGAGCCTTTAAGGATTATACAGTCTTGCTGGTCTGATCCAGTCAGG
1580088	ILMN_2700166	Ccnd2	AI256817; 2600016F06Rik; C86853; BF642806; Vin-1; Vin1	NM_009829.3	6.75393	8.32771e-05	0.0174526	0.653718	1.57322	0.551419	0.0618191	0.404409	0.329166	0.440347	0.0814562	0.0380564	-0.249881	-0.359991	-0.407781	-0.422514	-0.466514		GGACACAGGTGAACGGCTCCTAAGTCTCATGTTTGGTGAATTTGGGCTTC
1770717	ILMN_1228320	Cfp	BCFG; Pfc	NM_008823.3	5.72328	0.000285769	0.0313539	0.651862	1.57119	0.568856	0.364157	0.331857	0.403274	0.173573	0.200673	-0.141127	-0.397344	-0.363544	-0.503983	-0.144227	-0.492167		GAAGAAACCCTAAAATCCCTTGCTTCCATTCTGACCCCCTGACTTTCTAG
6290133	ILMN_2733356	Endod1	2210414F18Rik; 2310067E08Rik; C85344	NM_028013.2	6.03358	0.000194345	0.0270516	0.645723	1.56452	0.394065	0.171035	0.519035	0.229898	0.465908	-0.123822	0.227238	-0.202955	-0.528415	-0.352765	-0.343352	-0.455872		ACTATGTACAGTGCTGTGCACCTTGCAGATGCTCAATAAAGTCGCTGCTG
5260431	ILMN_1219230	LOC100043402		XM_001479915.1	2.64312	0.0267766	0.190625	0.638641	1.55686	0.143064	0.160914	1.0316	-0.0762243	0.750586	0.105886	-0.253134	-0.866066	-0.263136	-0.206386	-0.415734	-0.111384		ACAAAACCAAGTTCACACAATATCTTTCCACGAATCCAGCCCTTCAAAGG
5870021	ILMN_2965669	Xlr4a	MGC106987	NM_001081642.1	5.22476	0.000545722	0.0397426	0.638015	1.55619	0.457542	0.0997429	0.441043	0.369136	0.157436	0.513136	-0.177164	-0.336227	-0.363557	-0.298547	-0.588164	-0.274384		CGTGTACAGTTAAAGCTCGCGTCCTGTGATTTCCTGTATGGATACCCTGG
1110241	ILMN_2752883	Hsp90aa1	Hspca; AL024080; AL024147; Hsp89; Hsp86-1; hsp4; Hsp90; 86kDa; 89kDa	NM_010480.5	3.3058	0.0091449	0.122098	0.636722	1.55479	0.192147	0.0830069	0.601397	0.134977	0.882786	-0.370373	0.333167	-0.228523	-0.437013	-0.211013	-0.486943	-0.493613		GTGATACTGTGATACTATAGGTTTAACTCAAGAGGTTGATAGAGCGTTTG
3390274	ILMN_1258415	Mat2a	MGC6545; D630045P18Rik	NM_145569.4	3.08073	0.0131244	0.141016	0.628044	1.54547	0.462914	0.181435	0.324314	0.1527	0.69516	-0.41819	0.43346	-0.0155859	-0.836116	-0.116965	-0.43782	-0.42531		GTAGTTCTTTATCAGGGAGTGTTCCTATCCAATCAATCTTGCATGAAACG
4250711	ILMN_1219574	Hist1h2af	H2a-221	NM_175661.1	2.53557	0.031942	0.206296	0.619619	1.53647	0.299552	0.106751	0.129751	0.281026	0.774126	-0.421714	0.637726	0.308652	-0.644558	-0.200149	-0.519534	-0.751635		CGTGCTGCTGCCCAAGAAGACCGAGAGCCACCATAAGCCCAAGGGAAAGT
3890139	ILMN_2780759	Pknox1	D17Wsu76e; PREP1	NM_016670.2	4.41807	0.00167586	0.0665068	0.61949	1.53633	0.474854	0.239173	0.316163	0.318175	0.594505	-0.200415	0.0643854	-0.0769463	-0.576157	-0.377087	-0.287785	-0.488874		AAATGCCCATCCCAGAGGCCCCTCCCGCAGGTTGTGACTGGAACACAGCA
6550349	ILMN_2421220	Brwd1	D530019K20Rik; Wdr9; 5330419I02Rik	NM_145125.2	8.40641	1.48667e-05	0.00792269	0.613014	1.52945	0.157084	0.336884	0.479584	0.365051	0.201851	0.117751	0.129751	-0.321647	-0.218427	-0.433476	-0.526369	-0.288039		GGCCTCTGGTCGTTGTGCTACAAATGTTTTGCCTACAGAGGATGTGGACT
6520139	ILMN_1260103	LOC666904		XM_986932.1	2.89905	0.0176227	0.157272	0.611429	1.52777	0.139267	0.180667	0.307767	0.392933	0.438732	-0.425167	0.749132	0.097867	-0.515034	-0.210533	-0.803568	-0.352068		GTCAGTCCAAGAAGAAGGTGTAGCTTTGTTCCACAGGGACCCAAAACAAG
2510561	ILMN_2610744	Myl4	ALC1; AMLC; MLC1a; GT1; Myla; ELC; ELC1a	NM_010858.4	4.57538	0.0013366	0.0602182	0.609169	1.52538	0.498001	0.527701	0.427002	0.236052	-0.141818	0.160252	0.0695515	-0.378558	-0.489359	-0.584788	-0.181539	-0.142498		TACGGAGTATTGGACTCACATGGCTTCTCTGACCCACAACCTTCCCTGGA
6110240	ILMN_2675072	Ahsa1	MGC36589; p38; MGC36618; BC023857	NM_146036.1	3.04357	0.0139371	0.143973	0.606575	1.52264	0.140889	0.188169	0.443309	0.486261	0.602551	-0.446408	0.354402	0.162029	-0.597911	-0.336491	-0.435048	-0.561758		CGACAGAGGTGGCAAGTTTCACATGGTCGATGGCAACGTCACCGGGGAGT
1260324	ILMN_2700168	Ccnd2		NM_009829	4.87493	0.000877515	0.0478579	0.604347	1.52029	0.637234	0.0760746	0.344074	0.380858	0.443378	-0.0201511	-0.0987911	-0.282996	-0.362916	-0.411476	-0.349212	-0.356082		GCCAGTTGGACACAGGTGAACGGCTCCTAAGTCTCATGTTTGGTGAATTT
1230341	ILMN_1249378	Bhlhb2	Clast5; Stra14; Dec1; Stra13; C130042M06Rik; CR8; Sharp2	NM_011498.4	8.15669	1.89509e-05	0.0088158	0.604103	1.52003	0.418525	0.257395	0.477615	0.239928	0.211128	0.00856781	0.148808	-0.386345	-0.462355	-0.304835	-0.237152	-0.371282		CTAGGGAGAGGCGAGGTTACAGTGTTTATATTTTGGAACCTTCCTGAAGG
2490008	ILMN_2987062	Thyn1	Thy28; MY105; D730042P09Rik; MDS012; HSPC144	NM_144543.1	9.23038	6.93995e-06	0.00497862	0.597498	1.51309	0.29003	0.23524	0.34256	0.332323	0.236633	0.151443	0.154473	-0.38672	-0.3351	-0.14601	-0.594307	-0.280567		AGAAGGAGAAAGCTTGCTGTATCCACCTGGGGTCGTGTGCACGGATGGTT
3120427	ILMN_1258950	Slc16a6	ESTM12; AW743111; MCT6; MGC27628	NM_134038.2	4.83456	0.000928004	0.0498822	0.592469	1.50783	0.561745	0.290015	0.480195	0.181575	0.0580349	-0.00757504	0.164045	-0.543295	-0.264425	-0.524235	-0.352685	-0.043395		GCACTCCGTTCCTGTGATAAACTACTATATTATAAAGTGACATCCAGCCC
6370347	ILMN_1257126	9530055J05Rik		AK020610	4.98642	0.000752807	0.0456098	0.587282	1.50241	0.467647	0.348546	0.390946	-0.0320587	0.289541	0.139841	0.108441	-0.530934	-0.379714	-0.296494	0.0293407	-0.535109		CTGCATCTCGGAGGAAGGACGCTAAAGACGAGAATCCAGCTGAGGATCAG
2230626	ILMN_1252496	Wdr9		NM_145125	7.00363	6.29947e-05	0.0157596	0.583293	1.49827	0.134423	0.198323	0.476024	0.26304	0.30164	0.0072794	0.320539	-0.306307	-0.239917	-0.262547	-0.59354	-0.298961		CTGGCCTCTGGTCGTTGTGCTACAAATGTTTTGCCTACAGAGGATGTGGA
730129	ILMN_2632264	Acot7	LACH1; AU015130; AU042212; Bach; ACH1; 2410041A17Rik; ACT; CTE-II; AW557066	NM_133348.1	3.03276	0.0141831	0.144638	0.576049	1.49076	0.19156	0.0478191	0.43106	0.574348	0.699288	-0.247022	-0.0169115	-0.309751	0.12282	-0.48351	-0.581231	-0.428472		GAGAGCTGGTGTTGTGTGAAGTGTTGAGTGGCAGTGTTCCCTATGGCCCA
3190288	ILMN_2833652	Cr2	Cr1; CD21; Cr-2; MGC130295; CD35; Cr-1; C3DR	NM_007758.2	5.03613	0.000703481	0.0443288	0.565318	1.47971	0.189335	0.259985	0.519224	0.218534	0.265644	-0.0812855	0.277404	-0.496466	-0.296005	-0.176076	-0.593736	-0.086566		GGGTCCAGGAAGTAGAATGTGGTAGTTTGAACAAAATGGCCCCTATAGGC
4610129	ILMN_1248830	Hist1h2an		NM_178184.1	2.91165	0.0172648	0.155478	0.563967	1.47833	0.372192	0.0689926	0.109793	0.329508	0.627428	-0.358842	0.495828	0.194793	-0.473427	-0.272347	-0.578282	-0.515642		CCGTACTGCTGCCGAAGAAGACCGAGAGCCACCACAAGGCCAAGGGAAAA
4670349	ILMN_2992653	Msh5	G7; Mut5	NM_013600.1	2.55083	0.0311523	0.204975	0.56008	1.47435	0.365394	0.159314	0.218484	0.573192	0.533182	-0.595529	0.379532	0.204954	-0.528776	-0.419366	-0.572759	-0.317618		ACCTTGTCTTCTTCTACCAGCTTTGCCAAGGCGTCGCCAGTGCCAGCCAC
6510661	ILMN_2691832	A530082C11Rik	AI957035; SLC35E2	NM_177186.4	3.2754	0.00959952	0.124195	0.555199	1.46937	0.374594	0.240603	0.492253	0.125385	0.618955	-0.452675	0.220215	-0.334837	-0.569246	-0.203366	-0.238485	-0.273396		CCACAGTTTAGGGTGGACAATTGTCTGCATCAAAGCCAAGTCATATTTGC
4250066	ILMN_2784019	Ggta1	alpha3GalT; Gal; AW108479; GALT; Ggta; Ggta-1	NM_010283.1	3.88577	0.00369874	0.0862237	0.553985	1.46814	0.195572	0.130232	0.485062	0.0690489	0.601859	-0.250731	0.384739	-0.126008	-0.401658	-0.283208	-0.504781	-0.300141		GGTCGCACACCCAGAGGCAACAAAACCCACAGAATTCCTGAACCAATGGG
6350561	ILMN_2834573	Brwd1	D530019K20Rik; Wdr9; 5330419I02Rik	NM_145125.1	7.41798	4.02601e-05	0.0121945	0.547007	1.46105	0.0375881	0.249488	0.384588	0.335268	0.249867	0.109967	0.228667	-0.175072	-0.165852	-0.330742	-0.474332	-0.449442		CACTAACAAGCCAAGTGTCGGGGAGTCTGGCCTCTGGTCGTTGTGCTACA
360121	ILMN_2513837	Gng10	AV006524	NM_025277.3	8.13186	1.942e-05	0.0088158	0.546423	1.46046	0.229465	0.374266	0.287365	0.221633	-0.0378675	0.346433	0.172433	-0.438934	-0.202835	-0.249334	-0.346667	-0.355968		GGTTGCCCATCCTGTGTGAAGCCAGTTAGATCTTCCTTTAGTTCCTATAC
4610551	ILMN_2602011	Papola	Plap; PAP; PapIII	NM_011112.2	4.13126	0.00255469	0.0756403	0.542942	1.45694	0.693726	-0.0606737	0.0672359	0.255754	0.375834	0.146754	0.104944	-0.0587339	-0.329644	-0.311914	-0.550336	-0.332955		GTCTCCAGAGTTGTCTCCTCAACACGACTGGTAAACCCATCGCCTAGACC
150491	ILMN_2538281	LOC386179		XM_359105.1	3.95239	0.00334258	0.0831277	0.540604	1.45458	0.23684	0.1274	0.45471	-0.131082	0.497768	-0.0187521	0.409878	-0.0682797	-0.37764	-0.37303	-0.599202	-0.158612		GGCATATATCCAGAAGATGCCCTAACTGGTAAGAAGGACACATGCTCCAC
5670192	ILMN_2639036	Hspd1	Hsp60; 60kDa	NM_010477.3	3.07443	0.0132586	0.141135	0.54015	1.45412	0.246072	0.378702	0.0863619	0.496178	0.673069	-0.303802	-0.00114155	0.0867715	-0.449938	-0.347968	-0.396101	-0.468201		GTAAAATTTGGTGCGGACGCTCGAGCCTTAATGCTTCAAGGTGTAGACCT
4780753	ILMN_1232093	LOC386330		XM_359173.1	2.37498	0.0415685	0.231549	0.539944	1.45392	0.182323	0.00632286	1.03872	-0.181334	0.578766	0.0819664	-0.131934	-0.779016	-0.223877	-0.224477	-0.168134	-0.179334		TGCCAGCCCAGGCTACTATACCCGGCCAACCTCTCAATTATCATAGATGG
1050092	ILMN_2725927	Serpina3g	Spi2A; MGC107057; 2A2; Spi2/eb.1; spi2 (2a2); AI119734; Spi2-1	NM_009251.1	4.12102	0.00259398	0.0756403	0.536731	1.45068	0.388033	0.469833	0.467333	0.064167	0.000666618	0.262767	-0.0873327	-0.438867	-0.385266	-0.501067	0.00606728	-0.246333		CTCAATGTCTCTTGTTGACCAACTACGTAGGACTGGTGGACACCTCTGCA
3800437	ILMN_2777104	Ubfd1	D7Wsu105e; Ubph; AI467302; D7Wsu128e	NM_138589.2	4.17818	0.0023825	0.0742279	0.535321	1.44926	0.271973	0.0952625	0.392553	0.236458	0.519157	-0.179612	0.225558	-0.0264974	-0.500017	-0.233277	-0.274522	-0.527042		GGTGACTGAAGCCAGAGGTGATGTACTTTCACCATTAGCTTAATTTGAAC
6510253	ILMN_2836654	Hist1h2ao		NM_178185.1	2.27575	0.0489014	0.247923	0.532783	1.44672	0.316616	-0.0303841	0.0152159	0.4251	0.6709	-0.3332	0.4897	0.394616	-0.529884	-0.166183	-0.5964	-0.6561		CGTGCTGCTGCCCAAGAAGACCGAGAGCCACCACAAGGCCAAGGGAAAAT
1770239	ILMN_2699531	Rgs10	MGC129414; 2310010N19Rik	NM_026418.2	7.44601	3.90858e-05	0.0121945	0.529857	1.44379	0.467642	0.223422	0.266432	0.0473099	0.18955	0.20676	0.1443	-0.369968	-0.303399	-0.284128	-0.1267	-0.46122		CTGCCAATACTGGACACTCAGCCTTTCAATCCTGATTAAAGTGTTCGTGA
3520717	ILMN_2795040	Hist1h2ad		NM_178188.3	2.25752	0.0503803	0.251702	0.52861	1.44254	0.321465	0.0112448	-0.0834751	0.461267	0.660917	-0.263622	0.433977	0.416045	-0.485175	-0.180105	-0.531293	-0.761252		GTCTGGACGCGGCAAACAGGGTGGCAAGGCTCGCGCCAAGGCCAAGACCC
6560301	ILMN_2657478	Cd53	Ox-44; AI323659; Tspan25	NM_007651.2	2.73708	0.0229569	0.178598	0.522777	1.43672	0.420333	0.439034	0.535334	-0.0952339	0.103666	-0.103634	0.225266	-0.835267	-0.110066	-0.449367	-0.337833	0.207767		GTCAGTCTGGTAGCCTTGAATTACATTGCCATAAAACAACCCAGAAGTAT
1580075	ILMN_1217068	Tusc1	TSG-9; 2200001D17Rik	NM_026954.1	4.96738	0.000772676	0.0460012	0.522756	1.4367	0.222703	0.252803	0.302063	0.0968962	0.270356	0.118036	0.261847	-0.587667	0.0612431	-0.251147	-0.544963	-0.202173		GGCCTCCAGAGATCTTTTTAGAGTATCTTCTGACAGGTGATGATTTGAGC
7650201	ILMN_2697174	Trrap	AI481500	NM_001081362.1	5.73875	0.000280241	0.0309293	0.520287	1.43424	0.43423	0.33572	0.33199	-0.0180874	0.218633	0.00547314	0.209543	-0.44285	-0.2806	-0.37849	-0.091877	-0.323687		CTGCCGGCTTGTTGGATATCTTTTAGAGATTTACTATCATTGTACCAGAA
990332	ILMN_1237918	LOC386123		XM_359079.1	3.95616	0.00332352	0.0831063	0.518437	1.4324	0.357862	0.0800314	0.644132	-0.0704365	0.391423	0.0374632	0.0716333	-0.396049	-0.392159	-0.293818	-0.398746	-0.0313368		ATCCAGAAGATGCCCCAACTGGTATGAAGGACACATGCTCCACTACGTTC
6960553	ILMN_2504433	Hsp90b1	TA-3; ERp99; Targ2; GRP94; Tra1; Tra-1; gp96	NM_011631.1	3.47929	0.00694628	0.108364	0.516069	1.43005	0.196366	0.0733662	0.470466	0.31675	0.39205	-0.25065	0.30685	-0.190434	-0.170134	-0.379634	-0.71105	-0.0539503		ATACTCTCGCTATGAATCCCGTGTGGAGAGGGAATGTGAAGTTTTGAAGT
6290441	ILMN_1260582	LOC280487		XM_203701.3	3.43942	0.00739728	0.112357	0.514218	1.42822	0.513369	0.392078	0.0855083	-0.167954	0.123406	0.303926	0.249466	-0.0452614	-0.197652	-0.748041	-0.404664	-0.104184		GCCTTGGCTCTGTCTGGACAGGTCCAGATACAACTAGATGTATTATGACA
2370747	ILMN_2727013	Nr1h4	HRR1; Fxr; AI957360; RIP14; Rxrip14	NM_009108.1	2.70206	0.0243114	0.183195	0.500783	1.41498	0.212675	0.154915	0.415965	-0.114097	0.094903	0.831653	-0.135397	-0.0634251	-0.033165	-0.686965	-0.320867	-0.356197		CAAGGCTTCAGGAAACCCCACTGGCATGCCCTTTTGGCCTAATTAAATCA
5050427	ILMN_2974798	Lamc1	Lamb2	NM_010683.1	2.94281	0.0164117	0.153208	0.500561	1.41476	0.119905	0.0406046	0.539994	0.354203	0.704333	-0.370137	0.0710635	-0.175896	-0.208776	-0.315835	-0.390507	-0.368957		GGCGTCGGCCTCACCAAGTTCAGTGCTGATTGGCTAGTTCCTCTATTCCG
3130609	ILMN_2847144	Hist1h2ak		NM_178183.1	2.26669	0.0496305	0.249921	0.500087	1.4143	0.322898	-0.0262127	-0.0796824	0.476088	0.622578	-0.267202	0.410118	0.333148	-0.414812	-0.135343	-0.500632	-0.740952		ATGTCAGGAAGAGGCAAGCAGGGTGGCAAGGCTCGCGCCAAGGCCAAGAC
1230026	ILMN_2481559	Cd53		NM_007651	3.87477	0.00376132	0.0862237	0.494673	1.409	0.147023	0.154083	0.459593	0.183906	0.530406	-0.183804	0.151586	-0.217077	-0.325207	-0.218417	-0.579174	-0.102924		GTCATGTATTCCTCTTTGTTCAGACTAACACTTAGTGGTGACATTACCAG
7160253	ILMN_1226839	Hist1h2ad		NM_178188.3	2.3292	0.0448054	0.238565	0.493463	1.40782	0.312833	-0.00646687	-0.00216675	0.385467	0.646767	-0.325733	0.428567	0.316733	-0.469666	-0.151267	-0.540833	-0.594234		GTGCTGCTGCCCAAGAAGACCGAGAGCCACCACAAGGCCAAGGGGAAATA
2750500	ILMN_2931411	Cct3	AL024092; Cctg; Tcp1-rs3; TriC-P5	NM_009836.1	3.16174	0.011518	0.134271	0.492584	1.40696	0.187417	-0.0333834	0.305017	0.359438	0.422338	-0.255462	0.451338	0.109217	-0.363883	-0.204383	-0.574192	-0.403462		GTAGAGACTGCAGTTCTGCTTCTGCGGATTGATGACATTGTCTCTGGCCA
1090139	ILMN_2652857	Ifi47	47kDa; Iipg4; Iigp4; Olfr56; IRG-47	NM_008330.1	3.42852	0.0075258	0.113102	0.489908	1.40436	0.560905	0.344105	0.405305	-0.159817	0.229943	-0.0210171	0.0694733	-0.492385	-0.442135	-0.375795	-0.110277	-0.0083065		CCCTCTAGAGATTACTACCATGCATGAATTGTTTTTTGCTCATACCCTGT
1110112	ILMN_3035795	Mllt3	D4Ertd321e; 2610012I03Rik; 2210011H10Rik; Af9; 3830408D16Rik	NM_027326.3	9.79613	4.24632e-06	0.00373713	0.488754	1.40323	0.238401	0.219981	0.309031	0.239491	0.226621	0.2271	-0.0351	-0.218449	-0.214289	-0.334679	-0.32489	-0.33323		TAACTTACTCACCGTCACCAGTGGGCAGCAGGACAAGAAGGCGCCCAGCA
6330390	ILMN_1247862	Rad23b		AK084917	6.77858	8.09876e-05	0.0171657	0.485892	1.40045	0.43036	0.1257	0.27648	0.149716	0.306466	0.0955458	0.0329161	-0.11845	-0.32699	-0.3871	-0.260784	-0.323864		GGTAAACTTACCTGTTTTCCAAAGGAGGTAGGTCTCCCATGGCCCATTAT
6660747	ILMN_2747857	Slc27a3		XM_130954.3	5.15371	0.000600136	0.0413659	0.48548	1.40005	0.402166	0.193186	0.221966	0.323173	0.271863	0.0260434	-0.0224166	-0.138184	-0.549184	-0.129953	-0.261977	-0.336687		GCACCAGGGAGGGTTTTCGGGTATCTTTTGTATATGGAGTCATTATTTTG
6900189	ILMN_1225712	Iap		NM_010490.2	3.81186	0.00414132	0.0899418	0.485297	1.39987	0.32355	0.12905	0.174551	-0.00610065	0.0641994	0.279799	0.450399	-0.0962496	-0.0378494	-0.49305	-0.662001	-0.126301		CACGGGAGCAGGTCAGGGTTGCTCTGGGTAAAAGCCTGTAAGCCTAAGAG
3370102	ILMN_2776419	Dnclc1		NM_019682	3.72454	0.00473724	0.0932288	0.482788	1.39744	0.274343	0.312113	0.418833	0.14284	0.284961	-0.20959	0.18463	-0.203828	-0.661557	-0.139908	-0.35343	-0.0494099		TGTGGGCCGAAACTTCGGTAGTTATGTGACACATGAAACCAAACACTTCA
6650626	ILMN_2506039	A130090K04Rik			9.80629	4.20996e-06	0.00373713	0.48247	1.39713	0.341187	0.221406	0.273857	0.275013	0.0936832	0.183053	0.0190029	-0.346133	-0.281824	-0.208493	-0.288927	-0.281827		GGGCAAGATGTTACTGTGGGGTTGATACCTTATCTGTCATTGTGCTTTTG
4150181	ILMN_2644587	Bzw2	1110001I24Rik; Bdm2; HSPC028; MGC7203	NM_025840.2	4.3996	0.00172138	0.0673106	0.478499	1.39329	0.413877	0.0741367	0.296667	0.246199	0.0797386	0.342178	-0.0571718	-0.168053	-0.421673	-0.194953	-0.0562019	-0.554742		AGAAGCACACGCCGCCAAAGGCAAGAGCGTCTTTCTTGACCAGATGAAGA
5340301	ILMN_2710484	Rufy3	6330416M07Rik; mKIAA0871; Rpipx; D5Bwg0860e; AW455998; Ripx; 2810428M05Rik; AW538594	NM_027530.2	5.67901	0.000302247	0.031926	0.477119	1.39196	0.355665	0.381975	0.0551152	0.106933	0.309763	0.0981731	0.0839734	-0.259015	-0.388975	-0.144765	-0.132017	-0.466827		GGTGGCTTCAGCGTCAATTACTCTGTACCTGAGGGTGGCTCTGGGTATGG
110121	ILMN_2683316	Ctsb		NM_007798.2	5.59667	0.0003357	0.0326909	0.477089	1.39193	0.250537	0.259537	0.496837	0.0487995	0.179199	0.0605993	0.0959988	-0.340234	-0.306793	-0.359883	-0.337301	-0.0473013		GGTCATGGTTTGCTGTGTGACCGACAGATAACCACAATGAAACTAGTCTG
5490678	ILMN_2457752	Centd1		XM_001001363.1	5.82127	0.000252659	0.029639	0.476756	1.39161	0.43938	0.1235	0.33477	-0.0179706	0.250289	0.19353	0.0670395	-0.27108	-0.37088	-0.25569	-0.388781	-0.10411		TTTGGGCTGGAAACCTTCAAAAAGACGAAGAATTACAGGTGGATTCCCCA
5670008	ILMN_2614884	Pja1		NM_008853.1	2.94979	0.0162265	0.152381	0.47649	1.39135	0.0899935	0.110184	0.451723	0.237158	0.629038	-0.394583	0.266248	-0.0564461	-0.418846	-0.176606	-0.400043	-0.337823		TTTGTTGCATGTCATGGGTTAATGTTCCTGTATTTGCAGTGGTGTAAAAG
1470341	ILMN_2730329	Hist1h2ah	RP23-9O16.9	NM_175659.1	2.36304	0.0423898	0.233028	0.47586	1.39075	0.400416	0.0150766	-0.0973139	0.351758	0.580829	-0.219532	0.356688	0.362327	-0.454214	-0.226294	-0.470972	-0.598772		ACGCGGTAAGCAGGGCGGCAAGGCTCGCGCCAAGGCCAAGACCCGCTCCT
5290523	ILMN_1235034	LOC280097		XM_207108.3	2.35617	0.0428692	0.234005	0.47404	1.38899	0.17655	0.25502	0.79759	-0.35504	0.41028	-0.136479	0.234691	-0.60477	-0.32613	-0.29826	-0.2949	0.14144		CCATCCCAGGCTACTATACTCAGCCAAACTCTCAATTACCATAGATGGAG
6760735	ILMN_2417926	LOC665506		XM_977361.1	3.71182	0.0048314	0.0940383	0.47318	1.38817	-0.0537739	0.326526	0.506266	0.458467	-0.0902328	0.182877	0.0499763	-0.418284	-0.332045	-0.0286942	-0.411443	-0.189643		CTCTTCTTCCTCCATGGATATCCATCCTTCCTCGTTGACACCTTGACTCT
3130646	ILMN_2427108	Zfp36l1	Berg36; cMG1; D530020L18Rik; AW742437; TIS11b; ERF1; Brf1; AW743212	NM_007564.4	4.32084	0.00193081	0.0695776	0.471253	1.38631	0.550013	0.194563	0.289803	0.025856	0.228867	0.0131159	0.0722666	-0.148217	-0.519407	-0.366757	-0.0668135	-0.273293		GCAACTTAGTGCCTTGTAATCTAACTTTGTCACTGTGACTACATTACCTC
2140025	ILMN_1221598	9330133O14Rik		NM_176948	6.86549	7.34482e-05	0.0163251	0.464108	1.37946	0.347448	0.128718	0.172478	0.141463	0.0652933	0.300413	0.197833	-0.282812	-0.173052	-0.192782	-0.188347	-0.516657		AGGATGCTGTTTGTGGATTTCTGTGCCCCTGTCGCTTGTCCCTTTGAACT
7000438	ILMN_1241229	Bat2d	1810043M20Rik; E130112L15Rik; Bat2d1; mKIAA1096; A630006J20; 9630039I18Rik	NM_001081290.1	4.3926	0.00173896	0.0675958	0.462496	1.37792	0.549923	0.194633	0.231723	-0.145004	0.197845	0.129866	0.189956	-0.224377	-0.349697	-0.402207	-0.310514	-0.0621538		AGGAGCAGGAACTACAAAGGCTGAGAGAACAGGAAAAGGAGGGCGAGCCA
6040470	ILMN_1250402	9330147J08Rik			3.01307	0.0146429	0.147075	0.460699	1.37621	0.0504847	0.154495	0.151545	0.268095	0.441735	0.00332499	0.274025	0.128045	-0.304405	-0.180165	-0.846235	-0.140945		GGTTCCAGATGGGGAATATTTCCTGTTGCTTCAAAGCCCAATGGGTTGGC
4850682	ILMN_1253854	Tgif1	AA959811; AI462167; Tgif	NM_009372.2	3.34784	0.00855293	0.119656	0.45997	1.37551	0.0942488	0.116368	0.617518	0.0924873	0.278438	-0.242312	0.384828	-0.202182	-0.466231	-0.159721	-0.385392	-0.128053		TTCGAATGTTTCTTGGTAGTTTCTCATAATGTGAGACGGTTCCCAGTATC
130433	ILMN_2936199	Trim32	1810045E12Rik; Zfp117; 3f3	NM_053084.1	10.3963	2.58698e-06	0.00337815	0.459466	1.37503	0.320313	0.247133	0.279853	0.168389	0.129219	0.18586	0.00933933	-0.295447	-0.316637	-0.235217	-0.264331	-0.22848		TTCTAGGGCTCAAAGCGTTTTGTACTCCTTCCACTGACCTATGCTAAGAG
610274	ILMN_2607786	Fads1	MGC37858; DSD; 0710001O03Rik; AI317215; A930006B21Rik	NM_146094.1	10.6031	2.19317e-06	0.00337815	0.458987	1.37458	0.300621	0.229911	0.289551	0.107902	0.218792	0.0385919	0.153342	-0.190089	-0.336979	-0.293019	-0.231608	-0.287018		AGCCTAATGTCAGTATCTGTGTGTGCCAATGCTGTTACCACATCCTGGTG
5860475	ILMN_3152241	Slc16a6	ESTM12; AW743111; MCT6; MGC27628	NM_134038.2	3.70065	0.00491565	0.094425	0.457873	1.37352	0.444118	-0.0260816	0.124358	0.341957	0.387237	0.224347	-0.160473	-0.281742	-0.167042	-0.0936117	-0.564233	-0.228833		AGACTGCACCTGAAATGGGATGGATGTAGCCAAGCTCGGTGGGACCCCTC
4150470	ILMN_1232452	4921528G01Rik		NM_023884	7.91099	2.42019e-05	0.0100314	0.456219	1.37194	0.339273	0.251833	0.238294	0.141319	0.0959992	0.132609	0.131309	-0.326326	-0.213546	-0.289526	-0.414821	-0.0864205		CCACAGACAGTAAAGCTCATTTGTTTCTCTCATAGCCAAGGAGAACTCTT
3370575	ILMN_1256089	Rasgef1b	4732452O09Rik; GPIgamma4; Gpig4	NM_181318.4	3.31147	0.00906268	0.12196	0.453011	1.36889	0.20099	0.12088	0.44293	0.193333	0.599953	-0.330206	0.0934033	-0.25506	-0.20527	-0.30447	-0.298927	-0.257556		CGCTCTACTTGGCTTCATACGAGAGTGAAGGACCCGAAAATAATATAGAG
520286	ILMN_2751603	Phxr4		NM_008835.1	4.19137	0.00233638	0.0739453	0.451183	1.36716	0.232349	-0.0326509	0.31815	0.21855	0.365549	-0.16715	0.381149	-0.114051	-0.187651	-0.21615	-0.402051	-0.39605		GCGTCAGCTTGTGTTCTGGTGAGCAATGAAGTGTCAGGCCAGTGGAATCC
650437	ILMN_2762334	Cept1	AI788721; BB118941; 9930118K05Rik	NM_133869.3	5.19922	0.000564647	0.0397426	0.450543	1.36655	0.0831156	0.288015	0.464416	0.208683	0.133083	-0.0223169	0.159083	-0.349284	-0.100884	-0.385385	-0.350117	-0.128417		GTGGCACATACATCTTACTAGCTTGTGAGGTGAGAGCAGTGATAAGGACC
6980593	ILMN_2705655	1700030K09Rik		NM_028170.1	4.28667	0.00202996	0.0705082	0.449279	1.36536	0.275143	0.216494	0.360764	0.247992	0.365191	-0.182178	0.0269909	-0.240746	-0.291757	-0.319897	-0.0404787	-0.417519		GCATCTATCCAGAGCAGCCTGCACAGTATCTCTCATCCACAGCTAGAGGA
270593	ILMN_1216689	Aplp2	AI790698	NM_009691.2	5.05152	0.000688922	0.0442665	0.448898	1.365	0.186116	0.137656	0.394716	0.204967	0.359537	-0.129053	0.155347	-0.168674	-0.293154	-0.256663	-0.150192	-0.440602		GGCCCTAGCCGTGCCTCGTCCCACTATGCACAGATTGAAACTTCACCTAC
4560292	ILMN_2512149	LOC100047936		XR_033905.1	2.76582	0.0219027	0.174513	0.447567	1.36374	0.321335	0.0416355	0.589835	0.226449	0.281049	-0.274051	0.119149	-0.371765	-0.0163651	-0.564675	-0.418251	0.065649		CTCGATGAAGACTCTTGTTGAGACTTACTAAACACTTTAGGCGCAGTCGG
6280088	ILMN_2678431	Mns1	AW546487	NM_008613.2	2.77722	0.0214984	0.17327	0.446425	1.36266	0.224503	0.143173	0.374523	0.170244	0.560864	-0.268706	0.0974736	0.044333	-0.619827	-0.166707	-0.0683861	-0.491486		GTTGGTGACAGTAGGCCCTGGTCTATCTGCATGTTCTAAAACATCCTCCT
1690528	ILMN_1241268	Snx3	MGC151266; SDP3; MGC151262	NM_017472.3	4.01904	0.00302241	0.0805466	0.446375	1.36261	0.185506	0.450636	0.260356	0.126917	0.342647	-0.174843	0.110706	-0.121233	-0.453154	-0.322114	-0.350983	-0.0544434		CAAAACCCGAGACCATTAATGATTCATCCGCACCAATGAAGAAGTTGTAA
2510484	ILMN_1236601	Pole4	2400007P05Rik; 5830430F06Rik	NM_025882.3	6.39451	0.000126084	0.0216672	0.445529	1.36181	0.196473	0.100782	0.409713	0.133965	0.238655	-0.0411453	0.261015	-0.223337	-0.234707	-0.248927	-0.404295	-0.188195		CTGCAGGATCTTCTCCCTAGAATGATACATTCAGTCCTGTAATACGTTAA
6290411	ILMN_2868013	Pank1	5430426F23Rik; Pank1a; 4632412I06Rik; Pank1b; Pank; panK1beta	NM_023792.1	2.78391	0.0212646	0.172809	0.445479	1.36177	0.114938	0.0277381	0.380698	0.394105	0.548554	-0.278475	0.111755	-0.0123219	-0.459002	-0.052052	-0.572375	-0.203565		CACGCCGTAACAGGAGATCTAGTGATCTTTTGGATCAAGGGTTCCCTTCC
6590368	ILMN_2627179	Ell3	A930015D22Rik; MGC31450	NM_145973.2	7.61384	3.2792e-05	0.0111207	0.441298	1.35783	0.127607	0.317807	0.238007	0.161099	0.0794992	0.1233	0.239799	-0.161893	-0.120593	-0.400933	-0.382	-0.221701		GGCATGGTATCATCTCCTCAGCTGTGCCAGGAGACTAGGAAAGTAGGAGG
6840093	ILMN_2538152	LOC386094		XM_359067.1	3.85511	0.0038759	0.0871003	0.440238	1.35683	0.25998	0.17418	0.56073	-0.0657883	0.362472	0.00403214	-0.0115786	-0.257101	-0.34439	-0.393401	-0.193608	-0.0955286		ATCCAGAAGATGCCCCAACTGGTAAGAAGGACACATGCGCCACTATGTTC
4610433	ILMN_2722732	Srgn	Sgc; Prg; Prg1	NM_011157.2	3.33116	0.00878279	0.120444	0.440094	1.35669	0.359011	0.29001	0.331111	-0.0623569	0.152943	-0.0568571	0.269743	-0.634049	0.0689106	-0.414999	-0.118358	-0.185117		GAATTATGCTTTAATGCTGTTACCTATCTTGTTGTTCTGGAAAATGCCTG
6110373	ILMN_2565243	B130018P07Rik		AK045005	6.19684	0.00015947	0.024787	0.430888	1.34806	0.468463	0.117043	0.139553	0.13113	0.22615	0.1675	0.00691032	-0.122987	-0.285097	-0.316977	-0.24597	-0.28573		GTGTGTAACTCTCAGGTCAAGCACTTGGAGCAGAAGGCGTGTTTTAGCTG
7330026	ILMN_2623983	Egr2		NM_010118.1	4.93515	0.000807607	0.046207	0.428546	1.34588	0.501858	0.214528	0.159188	0.125585	0.0929146	0.077405	0.0784445	-0.247262	-0.391862	-0.236452	-0.0217752	-0.352575		GGTCTGCATGTGTACAGGATGCCTTACTATGGGAACAGAAAAATCACTCC
1820224	ILMN_1256142	Marcks	PKCSL; Macs	NM_008538.2	6.30713	0.000139796	0.0228809	0.428495	1.34583	0.308443	0.141823	0.242633	0.374457	0.174828	-0.0445528	0.0521469	-0.185777	-0.266217	-0.240907	-0.341332	-0.215543		GCACATGAAGTTTGCAAGTCTCCACCCTGCCCATTTTTGTAAAACTGCAG
5690246	ILMN_1233293	Gbp1	MGC124334; Gbp-1; Mpa-1; 5830475C06; Mpa1; Mag-1	NM_010259.2	5.85218	0.000243099	0.0292574	0.426531	1.344	0.282942	0.0395412	0.240902	0.192103	0.293134	0.0526133	0.142814	-0.0931482	-0.398018	-0.0722179	-0.349417	-0.331247		CTTTCATGCTCCAGCCTACTGTGTTTCCTTTCTAATCTCTCTTTTTATTT
2710722	ILMN_1239507	Mrpl15	MRP-L7; HSPC145; Rpml7	NM_025300.2	6.64868	9.38805e-05	0.0182402	0.426257	1.34374	0.218923	0.143803	0.244173	0.260735	0.277955	-0.0487351	0.146395	-0.156027	-0.283127	-0.167747	-0.208155	-0.428195		GAGGCAGAAACATAGCACCCAAGTCTGAAACAATTGGCACCAGTCTTCCC
4670424	ILMN_2728682	Prr18	9630019K15Rik	NM_178774.3	3.20208	0.0107953	0.132032	0.425979	1.34348	0.0880947	0.117565	0.275175	0.399299	0.353639	-0.290431	0.299099	0.0935049	-0.319135	-0.255205	-0.409871	-0.351731		CGGGGTCTCTACCTCGTTGCTGACATTCTGAGGACATTTTCTAGTCACTG
6510494	ILMN_1241258	Tens1		XM_109868	2.35742	0.0427818	0.23375	0.423472	1.34115	0.641463	-0.0899868	-0.053627	0.577512	0.456312	-0.0448985	-0.251648	-0.166437	-0.203447	-0.127967	-0.477248	-0.260028		CTGGAGGGCTGGTTGTCCTTGATGTGTGGTCTGCATAGCATGGGAAACAC
6980019	ILMN_2508410	Ubqln1	1110046H03Rik; D13Ertd372e; C77538; DA41; XDRP1; Plic-1; Dsk2; AU019746; 1810030E05Rik	NM_026842.3	2.86592	0.0186001	0.161939	0.421497	1.33932	0.0936327	0.176433	0.412633	0.306817	0.474116	-0.434383	0.200116	-0.123667	-0.418367	-0.140667	-0.256683	-0.289984		GTTGGAAGACTTTGTACTGGTGAATGGCAATATGCAGGTGGGGCAGTGTC
870309	ILMN_1246808	Serpine2		AK045954	2.93626	0.0165873	0.153958	0.419774	1.33772	0.0202861	-0.0930443	0.664226	0.203225	0.476665	-0.0141554	-0.0328655	-0.049644	-0.329814	-0.212014	-0.365595	-0.267275		GTGGAATGCTGGATGCCTGGGATGCTGTAGTGAAGGATGAGCAGGCCGGT
1190131	ILMN_2676615	Bcar3	AND-34; AI131758	NM_013867.1	4.55448	0.00137708	0.0608591	0.41785	1.33594	0.185588	0.263258	0.383498	-0.0151224	0.329348	-0.0678825	0.140038	-0.413342	-0.184522	-0.234482	-0.322433	-0.0639524		GGATACAAGCCGCTAACATCCACAGGATAGTAAATGTGTAAACTGCACAG
1500274	ILMN_2611501	Bcap31	Bap31	NM_012060.4	3.42916	0.00751818	0.113102	0.417472	1.33559	0.131207	0.224477	0.596896	0.0427713	0.0651512	-0.0739689	0.231091	-0.444883	-0.145223	-0.362473	-0.289699	0.0246515		AGAACAAGAGCCTGAAGAATGACCTGAGGAAGCTAAAAGATGAGCTGGCC
4210333	ILMN_1225994	Vav2	AI847175; 2810040F13Rik	NM_009500.1	6.36785	0.000130105	0.0216672	0.413703	1.3321	0.286066	0.161566	0.299466	0.241333	0.206633	-0.115168	0.126733	-0.237134	-0.270834	-0.239134	-0.167768	-0.291767		GGAACAACTGTACATTTGCCAATGGGTTTTCCCCACAAGACTACGGTTTT
1710196	ILMN_1224389	LOC100048583		XM_001480717.1	2.6799	0.0252104	0.186153	0.411783	1.33033	0.253826	0.451447	0.485746	0.0143385	0.191468	-0.0701418	-0.125652	-0.344744	-0.483204	-0.363074	-0.229892	0.219878		GGTCAAGATGAACTCAGTTCCTCCGAATCTCTTTTCATCAATAAAGAATC
70546	ILMN_2981801	Hist1h2ag		NM_178186.2	2.37027	0.0418906	0.232089	0.410854	1.32947	0.136203	0.0818629	-0.0502472	0.298998	0.521888	0.0363779	0.173238	0.387533	-0.394597	-0.160757	-0.382722	-0.647782		CTCCGCAAGGGCAACTACTCGGAGCGCGTGGGCGCCGGCGCCCCGGTCTA
1470079	ILMN_2737463	Ccdc88b	Ccdc88; 2610041P08Rik	NM_001081291.1	5.22879	0.000542804	0.0397426	0.409326	1.32807	0.33385	0.22845	0.24091	-0.0156088	0.138711	0.0870914	0.180461	-0.50721	-0.1329	-0.1631	-0.126409	-0.264249		GAGCATTGTCTGGGACACGAGGGAAAGAAGAATAAAGCTGAAACCCCTTG
1570039	ILMN_2652645	Gnb2l1	GB-like; AL033335; Rack1; p205; Gnb2-rs1	NM_008143.3	2.92766	0.0168209	0.154394	0.406816	1.32576	0.331613	0.282962	0.432142	-0.0706472	0.0927219	-0.0974274	0.215182	-0.632918	-0.380568	-0.0332279	0.0201025	-0.159938		TTGTAGATGAATTGAAGCAAGAAGTTATCAGCACCAGCAGCAAGGCAGAG
2940441	ILMN_1217913	D230007K08Rik		XM_980391.1	4.44756	0.00160584	0.0652552	0.405476	1.32453	0.309153	0.284883	0.246443	0.131232	-0.0776777	0.341542	-0.0529385	-0.367257	-0.361208	-0.112018	-0.142598	-0.199558		CCCAAGCCTAACTGTAGCGGTATGGCCACACAAGACCCAAACAGGAACTG
7210521	ILMN_2842877	Pja1		NM_008853.2	2.45314	0.0365681	0.219611	0.404068	1.32323	0.00842571	0.0638065	0.289557	0.385385	0.577254	-0.350736	0.204834	0.149076	-0.275524	-0.235344	-0.436536	-0.380206		GTCAGCCTGGTTACATTCCCTGTCCGAAACCCACAATACTACAGGAGCCC
1990315	ILMN_1258094	4933403K19Rik		AK030157	6.12369	0.000174172	0.0255799	0.404051	1.32322	0.25133	0.23479	0.27446	0.139173	-0.00746727	0.298943	-0.0127473	-0.20276	-0.35807	-0.19975	-0.143027	-0.274878		GGCCAGAGTGGACTACATAGTGAGTTTGAGGCAACCCCAGGCTACATAGG
5050072	ILMN_2481902	Plxnc1		NM_018797	3.76779	0.00443151	0.091429	0.403366	1.32259	0.309722	0.306792	0.326082	0.0538301	0.34533	-0.0819197	-0.0833497	-0.469718	-0.206918	-0.265958	-0.16433	-0.0695596		CACAGAATGTCCAAATTAGATGTGTGCTGAAGACAATCAGTCACTGGGCC
5290193	ILMN_2722769	Ttpal	3110080A02Rik	NM_029512.2	4.53239	0.00142133	0.0616641	0.402587	1.32188	0.0270081	0.201308	0.334508	0.299371	0.365391	-0.0454893	-0.00788879	-0.0816422	-0.317282	-0.163902	-0.318229	-0.293159		GTGGCTGCTGAAGTTGTTAGGCTTCTGCTTGGGAAGACATTACCTAGAGG
4050477	ILMN_1235602	D0Kist3			7.25865	4.77167e-05	0.0132838	0.40203	1.32137	0.106031	0.343102	0.135851	0.142387	0.241367	0.0744772	0.129368	-0.173219	-0.221579	-0.190189	-0.167253	-0.420352		CCTAGGCCTTGTGTCAGTGGAACTCTTCCGGGTCACAGTAATTCTCTGTT
7050370	ILMN_2880536	Uck2	UK; AI481316; AU020720; UMK; TSA903; Umpk; AU018180; AA407809	NM_030724.1	4.72576	0.00108032	0.0535906	0.401342	1.32074	0.166515	0.200305	0.324235	0.311396	0.153056	0.229466	-0.214394	-0.229185	-0.309065	-0.152805	-0.230864	-0.248664		CCACGGAGATGAAATGCCTTGATTTCCCTTTCTGCCTTTTTGTACTTTGG
3850754	ILMN_1227839	Brwd1	D530019K20Rik; Wdr9; 5330419I02Rik	NM_145125.2	4.339	0.0018802	0.0690346	0.400937	1.32037	0.45592	0.00940943	0.17852	-0.0916853	0.105385	0.164945	0.346905	-0.0913005	-0.31368	-0.23887	-0.214845	-0.310705		GTCGTCGTCGAGTAACTCGATTCTGCAGTACTTCAGAGGACGAAATGTCC
6330647	ILMN_1231088	LOC386164		XM_359102.1	2.31868	0.0455842	0.240264	0.400726	1.32017	0.096015	0.0562148	0.727095	-0.247351	0.47297	0.124329	-0.0604906	-0.557555	-0.227355	-0.0944152	-0.268901	-0.0205607		CCACGACAAAACCAAGTTCACACAATACCTTTCCACGAATCCAGCCCTTC
6560327	ILMN_1217454	Lamp2	Lamp-2c; CD107b; Lamp-2b; Lamp-2a; Lamp-2	NM_010685.3	6.6638	9.22702e-05	0.0182402	0.399428	1.31898	0.244642	0.170843	0.318043	0.236642	0.195442	0.0231419	-0.0237579	-0.246537	-0.154858	-0.332137	-0.250798	-0.180668		GTGCTAGCTGATGTACGTACGATATCTCTTCTCAGATATTTGCCTGTCTG
6020598	ILMN_2571211	E330013M12Rik		AK054306	2.31663	0.0457378	0.240334	0.398963	1.31856	0.609041	0.0849314	0.311991	-0.136563	0.296926	0.078186	-0.0808735	-0.502309	-0.245869	-0.257789	-0.461424	0.303746		GCCATTGGAATGGAGACAATGGAATACTTACTCAGTGGTCAGATGGACAC
4560397	ILMN_2517041	Uhrf1	AL022808; Np95; ICBP90; RNF106	NM_010931.2	5.2035	0.000561422	0.0397426	0.398759	1.31837	0.291697	0.197606	0.255527	0.127741	0.35956	-0.0223999	-0.04669	-0.148283	-0.370193	-0.226354	-0.227439	-0.19078		CCATTTACTACAGGCAGACTGGACAGCACAGTTCTAAGGGTTGTGTTTTG
2230082	ILMN_2538597	LOC386405		XM_359211.1	4.77471	0.0010087	0.0519734	0.397705	1.31741	0.329013	0.174363	0.0845633	0.0919337	0.344264	0.276553	-0.140717	-0.123567	-0.230857	-0.233517	-0.228517	-0.343516		TTCCTCTCTTACAGCTCGAGCGGCCTTCTCAGTCGAACCGTTCACGTTGC
1850382	ILMN_2880052	Xlr4c	2900036K24Rik	NM_183094.1	6.62806	9.6125e-05	0.0184837	0.395875	1.31574	0.317001	0.205152	0.209551	0.18709	0.00950003	0.0927501	0.13359	-0.110289	-0.369668	-0.251749	-0.11854	-0.30439		CCCCTGTGATTTCCTGTATGTATACCCTGGGAAATCCCTACTTGGGAACC
7380142	ILMN_2706101	Snx5	0910001N05Rik; 1810032P22Rik; D2Ertd52e; AU019504	NM_024225.4	2.62824	0.0274375	0.192973	0.395559	1.31545	0.398838	0.271518	0.447618	-0.22145	0.15306	0.0733299	0.0307999	-0.611442	-0.414122	-0.0924125	0.0698299	-0.10557		GGTAACAAGCAAGAAGATCTCATATGTCTTTTTACATCCTTTACAGCTCC
430332	ILMN_2801683	Dstn	2610043P17Rik; AU042046; Dsn; sid23p; ADF; corn1	NM_019771.1	4.34708	0.00185815	0.0690236	0.39481	1.31477	0.405225	0.222765	0.189945	0.0601635	-0.0527968	0.243263	0.0829635	-0.181465	-0.208695	-0.427775	-0.330207	-0.0033865		GTCTTAGAAATCATGGTATATCCTCAGGAGAATGTTCCGTGTCTCGCAAC
5890255	ILMN_1226329	Cd93	6030404G09Rik; C1qr1; AA145088; C1qrp; AW555904; AA4.1; Ly68	NM_010740.3	2.77708	0.021503	0.17327	0.393135	1.31324	0.681715	0.127465	0.0600948	0.13704	-0.0184803	0.340159	-0.18135	-0.159885	-0.490726	-0.218665	-0.15616	-0.121211		AGCGGGCTGCTTTCCTTCAGCTTCATACCCGGGGAAACCGAGTAAGCCTC
5810364	ILMN_2605917	LOC100047863		XM_001479335.1	4.3659	0.00180787	0.0683459	0.391074	1.31137	0.209966	0.139565	0.147566	0.246133	0.335533	-0.154367	0.216233	-0.0226345	-0.327734	-0.146734	-0.249667	-0.393867		GCCACAGGCGATGGATGCTTCATGATCCTGCTCCTACTCTTAGCTTTACG
5720497	ILMN_2590884	Plaur	uPAR; u-PAR; Cd87	NM_011113.3	4.45427	0.00159037	0.0650515	0.390575	1.31092	0.278715	0.104245	0.466985	-0.0716696	0.0718207	0.108701	0.180381	-0.259915	-0.388695	-0.201335	-0.18651	-0.102719		AACCAGAAGAGAATTGGAACAAGGGCTGCGGGCAGCAGGGGCCTCTTAGT
4860482	ILMN_2455089	LOC100046087		XM_001475552.1	6.37855	0.000128475	0.0216672	0.389613	1.31004	0.310461	0.101981	0.241752	0.0456171	0.0565672	0.253448	0.126547	-0.224098	-0.193499	-0.236599	-0.392643	-0.0895329		CCCTGCTAATCTCGTAACACCTGGAAGAAAGAAGCTCAACCACCATGAAA
2030397	ILMN_2519313	Tmod4	Sk-Tmod; MTMOD	NM_016712.2	3.50003	0.00672322	0.106879	0.389162	1.30963	0.145491	0.0940104	0.314811	0.348617	0.363776	-0.214953	0.0833063	0.0198908	-0.29165	-0.28255	-0.193583	-0.387163		TGGGACGCACAGATCCTCATCTCTCTCTCCTTTCCTGTAAATAAAATCCC
4070296	ILMN_2593368	Mat2a	MGC6545; D630045P18Rik	NM_145569.4	2.57341	0.0300195	0.201849	0.388395	1.30894	0.139765	0.419564	-0.00771523	0.339148	0.498097	-0.223053	-0.0329933	0.121554	-0.465996	-0.207176	-0.203683	-0.377523		CTTCTTGCTGGGGAAATTACATCCAGAGCTGCCATTGATTACCAGAAAGT
990431	ILMN_2642806	Prpf40a	FBP11; Fnbp11; Fnbp3; 2810012K09Rik	NM_018785.2	3.07669	0.0132104	0.141135	0.38789	1.30848	0.657346	0.0521865	0.232507	-0.0731239	0.215816	-0.059854	0.106466	-0.362253	-0.258914	-0.320873	-0.0381737	-0.151134		ATTCAAGATCTCAGTGGTGATATATCCAGTAACACTGGAGAGGAACCAGC
4830066	ILMN_1213426	Fam134a	MGC47289	NM_170755.2	4.03752	0.00293954	0.0800412	0.387122	1.30778	0.278511	0.140441	0.340361	-0.10764	0.2716	-0.12913	0.33496	-0.297029	-0.284999	-0.177289	-0.21454	-0.155251		CCCTGCTAGGGTGTAAAGTGGATAGTAAGATCTGTGTAGGTGTTAACTGG
4860154	ILMN_1222069	Bbx		NM_027444	5.29968	0.000494069	0.0387201	0.386961	1.30764	0.249997	0.194667	0.334137	-0.0591698	0.13978	0.0658197	0.2034	-0.131793	-0.414133	-0.232883	-0.24034	-0.10949		TTTCTTAGCCTTGAGTGACCAAGAAGAATTTGCTTGGGGCAAATTGTGGC
2060561	ILMN_3020829	Npm3	Nub1	NM_008723.1	3.4491	0.00728507	0.111051	0.386715	1.30741	0.673616	0.0461159	-0.0611839	0.148716	0.188416	0.0512161	0.0810165	-0.195384	-0.245084	-0.218084	-0.290884	-0.178484		CACCTCTTCTGACCCACCTAACCCAGATTCAGTCCCCAGCACTGCAAAAA
1710307	ILMN_1258515	Paip2	AU045972; 2310050K10Rik	NM_026420.2	2.91819	0.0170822	0.155075	0.385962	1.30673	0.234962	0.334163	0.445562	-0.203317	0.264383	-0.0551167	0.105083	-0.542507	-0.213528	-0.258657	-0.145717	0.0346832		CTTCATATTTGAGTAGGTTAAGCTGCCATACGTGTTCAGTGTGAATAGTG
990537	ILMN_1234558	Tmem33	AA388285; db83; 2700052H22Rik; 1600019D15Rik; AI426615; 1110006G02Rik; AI314185; 5430406L04Rik; 2410089A21Rik	NM_030108.1	2.21235	0.0542371	0.260369	0.385894	1.30667	-0.00698757	0.0973129	0.266083	0.317818	0.543268	-0.355182	0.263208	0.221673	-0.491497	-0.086587	-0.343482	-0.425632		CAGCTGCCACTACCTGCTGTATTCACTCATCTTCGTCAACTCCTACCCTG
2900291	ILMN_2962958	Nudc	Silg92; SIG-92	NM_010948.1	4.01785	0.00302786	0.0805466	0.383874	1.30484	0.175066	0.143367	0.256866	0.259233	0.252832	-0.156367	0.188633	0.0551662	-0.396334	-0.234134	-0.178167	-0.366167		GCTCCAAGGATTCACTGGAGAAGGGCTGGGTCTTGTCCTTGCCATTCGTC
3400494	ILMN_2955362	Appbp1	59kDa; MGC36437; MGC36630; MGC29435	NM_144931.1	3.34226	0.00862908	0.119656	0.383789	1.30476	0.430685	0.153645	0.345625	0.000624657	0.0361247	-0.143245	0.295925	-0.255455	-0.458095	-0.216405	-0.196495	0.00706482		TAGTGGTATGTCACAAACTTCTGCAACTTTCCAGTTGTAGAATAAGCACC
6840685	ILMN_2833985	Rilpl2	MGC7036	NM_030259.1	4.6155	0.0012624	0.0585726	0.3836	1.30459	0.298268	0.0863686	0.0634289	0.364744	0.108355	0.0894442	0.108224	0.0192289	-0.128191	-0.339101	-0.393546	-0.277225		CTGGAGAAAGCAAAGGAACAGAGTGTGTGGCTGCATCCCGCCTCCTCCAC
5690156	ILMN_2638558	Pes1		NM_022889.3	9.04226	8.2169e-06	0.00510872	0.38316	1.3042	0.24207	0.27213	0.113461	0.24642	0.0794401	0.0555897	0.10844	-0.17795	-0.26775	-0.181959	-0.19277	-0.29712		GCTCACACTTCCACATTGTATGTACAAAAGTGTATATGGCTCGCATTTCC
5490561	ILMN_1237074	Slc25a19	TPC; 2900089E13Rik; DNC; MUP1	NM_026071.2	6.49934	0.000111536	0.0200078	0.382932	1.30399	0.315249	0.163549	0.185849	0.0663338	0.139234	0.0123339	0.234334	-0.121651	-0.35385	-0.189151	-0.135266	-0.316966		TGCAGACGGGGCCGGGCTCTTTGCACAGTTCTAACCTATACAACTTGGTC
990671	ILMN_2588337	D930015E06Rik		NM_172681.2	3.59727	0.00577284	0.101582	0.382436	1.30354	0.36359	0.26029	0.359691	-0.0982828	0.0872173	0.128517	0.0144176	-0.447559	-0.3193	-0.21671	0.042017	-0.173882		GCGTAAACTGGTTGTCGCGATAGAGTACAACATTGGTGGATATTTTGGCA
2360594	ILMN_1233175	LOC632667		XM_906862.3	4.15234	0.00247575	0.0748422	0.381	1.30224	0.38993	0.300429	0.13993	0.104639	-0.0291615	0.141239	0.0642385	-0.343111	-0.295561	-0.191621	0.0648384	-0.345801		GCGGCGCAGGCCCTTTAAAAATAAAGCTAGGATACAGCCTTTGGAGCAGC
3170037	ILMN_2611491	Fxr1h		AF124385	5.20739	0.000558513	0.0397426	0.380964	1.30221	0.244318	0.122418	0.385028	0.0182095	0.196239	-0.0926304	0.237559	-0.237332	-0.256052	-0.258382	-0.19336	-0.16602		TAGAGCTGAGTCTCAGAGCAGACAAAGAAACCTCCCAAGGGAAACTTTGG
6450022	ILMN_1241915	Notch1	Tan1; Mis6; 9930111A19Rik; lin-12	NM_008714.2	5.61968	0.000325966	0.0326909	0.379898	1.30125	0.174825	0.168625	0.215494	-0.0668902	0.31845	0.07337	0.22416	-0.210135	-0.303165	-0.0456457	-0.25265	-0.29644		CTGTGCCATGCCTAATAGATATGACCAGACGCATCCTAAGATGTTGATTC
6270743	ILMN_2689138	2310044G17Rik	AI842544; AI853744; mKIAA1737	NM_173735.2	8.72183	1.103e-05	0.00642913	0.379795	1.30116	0.20969	0.302589	0.19556	0.132767	0.0886669	0.0902367	0.0882273	-0.19485	-0.16228	-0.35071	-0.169293	-0.230603		GTTGTCTCTTGTCTGTGCCTCTCCCAGTTGTTTCTGTGAGGGAAAAATGA
1690053	ILMN_2811705	Fbxo18	AU015756; Fbx18	NM_015792.1	4.44206	0.00161866	0.0653489	0.378873	1.30033	0.21947	0.26034	0.43042	0.0422916	0.133791	-0.0424185	0.0611515	-0.30446	-0.26456	-0.34121	-0.0583992	-0.136419		CAAGGTTTCAATTAAACAGGTATTGAGCAGTGGCGTGCCACTGTGAAGTC
6250088	ILMN_1218543	2310051N18Rik		XM_977376.1	5.35669	0.000458302	0.0372047	0.377575	1.29916	0.242224	0.103403	0.359183	0.145929	0.2597	-0.0921707	0.0829897	-0.142837	-0.318626	-0.243346	-0.19256	-0.203891		GGTAGAGAGCACAGCTTGCAGGTTACTCCAGGTCTGAAAAGAAGACGGCG
670554	ILMN_3001481	Chrnb1	Acrb; Achr-2	NM_009601.3	6.81035	7.81381e-05	0.0167521	0.377477	1.29907	0.142583	0.219243	0.245683	0.168842	0.288802	0.0572319	-0.0214176	-0.290327	-0.0904875	-0.226697	-0.266748	-0.226718		GATCTGTTGGCTACTGAATTATCCCCAGCAATGTGTACAGGTCCTAGCCC
2900307	ILMN_2690214	5830405N20Rik	AI450549	NM_183264.3	3.34693	0.0085653	0.119656	0.376777	1.29844	0.0963764	0.056056	0.549206	0.269999	0.252089	-0.198452	0.0736589	-0.118104	-0.342524	-0.241014	-0.148222	-0.249071		GGGACAAGCCAGACATGAGCTGACCAATCTTTAACTCAGCAGCTTCAGGA
6350161	ILMN_3060168	Ift140	AI661311; mKIAA0590; Wdtc2	NM_134126.2	3.5048	0.00667295	0.106789	0.376354	1.29806	0.271722	0.281762	0.262392	0.219353	0.358353	-0.0815172	-0.214367	-0.149538	-0.311198	-0.355138	-0.123307	-0.158517		GTCCCCTGAAAATCCCAGTGCCCCTTGAGACCACAGCAAAGACCACCTGG
7150128	ILMN_1241675	Ascc2	ASC1p100; 2610034L15Rik; RP23-280J3.3; AI482016; AW046480; 1700011I11Rik; FLJ21588	NM_029291.1	4.59069	0.00130775	0.0593483	0.376292	1.298	0.264128	0.0804482	0.204278	0.168888	0.404988	-0.128952	0.103738	-0.126642	-0.289532	-0.132682	-0.254212	-0.294452		GTCCTGGATGGCAGGAGACCTGTATATTCAGAAGCAACGAAAGGCCCATG
60291	ILMN_2971479	Trp53inp1	SIP; Stinp; Teap; SIP27; SIP18; 2700057G22Rik	NM_021897.1	3.14583	0.0118165	0.135604	0.376007	1.29775	0.440532	0.162392	0.312112	-0.010582	0.229378	0.000747681	-0.0378923	-0.331188	-0.393548	-0.190298	-0.337043	0.155388		GATTACTGTACACCAATCTATGCATAAATGGCAGCTTGTTTTCTTGAGCC
5390743	ILMN_2733330	Rps3a	MGC117914; MGC102469	NM_016959.2	2.56503	0.0304351	0.203249	0.375904	1.29765	0.0331459	0.341536	0.529936	-0.0994816	0.087018	-0.0185814	0.222818	-0.564664	-0.159474	-0.180474	-0.363592	0.171819		AGAAGATGATGGAAATCATGACCCGAGAGGTGCAGACTAATGACTTGAAG
2490377	ILMN_2491526	Zkscan3	AA408594; Zfp307; mszf35; AI132359; 2810435N07Rik; Skz1; Zfp306	NM_023685.3	3.31289	0.00904221	0.121949	0.375736	1.2975	0.34323	0.21705	0.32358	-0.122448	0.0787621	-0.097578	0.353302	-0.3384	-0.32841	-0.217051	-0.270868	0.0588322		CCTTAAACAGCTTTCTTAGCATTAAATCATTGTGAATGTGCCACCCATGG
3800452	ILMN_1230411	Kpnb1	IPOB; AA409963; MGC8315; Impnb	NM_008379.3	3.24228	0.0101216	0.127301	0.37552	1.29731	0.24041	0.30523	0.40683	-0.198054	0.167616	0.140546	0.0326853	-0.36765	-0.45539	-0.12943	-0.148085	0.00528526		TGAGCCCAACTTTATTAACCAAAACTGATACCACCACCTTTATCTTCTGA
5290403	ILMN_1259482	Pabpc1	Pabp1; PabpI; PABP; Pabpl1	NM_008774.2	3.27303	0.00963596	0.124209	0.374068	1.296	0.370667	0.388368	0.261168	0.00828266	0.0760832	-0.0710173	0.0574827	-0.419132	-0.339333	-0.261732	0.107083	-0.177917		CACTGGCATGCTGTTGGAGATTGATAACTCAGAATTACTTCACATGCTCG
6330703	ILMN_2741790	Ears2	mKIAA1970; 3230401I01Rik; AL024049	NM_026140.2	2.69014	0.0247907	0.184515	0.373139	1.29517	0.0775242	0.0140047	0.258095	0.430486	0.372926	-0.265904	0.201186	0.0761642	-0.171315	-0.254476	-0.537854	-0.200844		GCAGGAAACCTGGAGCCTATTGGGACCCTTTCAGGATGAACAGCTGTAGA
730543	ILMN_2421119	Tpp2	TppII	NM_009418.2	2.88749	0.0179576	0.159326	0.372955	1.295	0.249366	0.330986	0.436056	-0.21319	0.29601	-0.0135002	0.00205994	-0.427294	-0.310715	-0.278395	-0.11972	0.0483398		GAATAAACGTGCAAAACCACAGGCACAGTACACCATATGCACTCTGATAC
5720521	ILMN_2965417	Npm3-ps1		NR_002702.1	2.96608	0.0158026	0.151777	0.372307	1.29442	0.672183	0.0103827	-0.0177174	0.279712	0.125212	0.074111	-0.0579882	-0.210617	-0.345617	-0.108617	-0.316958	-0.104089		ACCTCTTCTGACCCACCTAACCCAGATTCAGTCCCCAGCACTGCAAAAAA
4900224	ILMN_2600022	Heg1	BC038614; 5530401I02Rik; 4632417D23Rik; 9530025L16Rik; Gm629	NM_172934.4	4.35875	0.0018268	0.0685583	0.372146	1.29428	0.180019	0.0529499	0.34728	0.136356	0.149386	-0.0924635	0.311896	-0.00810051	-0.37343	-0.19872	-0.295244	-0.209934		CCACCTCCGAGGAGGTCTCTGCTTATTATGATGCCTGTAACACACAGAAG
4150040	ILMN_2616531	Ccnh	AI661354; 6330408H09Rik; AW538719; AV102684	NM_023243.4	4.98706	0.000752146	0.0456098	0.371165	1.2934	0.264041	0.268551	0.299791	0.112225	0.117664	0.0358143	-0.0155258	-0.319789	-0.342359	-0.170238	-0.234365	-0.0158157		TGACGACCTGGTAGATTCTCTCTAACCATAATAAATGACCGCAGCAGTAC
1340253	ILMN_1243217	Tmtc4	4930403J22Rik; 5730419O14Rik	NM_028651.2	3.58762	0.00586056	0.10216	0.370589	1.29288	0.0841484	-0.0142817	0.367648	0.1509	0.448	-0.14208	0.18655	-0.179132	-0.0902119	-0.168172	-0.36802	-0.27535		CTTCCCCCTAATGTTTTGAGTTTGTGAGTGTGTGCATGAAGCCTCTGTTC
670561	ILMN_2663186	Cct4	A45; 2610204B21Rik; C78323; Cctd	NM_009837.1	3.81588	0.00411582	0.0899418	0.368617	1.29111	0.1441	0.153001	0.321401	0.189633	0.290634	-0.245466	0.221833	-0.0763998	-0.2211	-0.320999	-0.330166	-0.126467		GTACTGTGGCTGGAATGAAGGACAACCACCTTGTTCCTTGTCTGGAAGCT
4040270	ILMN_2674367	Agrn	Agrin	NM_021604.2	5.92699	0.000221544	0.0287362	0.366639	1.28935	0.265367	0.206376	0.128346	0.209323	0.206893	0.121943	-0.0688863	-0.0740333	-0.332994	-0.193063	-0.296016	-0.173256		CGGTGATCCGAGGCTAGAGGGAGCTGCATGGTATCTTGTTACTAACTCAG
7650754	ILMN_2877059	LOC639396		NM_001039251.1	6.17461	0.00016379	0.0252097	0.366466	1.28919	0.286301	0.116281	0.131171	0.0735283	0.179068	0.308148	-0.0256419	-0.111799	-0.149669	-0.272289	-0.253132	-0.281972		CCTGCTTATCCAGCCTGAAGCACAATTGTTCAAAGGGGGGACCATCTCAG
6900241	ILMN_3093150	Npm3	Nub1	NM_008723.1	3.30825	0.00910925	0.121971	0.366264	1.28901	0.547605	-0.0376554	0.0923748	0.0129561	0.340837	0.200596	-0.0884438	-0.265865	-0.277615	-0.058845	-0.231934	-0.234014		ACGAGTGTAATGTGGTGGAAGTTGTGGCCCGGGATCACGACAATCAGGAG
6860209	ILMN_2431007	Alkbh		XM_127049	3.78601	0.00430902	0.0905249	0.366248	1.289	0.211	0.24277	0.34007	-0.249672	0.176728	0.105998	0.241328	-0.34072	-0.29043	-0.16269	-0.203962	-0.0704222		AGTCTCTAGGGTGTTTCATTAGCTGTTTTCTCCATGAATAAAGTTACTCT
4050324	ILMN_1246992	A630042L21Rik	2510002C16Rik; AI413166; mKIAA0194	NM_134134.2	4.9429	0.000799052	0.0461421	0.364376	1.28732	0.169596	0.310396	0.139996	0.114532	0.254832	-0.0596275	0.133032	-0.102304	-0.343274	-0.174414	-0.0718679	-0.370908		ATTGAGAGGGTGGGATAGGTGGCTTTCCCTCTCGTTCTTCCCCCAACAAG
650025	ILMN_2453391	Hectd1		XM_974905.2	4.41601	0.00168088	0.0665643	0.364163	1.28713	0.426597	0.0487165	0.255796	-0.0413122	0.224128	0.0125079	0.135708	-0.378883	-0.188233	-0.163993	-0.187392	-0.143642		GGGAAAACACCATTGGATAAAGCTCGAGAAAGAGGCCACAGTGAAGTAGT
4780154	ILMN_1247317	Cct3	AL024092; Cctg; Tcp1-rs3; TriC-P5	NM_009836.1	2.49422	0.0341843	0.213532	0.363905	1.2869	0.217154	0.196054	0.0396032	0.395549	0.425798	-0.322182	0.109408	0.178973	-0.328156	-0.303626	-0.217622	-0.390962		GCAGATGGAGGAGGAGTACATCCATCAGCTGTGTGAGGACATCATCCAGC
3170072	ILMN_2510364	Trip12	6720416K24Rik; 1110036I07Rik; AA410158; MGC31615; Gtl6	NM_133975.4	3.46998	0.00704899	0.109201	0.363838	1.28684	0.130278	0.286858	0.358518	0.0806541	0.0231943	-0.0280762	0.209764	-0.303283	-0.158513	-0.313863	-0.424316	0.138774		TTTCAAAGGGATGTTTTTTCAGGCTGGAACAATAAATGTCGCTGTGCAGT
60100	ILMN_2721198	Ggnbp1		NM_027544.1	3.1135	0.0124484	0.138559	0.363728	1.28675	0.439281	0.229451	0.171471	0.195192	0.146572	0.00455189	-0.125648	-0.292339	-0.310029	-0.23784	0.166342	-0.387008		GCACTGTCCCTACCCGTCAGACTCCTGCAGATGACGTTATTAATAAAAGC
6450687	ILMN_1223041	Abi3		NM_025659	4.0087	0.00306989	0.0808751	0.363011	1.28611	0.0934496	0.26555	0.24475	0.277383	0.0359831	-0.173817	0.315483	-0.15345	-0.29425	-0.15605	-0.100817	-0.354217		GAGTTTAAGCACCTCGCCCAGAGGACCCCCAGCTCATGCTCAGAAGATCG
3180397	ILMN_2594450	Pten	MMAC1; TEP1; AI463227; A130070J02Rik; 2310035O07Rik	NM_008960.2	3.38205	0.00810064	0.117391	0.362936	1.28604	0.207865	0.288575	0.414886	-0.069571	0.0857391	0.0120492	0.11902	-0.358185	-0.196105	-0.357035	-0.269191	0.121949		GCAGTATAGAGCGTGCAGATAATGACAAGGAGTATCTTGTACTCACCCTA
4900725	ILMN_1227295	BC005537	C78201; 8030460C05Rik; RP23-92G13.4; MGC7474	NM_024473.3	3.70429	0.00488798	0.0943796	0.362732	1.28586	0.266332	0.201391	0.459751	0.0481939	0.121874	-0.0152864	-0.0242863	-0.223269	-0.294159	-0.410048	-0.0538559	-0.0766363		CCTCCGTCCTTACATGCCAGAGTAAATAAGAGCATTGACCAGCAAAATGG
520193	ILMN_1237224	Kctd12	AW538430; Pfetin; AU046135; Pfet1	NM_177715.4	3.31178	0.00905818	0.12196	0.36267	1.2858	0.261734	0.181553	0.492813	-0.0344634	0.0826869	-0.104293	0.177757	-0.335817	-0.317557	-0.282727	-0.168503	0.0468168		GGGTTCTGACATGTTGAAATTGTTATTTGCTAAGCGATACCTTTGAGCTG
5270195	ILMN_1215502	P4ha1		AK045008	2.31154	0.0461202	0.241097	0.362188	1.28537	0.0699897	0.0891099	0.13836	0.316848	0.636968	-0.269682	0.0747881	0.18568	-0.27022	-0.21292	-0.383882	-0.375042		GCCGAGCTACAGTACATGACCCTGAGACGGGGAAATTGACCACAGCACAG
2000669	ILMN_3005441	Ppa1	2010317E03Rik; Pyp	NM_026438.2	5.45083	0.000405231	0.0345469	0.362057	1.28526	0.275256	0.240056	0.113956	0.221365	0.144054	0.138715	-0.0774059	-0.378894	-0.110734	-0.139644	-0.163075	-0.263656		GCCGTGGGGACATGGAAGTCATTTGTGCATGGATGTGCAGTGTGGACACC
2710681	ILMN_1217271	C130067A03Rik		NM_177239.1	12.6246	4.99202e-07	0.00140563	0.360339	1.28373	0.211128	0.149028	0.198478	0.156068	0.181738	0.0251274	0.129417	-0.227352	-0.126462	-0.204822	-0.239833	-0.252522		GTTGTAGAGAGCTTTCTAGTTCTTTGGGTGGGAATTCTGTGTTGTCCTTT
2630044	ILMN_1222165	LOC100046841		XM_001476879.1	3.14164	0.0118966	0.136013	0.360219	1.28362	0.447918	0.196038	0.348119	-0.0149221	0.115519	-0.0898714	0.0478382	-0.269861	-0.283802	-0.438412	-0.111062	0.0524979		GTCTTCCCATAAGTCATAGAAGCTTGATGGTGATTATTTTGAGGTTTCCA
4860386	ILMN_2751102	Hist1h2ae	1190022L06	NM_178187.3	3.50516	0.00666913	0.106789	0.359809	1.28326	0.270044	-0.00108624	0.122564	0.137449	0.521839	-0.00362158	0.00225878	-0.0345063	-0.217306	-0.139706	-0.399352	-0.258572		TTCAATGGCATAAGAAAATTCAACCTGTCAATTGTCCCCCAGCTTCTCCA
3990360	ILMN_3137920	Sel1l	AW493766; Sel1h; KIAA4137; mKIAA4137	NM_001039089.1	4.70893	0.00110618	0.0542488	0.359635	1.2831	0.207953	0.192253	0.295883	0.0614762	0.0129361	-0.0189738	0.297406	-0.339337	-0.220077	-0.136677	-0.0333838	-0.319464		TGACCACTAGAGATGTTGAGGGACATGCTTAAAGAGCATAAGCTGACGTC
7050563	ILMN_1245687	Ash1l	8030453L17Rik; E430018P19Rik; Ash1	NM_138679.5	7.64151	3.18655e-05	0.0111207	0.358636	1.28221	0.273861	0.213911	0.226051	0.000496864	0.175477	0.110397	0.0458269	-0.276729	-0.227849	-0.209249	-0.140583	-0.191613		GGCTCCATTTGTTGCCACTGAAAGTCCAAGTAAGCTCGAGTCTGAAAGTG
940221	ILMN_2874507	Rpl4	2010004J23Rik	NM_024212.2	7.63743	3.20005e-05	0.0111207	0.358057	1.2817	0.146453	0.278453	0.225452	0.153857	0.0601978	0.0464077	0.133508	-0.188957	-0.159457	-0.301948	-0.290052	-0.103922		GGTGACAAACCCTTGTGTGACTCTTAAATTGTGGATGTTTCCAAGCCCCT
4490154	ILMN_2663694	Ndufs4	6720411N02Rik; C1-18k	NM_010887.1	2.56273	0.0305498	0.20365	0.35704	1.2808	0.257926	0.464896	0.322236	-0.133883	0.0416164	0.190086	-0.101514	-0.592524	-0.214194	-0.238344	-0.0191441	0.0228367		GTCAGCTGTGCACTATTTATAGTCCATGGATAATGCACCTCTTAATCTCC
5910181	ILMN_1229359	LOC638034		XR_034751.1	4.47764	0.00153764	0.064136	0.356397	1.28022	0.292951	0.28351	0.267071	0.0481911	0.15239	-0.0918293	0.0872011	-0.273999	-0.309879	-0.25966	-0.186669	-0.00928974		GCTACTAGTGCAATAAGGTGAAGGCTGTCTGCCCAGAGAAATACATAATT
6200152	ILMN_1222715	LOC385855		XM_358974.1	3.46271	0.00713029	0.109913	0.356185	1.28004	0.170809	0.126629	0.509739	0.089016	0.181946	-0.136724	0.097456	-0.282472	-0.240042	-0.284661	-0.269605	0.0379057		CCAGAAATGAACCCACACACCTATGGTCACTTGATCTTCGACACGGGAGC
580400	ILMN_2777706	Mrps12		NM_011885	3.67803	0.005091	0.0963057	0.355486	1.27942	0.238731	0.0914316	0.193831	0.0810146	0.295275	-0.110226	0.246775	0.0415716	-0.388709	-0.176859	-0.103906	-0.408936		GTGCGTCCATGTTCAGTGTTTGCAGGTTGACCTCATGTGCTGGGATGGGG
3140326	ILMN_1260383	Mdn1	A130070M06; 4833432B22Rik; AA958993; Gm135	NM_001081392.1	9.37631	6.09966e-06	0.00474045	0.353817	1.27794	0.212926	0.149755	0.174195	0.134967	0.237707	0.0709667	0.0514469	-0.110874	-0.249404	-0.176604	-0.194663	-0.300423		GGTTCCCTTGGGCCTGGGGGCAGTTTTACTTGGCCAGAAAGCAGTGTTTG
6900735	ILMN_2525034	Cc1		XM_123485.1	2.54925	0.0312334	0.204975	0.353622	1.27776	0.366379	0.127349	0.327209	-0.0915227	0.285558	-0.0931525	0.109577	-0.304821	-0.338161	-0.17796	-0.470063	0.259607		GAACAAAATCACCTGAAGGAATTAGAGGACACACTGCACATCAGGCACAC
5810347	ILMN_2725807	Phf14	mKIAA0783; 1110001C23Rik; 5730446A07Rik; 4932409F11Rik; KIAA0783; AV297001; AA623952	NM_029404.2	3.6163	0.00560399	0.100505	0.353114	1.27731	0.360758	0.351667	0.216798	0.0266991	0.0537596	-0.079011	0.0992393	-0.369772	-0.316873	-0.242582	0.0219393	-0.122631		GGAGTGGTAATGGAAGTGAAGATCCTTCAAAGGACAGTGGAGAAGGTTCC
3460075	ILMN_2440604	Traf5		NM_011633.1	2.2105	0.0544011	0.260405	0.352926	1.27715	0.534264	0.196723	0.401783	-0.162313	0.0875273	-0.180702	0.152087	-0.443587	-0.472937	-0.216247	0.137987	-0.0345831		CTTGGATCCTTCCCTGGTTTGAAACTTTAAACTCTTGAAATATTGCTGTT
5290059	ILMN_2538519	1700008H02Rik		XM_359179	3.27657	0.00958164	0.124195	0.35234	1.27663	0.284088	0.0537481	0.407458	-0.00898457	0.295815	0.077816	-0.082284	-0.319681	-0.310641	-0.114971	-0.345384	0.0630159		AGCCAGAAGCTGGAAGGAACCCAGATGCCCCTCAACAGAGGAATGGATAC
1090435	ILMN_2469294	Bicd2		NM_029791	2.71458	0.0238181	0.181625	0.351481	1.27587	0.0964718	0.0676022	0.199012	0.391751	0.326752	-0.272288	0.215852	-0.0246382	-0.118858	-0.219588	-0.562729	-0.0993385		GGCCAAGTGAGGAGAAGGCATAGGAAGGTGAGACTAGCTGAGACTTCTGT
4050360	ILMN_2701824	Atmin	mKIAA0431; MGC79206	NM_177700.3	7.41786	4.02653e-05	0.0121945	0.351106	1.27554	0.12002	0.10312	0.240279	0.264985	0.196715	0.0576649	0.041275	-0.12425	-0.212911	-0.126261	-0.286795	-0.273845		CCGGCTGAAGGAGAAGTGCATGTCTGCTCGTGGCTCTTTGTAAATATAAG
4540202	ILMN_2454692	Ubtd1	MGC28905; BC016129	NM_145500.3	3.83251	0.00401226	0.0889853	0.348853	1.27355	0.227245	0.0438147	0.118235	0.192768	0.416098	-0.0714922	0.0908179	-0.212815	0.0522947	-0.228775	-0.299742	-0.328452		GCTGTCCCCAACTGTAACCCAGGCAGGGTGGGGTCCGAAGCCTGGTCATA
4060239	ILMN_2987027	Plekhg2	AI194308; Clg; Cslg	NM_138752.1	4.58378	0.00132067	0.0597893	0.348852	1.27355	0.250816	0.075017	0.0891161	0.180334	0.364334	-0.0434666	0.101334	-0.114083	-0.244884	-0.0559835	-0.229266	-0.373266		GCCTGGACATTAGGCTTCCTAAGCTTCAAGAACTTTCTTCACCAGGTGCC
610626	ILMN_2981818	Mrps7	Rpms7; MRP-S7	NM_025305.1	3.88826	0.00368471	0.0862237	0.348462	1.2732	0.180673	0.089673	0.198772	0.181392	0.346891	-0.160249	0.179192	-0.0275269	-0.365687	-0.0759068	-0.287878	-0.259349		GAGCTCCTGCTGTCCTGTTGGAAAGTTCTGGAAGTTAAGGACGGAGAGTG
4860132	ILMN_2962364	Rufy3	6330416M07Rik; mKIAA0871; Rpipx; D5Bwg0860e; AW455998; Ripx; 2810428M05Rik; AW538594	NM_027530.2	4.167	0.00242238	0.0742279	0.347602	1.27244	0.390669	-0.00270033	0.237989	0.0833097	0.1364	0.0945697	0.0735998	-0.19134	-0.30572	-0.128901	0.00570965	-0.39359		GCTTCAGCGTCAATTACTCTGTACCTGAGGGTGGCTCTGGGTATGGATTT
5890056	ILMN_2484987	Man2b1	LAMAN; AW107687	NM_010764.2	3.2877	0.00941288	0.123699	0.346266	1.27127	0.366315	0.212425	0.283435	0.0178566	0.179586	-0.0850534	0.0353765	-0.191905	-0.378705	-0.291565	0.129666	-0.277433		GAAGGAGGGGCAGGCCTCCCCTTCTCTTGCTGTAACCATTCACAAAAATC
3360253	ILMN_2491161	Rad51c	Rad51l2	NM_053269.2	2.6462	0.0266414	0.190445	0.345101	1.27024	0.193475	-0.0793653	0.252854	0.32613	0.434669	-0.25971	0.13849	0.0837746	-0.201005	-0.249735	-0.40117	-0.23841		GTGGAAAGCTGACCTTATGTTACCTATCTGGATTTACCACCCAGAGTGGA
2490594	ILMN_1224318	Kctd3	4930438A20Rik; E330032J19Rik; NY-REN-45; 9330185B06	NM_172650.2	5.2714	0.000512915	0.0392086	0.344915	1.27008	0.283082	0.208152	0.269672	-0.0346985	0.109672	0.105172	0.0649519	-0.260108	-0.358498	-0.142298	-0.151868	-0.0932283		AAGTTTACTATGTTGCCAGTGGTTTCACACAAATTCCCTTGTATTTATTT
1710754	ILMN_3008858	Ctsc	DPP1; AI047818; DPPI	NM_009982.2	4.51602	0.00145507	0.0619634	0.34491	1.27007	0.09023	0.13082	0.24783	0.179351	0.377561	0.017231	-0.0370388	-0.23725	-0.18761	-0.0440202	-0.352439	-0.184669		GCGATAGCCATGGTTGACCTCTGATCCCTGACTTCTGTATATGCTTGGGC
5090400	ILMN_2667971	Cugbp1	CUGBP; NAB50; HNAB50; D2Wsu101e; Brunol2; CUG-BP; 1600010O03Rik; AA407467; CUG-BP1	NM_198683.1	3.68357	0.00504745	0.0958418	0.344709	1.26989	0.0872517	0.0727415	0.215431	0.364746	0.280586	-0.187923	0.172566	-0.0489883	-0.202239	-0.124198	-0.320663	-0.309313		GAGCAGCCCTACTAGCACATGCCGTGTGGTGTTTGTATCCTTGTGAACAC
770349	ILMN_1239742	Atp2a2	mKIAA4195; 9530097L16Rik; SERCA2; KIAA4195; D5Wsu150e	NM_009722.2	5.94705	0.000216126	0.0287362	0.344313	1.26955	0.21028	0.0796499	0.31002	0.211737	0.135937	0.0508165	0.00580692	-0.27404	-0.10306	-0.22285	-0.110463	-0.293833		GCGCATGTTTGACTGTAGTCTGTAAATAGAGGTCAGTTTCTGTGCTGGTA
6130372	ILMN_2625152	Fbxw13	MGC141227; MGC157442; E330017E16	NM_177598.3	3.81891	0.00409677	0.0899418	0.343544	1.26887	0.238494	-0.0259557	0.248224	0.312432	0.333152	-0.119958	0.0156121	-0.164276	-0.184226	-0.112266	-0.197718	-0.343518		GTGATGACAACTCATTCCATCCCCAGCTTTCTGATGGCATATATCTTGAC
7570706	ILMN_3002872	Suclg1	Sucla1; 1500000I01Rik	NM_019879.1	5.56338	0.000350349	0.0326909	0.343526	1.26885	0.200582	0.132982	0.294382	0.189501	0.206301	0.0302	-0.0519991	-0.202218	-0.333618	-0.0921183	-0.1812	-0.1928		CTGGTTGGTCTCTCAGTATGTGGGAAATCCAGGCAAGTTTTAGAATGTCC
3360358	ILMN_2685055	2810474O19Rik	AA536804; KIAA1551; AU020969; GET; mKIAA1551; 6720435I21Rik	NM_026054.2	3.06201	0.0135276	0.142525	0.342582	1.26802	0.282768	0.143068	0.351308	-0.151617	0.409682	-0.125668	0.089653	-0.200552	-0.343792	-0.232801	-0.197217	-0.0248375		CCAGTAAAAGCACCTATAGAACTTTCGTCAAACACAGATCCGTGCAGGAG
1240427	ILMN_2551723	3000003G13Rik		AK019042	4.13782	0.00252984	0.0756197	0.342456	1.26791	0.184319	0.12802	0.19362	0.189389	0.31209	0.00328922	-0.0118999	-0.00343037	-0.42047	-0.0820599	-0.172501	-0.320371		GGCTGCACGCAGACTCTCGTCCAAGTGTTTGCCCCAAGATGTCCAGATGA
4780192	ILMN_2860674	Dazap1	2410042M16Rik; mPrrp	NM_133188.1	3.19574	0.0109056	0.132148	0.341855	1.26739	0.480617	0.0696964	0.311606	-0.0135889	0.173621	-0.0630293	0.0381508	-0.292074	-0.220344	-0.349504	-0.182129	0.0469713		TCTCTGACCCATCAGCACAATAAAAACACGTCACTGGTTCAACAACAGGG
360592	ILMN_2543616	1810006O10Rik		AK007355	4.74549	0.00105082	0.0528298	0.341702	1.26725	0.381042	0.131512	0.0720515	0.263711	0.101642	0.0483513	-0.00167847	-0.0524383	-0.190148	-0.342019	-0.203629	-0.208399		AGCTGGAGTCTGTTCCCTGTGAGACATCTCGGTTGCAAAAGCAAACCACA
630343	ILMN_2711705	Dusp11	AI481497; 2010300F21Rik	NM_028099.2	2.9708	0.015682	0.151555	0.341383	1.26697	0.161033	0.0640326	0.227733	0.265399	0.234299	-0.300101	0.343299	0.0225325	-0.351667	-0.123668	-0.320201	-0.222701		CGTCAGGGCCACCTGAGACCAGAGCTGGACAGAAGACAGCTGAATGAATT
4610309	ILMN_1234256	LOC668038		XR_034201.1	2.72771	0.0233119	0.180122	0.341167	1.26678	0.213827	0.453008	0.232707	-0.00207424	-0.0562849	-0.0536547	0.207536	-0.427333	-0.480272	0.00805759	-0.0414543	-0.0540743		TGAGTGCGGGCGCAGAGGCCATCAAGCCCAAAATGCCAAAAGGCCCCAAA
3420240	ILMN_1248025	Mast4		XM_897011.2	3.83732	0.0039828	0.0885426	0.341043	1.26667	0.187217	0.205317	-0.0188732	-0.0178709	0.155378	0.244689	0.238849	-0.243293	0.0495567	-0.179923	-0.141941	-0.479111		CAGCAGCAATGCCTGATACCACCCCTGCAGCACACATGGTCGGGAAGACA
1450202	ILMN_2689187	Ahdc1	MGC29331; RP23-125F21.2; D030015G18Rik	NM_146155.3	4.55716	0.00137182	0.0607958	0.340808	1.26647	0.341928	0.124928	-0.00143147	0.241283	0.230654	0.0432138	0.0134439	0.00336838	-0.203792	-0.265001	-0.298916	-0.229686		TCTCCTCCACGCAGAAGCCGAAGGTGAGCCCTTTCTGCACAAAACCAGCA
5270743	ILMN_2736783	Kctd12	AW538430; Pfetin; AU046135; Pfet1	NM_177715.4	2.96512	0.0158274	0.151814	0.340603	1.26629	0.146758	0.281998	0.351758	0.24105	0.0861301	-0.0901098	-0.0241604	-0.454442	-0.113842	-0.212232	-0.350039	0.13713		CCCAGAGACAACTGGCAGTGCTTACAACGTGGTCTAATTTCTATGGCCGT
5090609	ILMN_2657682	2010308M01Rik		XM_131083.2	2.57179	0.0300991	0.201849	0.340161	1.2659	0.357137	0.373977	0.230846	-0.291428	0.0666418	0.0706921	0.184272	-0.270423	-0.488323	-0.203213	0.0792122	-0.109388		AAATCCTCAATACAGAACACTGGCCCAATGACCCATGTACAAAATAGTGG
1400041	ILMN_3122961	Gbp2		NM_010260.1	6.84948	7.4777e-05	0.0163808	0.340089	1.26583	0.30562	0.17447	0.0442896	0.116961	0.112772	0.210872	0.0269413	-0.16609	-0.24754	-0.11075	-0.288818	-0.178728		GTCACCTGTGTTATAGGTACTCTCGGCCTTCATCATGCCCAGCCATACGT
2940025	ILMN_1226766	B430320J11Rik		AK046714	3.19924	0.0108446	0.132032	0.338854	1.26475	0.545179	0.0960693	0.109909	0.299993	-0.0382271	0.0383129	-0.0629168	-0.177411	-0.301861	-0.271891	-0.0559874	-0.181177		AACCAGAGAGCACCACAGATGAGGGCGACCGTGTGCAGTGTGGCAGCTTA
4590681	ILMN_2757958	LOC280487		NM_183299	2.77806	0.0214687	0.17327	0.338843	1.26474	0.209295	-0.120815	0.370065	-0.122369	0.120261	0.266271	0.265581	-0.378585	-0.0230947	-0.0568647	-0.480629	-0.049119		CATCCTGTGTTTTAAGTTGGTAAACAAATAATCTGCGCATGAGCCAAGGG
2070253	ILMN_2868997	Rangap1	mKIAA1835; Fug1; C79654	NM_011241.3	3.18498	0.0110956	0.133005	0.33804	1.26404	0.13115	0.0205507	0.16675	0.28945	0.31065	-0.21065	0.278049	0.0161505	-0.195849	-0.138749	-0.23515	-0.43235		TAGGGATGGAGCCGGGTAAGAGATGCTCTGTGACTTCCCGAATGGGCTGC
2850703	ILMN_1232121	Zeb2	D130016B08Rik; Zfxh1b; SIP1; Zfhx1b; mKIAA0569; 9130203F04Rik; Zfx1b	NM_015753.3	2.77701	0.0215055	0.17327	0.336948	1.26308	0.549438	0.321918	-0.0782123	-0.0218	-0.00376987	0.263021	-0.0478296	-0.248762	-0.367942	-0.176442	-0.16092	-0.0286999		CTTCCAGGAAGCTGTAGAGAGGGACAGAAGGGGCAGTTCAGCCAAGACAG
5390021	ILMN_2753109	Fam125a	MGC99951	NM_028617.2	3.28747	0.00941626	0.123699	0.336555	1.26274	0.260816	0.190816	0.287216	0.0644169	0.0605164	0.137816	-0.0199833	-0.250585	-0.271585	-0.216684	0.191816	-0.434584		TCTGTGTCTAGAGGCCACATATGCACCAGCAGTAAACGCTACCTGGGACC
2940504	ILMN_2743013	Ncf4	AI451400; p40phox	NM_008677.1	4.86434	0.000890462	0.0484224	0.336108	1.26235	0.255583	0.127783	0.215283	0.257566	0.214767	-0.056633	-0.0340338	-0.110317	-0.178317	-0.310017	-0.263133	-0.118533		GATGTAAGATGCAAACCTCCTGGCCCAGAGTGCCTACTGGACAGGATTCT
1010296	ILMN_2588051	Tubb2b	2410129E14Rik	NM_023716.1	2.85575	0.0189109	0.163232	0.335684	1.26198	0.286858	0.125428	0.102528	0.178933	0.275923	-0.0923676	0.101773	0.0468278	-0.555182	-0.0064621	-0.0619974	-0.402267		GCCGTGTGTGACATCCCTCCTCGTGGCCTCAAGATGTCAGCCACCTTCAT
3830040	ILMN_1216818	Malt1	MGC124469; A630046N12; MGC124470; D430033E09Rik	NM_172833.2	2.45367	0.0365363	0.219611	0.335171	1.26153	0.123163	0.089613	0.604814	-0.160113	0.166117	-0.151134	0.305117	-0.287617	-0.181907	-0.348067	-0.209583	0.0495872		GTGTAGCAACCCAGAGCAGCAGAACACTTTCTTTTCATTGGGATTATAGT
3460356	ILMN_2736875	Pdia3	Grp58; PLC[a]; PDI; Plca; ERp60; PDI-Q2; 58kDa; ERp57; Erp; PI-PLC; ERp61	NM_007952.2	2.60605	0.0284547	0.19658	0.333903	1.26042	0.231583	0.0859823	0.416183	0.156883	-0.0140171	-0.0480175	0.145283	-0.220218	0.0912828	-0.604817	-0.269117	0.0289831		GTCATAGCCAAGATGGATGCCACAGCCAATGATGTGCCTTCTCCATATGA
2490682	ILMN_2749737	Dpp7	Dpp2; DPPII; QPP	NM_031843.2	4.99021	0.000748915	0.0456098	0.333771	1.2603	0.311285	0.186485	0.0814848	0.217018	0.205218	-0.114212	0.0862179	-0.0988951	-0.287595	-0.192765	-0.196432	-0.197812		GTGACAACTTGCCTTGTATCTGATGGACTGTCCAGATTTATGGTAGATGG
6290056	ILMN_1256905	Creb3	AU044960; Luman; LZIP-2; AW538053; C80076; LZIP-1	NM_013497.3	2.86862	0.0185184	0.161939	0.33312	1.25973	0.295179	0.22793	0.32218	-0.0525951	0.331775	-0.244115	0.0912447	-0.2963	-0.18504	-0.36395	0.0125551	-0.138865		GGCCAGTAAATGTCTCCAAATCTATTCACGGGGCAACAGATACATATGGG
5820440	ILMN_1221290	LOC636952		XR_032548.1	2.22706	0.0529506	0.257197	0.332869	1.25952	0.311867	0.274366	0.365067	-0.227134	0.00776672	-0.142433	0.381367	-0.464933	-0.315333	-0.171034	-0.194333	0.174767		GGTGTTTGTAGCATTTTTATCACACAGTAGATTCCATCCATTCACTATAC
5550553	ILMN_2684759	Otud5	AA407879; Sfc7; AI553596; DXImx46e; FLJ12550	NM_138604.2	3.98564	0.00317858	0.0820673	0.332656	1.25933	0.357005	0.204805	0.249905	0.0105324	0.202732	-0.0717678	0.0170326	-0.269635	-0.234195	-0.307885	-0.0197678	-0.138767		AAACTTGTCATCCCTTCCCAGCAATGATGACAGGAAAATGGAAGTGGCAA
7570056	ILMN_1224932	E430003D02Rik		AK088068	2.91758	0.0170989	0.155075	0.332299	1.25902	0.337942	0.0783014	0.0857415	0.0179648	0.267225	0.290505	-0.108475	-0.432269	-0.199439	0.129722	-0.363775	-0.103445		GCTTCTGTGGGGCGGAGTCTTAAGACACAGTTTCCCCTGTTCCAGCACAG
7650639	ILMN_2724226	4833439L19Rik	C81457; 4930558H15Rik	NM_133797.2	4.04165	0.00292136	0.0798961	0.332129	1.25887	0.277257	0.227497	0.244677	-0.129126	0.122205	0.125924	0.100274	-0.159303	-0.414583	-0.175543	-0.0214558	-0.197825		CCTGTTGGTCTCGAACACTCAACATATGATTGCTCGATCACTTTAGATAG
2340327	ILMN_1216211	Psmd12	P55; AI480719; 1500002F15Rik	NM_025894.2	3.39336	0.00795665	0.116821	0.330884	1.25778	0.15754	0.276309	0.29378	-0.173779	0.153391	0.0850215	0.172812	-0.359631	-0.0618806	-0.30612	-0.280418	0.0429716		GGCCAAGTACTACACTCGGATAACAATGAAAAGGATGGCACAACTTCTGG
7570253	ILMN_1248510	Soat1	Acact; 8430426K15Rik; ACAT-1; ald	NM_009230.3	3.25985	0.00984107	0.125408	0.329416	1.2565	0.176008	0.201108	0.276318	0.0604448	0.170065	-0.187176	0.264025	-0.337352	-0.108973	-0.207112	-0.378225	0.0708647		GCTCCAGAAGCTGGCTTCTGAAACATCTGCTCAGTCATTATACTTTATAT
4590136	ILMN_2844996	Actn1	3110023F10Rik; Actn1a	NM_134156.1	4.04811	0.00289313	0.0796232	0.328907	1.25606	0.274285	0.0337052	0.177925	0.229427	0.224707	0.0485368	-0.0292735	-0.194845	-0.355195	0.0641251	-0.302003	-0.171393		GGGGTAGGTGGGTACTCTCATCAGAGGCACATTGGTGCATGTGTGTTTGC
4490286	ILMN_2617496	Dek	1810019E15Rik; D13H6S231E	NM_025900.1	3.15239	0.0116925	0.135459	0.328154	1.25541	0.256869	0.225089	0.340839	-0.120424	0.172707	-0.0754843	0.157516	-0.448771	-0.0760202	-0.298011	-0.0254841	-0.108834		GGCGTGAACAGCGAACTCGTGAAGAGGATCTTGAACTTCTTAATGCATCC
6330333	ILMN_1253942	Bop1	D18861; AW146150; Erb1p; Kiaa0124; mKIAA0124; AU020183	NM_013481.1	4.03181	0.00296489	0.0804965	0.327921	1.2552	0.220602	0.310382	0.244232	-0.0262699	0.0785103	0.0946302	0.0343409	-0.196398	-0.412498	-0.166328	0.0259304	-0.20715		GGCTTAAGCCAGAAGGGAAGGTGGTATTGATACAATGTCACCCACTGAGG
2470626	ILMN_2962361	Rufy3	6330416M07Rik; mKIAA0871; Rpipx; D5Bwg0860e; AW455998; Ripx; 2810428M05Rik; AW538594	NM_027530.2	5.31127	0.000486556	0.0383224	0.327235	1.25461	0.221921	0.199171	0.0570507	0.144305	0.205575	0.0756745	0.0507345	0.0133209	-0.188349	-0.303119	-0.139235	-0.337056		CGTTCACAGAGTGTCCTTGTGGAGGTGAAGCCTGGGTAAGGTTGCTACAG
4670458	ILMN_2701093	Jak1	AA960307; MGC37919; C130039L05Rik	NM_146145.2	2.26457	0.0498034	0.250375	0.327126	1.25451	0.248241	0.242771	0.416721	-0.312342	0.239688	-0.048542	0.167578	-0.398739	-0.346398	-0.162599	-0.245682	0.199298		GTATTCTGCCTCTAAAGTTCCTCAACAAATACTCGAGTTACACATATGCA
1230703	ILMN_1257579	Nup210	Pom210; 9830001L10; gp210; AI836801; gp190	NM_018815.1	5.35015	0.000462258	0.0372892	0.326892	1.25431	0.215432	0.183633	0.290233	0.123783	0.0842829	-0.060317	0.116383	-0.143368	-0.246768	-0.299168	-0.0549173	-0.209217		CACTCAATCTCCCCCGAGAGCTGTTAATGGAGTCTTCCCTGCATTTGTTT
2850368	ILMN_1235337	Ipo9	C78347; Ranbp9; Imp9; mKIAA1192; 0710008K06Rik	NM_153774.1	3.80718	0.00417112	0.0899418	0.325988	1.25352	0.208511	0.025732	0.320642	0.0387077	0.317027	-0.172353	0.212527	-0.098608	-0.235818	-0.220458	-0.175153	-0.220762		CTGCACATAACCACAGAGTCTGATATTCAAAGGTATCCCTATCCCTCAGG
270167	ILMN_2509817	Atp8a1	AW743152; B230107D19Rik; mKIAA4233; APLT; AI853962; KIAA4233; Class I; AW822227; AI481521; Atp3a2	NM_009727.2	2.96347	0.0158698	0.15203	0.325768	1.25333	0.482699	0.1018	0.18965	0.280992	0.121262	-0.073349	-0.152899	-0.30169	-0.127191	-0.34527	-0.115659	-0.0603485		TGCATACTGCTTATCGACACGAGAGAGATAAGGGGCACACTTCCCTCGTT
2260333	ILMN_1242893	Atr		XM_356175.1	2.86741	0.0185548	0.161939	0.325239	1.25287	0.166663	0.274054	0.478143	-0.0748472	0.159383	-0.063797	0.00901318	-0.389707	-0.210627	-0.318527	-0.0299673	0.000212669		GGGCTGCCATTATCTATTGAAGGACATGTGCATTACCTCATACAAGAAGC
1010221	ILMN_2725969	3732409C05Rik		NM_026143	3.40833	0.00777008	0.115362	0.324828	1.25252	0.439718	0.0147982	0.0983281	-0.137105	0.313555	0.0605145	0.157604	-0.127572	-0.328672	-0.096602	-0.228156	-0.166415		GCAGGTGCTAACATGATGAATGTGTTTTACCATGGCAGAGCTAACGAGCA
1470204	ILMN_1226834	Elavl1	HUR; 2410055N02Rik; W91709; Hua	NM_010485.3	3.3771	0.0081644	0.117502	0.324766	1.25246	0.148266	0.0962658	0.276266	-0.131817	0.213883	0.029583	0.314783	-0.171234	-0.240334	-0.109234	-0.443417	0.016983		TTAAGGATTAACCCTCAAAGTTCTCTTCATAACTGCCTTGACGTTTGGGG
6840180	ILMN_1256702	S100a10	CAL12; AA409961; p11; p10; AL024248; 42C; CLP11; Cal1l	NM_009112.2	3.04647	0.0138719	0.143664	0.324092	1.25188	0.143564	0.186864	0.313765	-0.148055	0.111245	-0.000854492	0.338745	-0.441576	-0.203876	0.00126457	-0.285225	-0.0158548		GCAGATCAGGACCCTTAGGAAATGTGCAAATGAGATCCAACTCCAATTCA
2600050	ILMN_1226366	Uck1	URK1; Umpk	NM_011675.1	3.76997	0.00441664	0.091429	0.32371	1.25154	0.222663	0.188203	0.275373	-0.140462	0.226708	-0.00810146	0.179769	-0.184557	-0.209797	-0.291886	0.0337982	-0.291712		GGCTGGTTTTGTTGAACTGAAACCCCTCTTTGGAGGGAGAATCAATAAAT
1170451	ILMN_1243926	EG226654		XM_129558.5	4.95018	0.000791104	0.0461421	0.323676	1.25152	0.350825	0.142515	0.189945	0.0294247	0.140765	-0.0286555	0.119235	-0.322515	-0.241505	-0.119265	-0.0838351	-0.176935		GCCGGGGCCTATAAAGAGTGGCTGGAGAAACAGGGCTAGATAAAAGGCTC
2060546	ILMN_2793522	Tnfrsf19	Tnfrsf20; TAJ; TAJ-ALPHA; AL023044; AW123854; Troy; TRADE	NM_013869.3	2.8456	0.0192266	0.164729	0.323492	1.25136	0.477149	-0.0486617	0.235778	0.186063	0.238253	0.00276327	-0.147827	-0.331692	-0.303832	-0.0287418	-0.245437	-0.0338168		CCTTTCCTGTGGCAGAAGCCAGGACAAGATGGAGGAGACAAGGACTTTTG
2100082	ILMN_1229253	1700013A01Rik		AK005934	5.5896	0.000338757	0.0326909	0.321769	1.24986	0.277463	0.0956326	0.213543	-0.0979867	0.164163	0.0927634	0.192914	-0.128117	-0.228787	-0.229737	-0.138077	-0.213777		CATTAAGGACAGGGGATGTCACAGCTACATTTTGAACCTCCTCCCTGTCA
1170056	ILMN_2725548	Pqlc2	MGC38094; BC019216; MGC29170	NM_145384.1	3.75092	0.00454824	0.091429	0.321705	1.24981	0.313816	0.246166	0.0843658	0.121777	0.200636	0.0978165	-0.126274	-0.366004	-0.188904	-0.0894442	-0.00229359	-0.291664		GGGGACCTAGGGTTGTCCCTCTGACTGGATACAACCTAGTAAATGGTACC
6110491	ILMN_2526572	LOC545369		XR_034542.1	2.43121	0.0379074	0.222996	0.321262	1.24942	0.0503597	0.34106	0.46696	-0.109367	-0.123367	0.0310335	0.280334	-0.523021	-0.19565	-0.13971	-0.0819674	0.00333309		AACCTGTGGATGCCAAGAAGCAGAAGCCTGCAGGGAAAAAGATGGTTGCC
6450634	ILMN_2543393	Cdca8	4831429J16Rik; AU044747; MESRGP; BOR; D4Ertd421e	NM_026560.3	4.82493	0.000940502	0.0500085	0.320835	1.24905	0.144797	0.00369644	0.185417	0.212642	0.307082	-0.0339079	0.116042	-0.0892634	-0.118134	-0.126513	-0.299978	-0.301878		CATGCGGGTCCAGGCGCACGGCTCTCCTATTCTGTTGTCATTTGTGCCCT
7160019	ILMN_2771815	Psmd14		NM_021526	3.8236	0.00406739	0.089781	0.319707	1.24808	0.198247	0.233267	0.361036	-0.149861	0.127309	0.0807295	0.081749	-0.277193	-0.272803	-0.242554	-0.0699806	-0.0699511		TCCGGGTTTTGCAGATTCCAAAGTTGTTCAGGAATACATCAAAGTGAACA
2970132	ILMN_2738054	Plekhg2	AI194308; Clg; Cslg	NM_138752.2	4.68225	0.00114855	0.055289	0.3196	1.24798	0.2596	0.1074	0.0967999	0.282916	0.147117	0.0215168	0.0168161	-0.0780001	-0.2795	-0.1063	-0.0987835	-0.369583		AAGAACTTTCTTCACCAGGTGCCACCTATCCTTATGACATCCAGAGCCTG
2750682	ILMN_1258834	Chd1		AK042202	3.94317	0.00338965	0.083955	0.319538	1.24793	0.331971	0.133572	0.0354614	0.188244	0.154144	0.216845	-0.128256	-0.0604687	-0.185748	-0.254788	-0.0811558	-0.349826		TGAAGACTGGCAGATGTCTGGGTCCGGATCTCCATCTCAGTCTGGTTCAG
1010411	ILMN_1224333	Osbpl11	AU019795; AI132306; ORP-11; 9430097N02Rik	NM_176840.2	4.38566	0.00175661	0.0676988	0.319452	1.24786	0.119225	0.141195	0.301755	0.0669398	0.2728	0.0260201	0.00379992	-0.312855	-0.276255	0.0269351	-0.15509	-0.21447		CCGTTCTCTTAGTAGGGTTCATAGGGTGAAAACAGCGACAATGATTTTTC
4040274	ILMN_1249670	Pdia4	Erp72; AI987846; Cai	NM_009787.2	3.34294	0.00861981	0.119656	0.319395	1.24781	0.211089	0.18647	0.14467	0.216542	0.370992	-0.127128	-0.0710678	-0.134931	-0.0167303	-0.390571	-0.203018	-0.186318		ATACCAGCCTAGGCAAGAAATACAAGGGCCAGAAGGACCTGGTCATCGCC
4920647	ILMN_2596077	2810474O19Rik	AA536804; KIAA1551; AU020969; GET; mKIAA1551; 6720435I21Rik	NM_026054.2	2.73849	0.0229039	0.178502	0.319252	1.24768	0.37033	0.11582	0.43873	-0.00683689	0.131164	-0.103717	-0.0143366	-0.333529	-0.384419	-0.20693	0.00556374	-0.011837		GGCTTTAAGCAGCAGTGGCAGAACCCTAATGAGAAAGTCAGCATTGGACA
2000551	ILMN_2630993	Ppap2b	Ppab2b; D4Bwg1535e; AV025606; Lpp3; 1110003O22Rik; D4Bwg0538e; 2610002D05Rik	NM_080555.2	4.63674	0.00122491	0.0576943	0.318405	1.24695	0.254861	0.060111	0.17685	0.130541	0.0623207	0.174531	0.0694609	-0.15078	-0.150829	-0.190219	0.00369072	-0.440549		CTGCACGTTCCTGCTGCTCTCCGATCTCATCAGACAGTAGAATGTAGGGA
1510121	ILMN_2763710	BC003324		NM_030259	4.02297	0.00300459	0.0805466	0.317318	1.24601	0.295575	-0.0328856	0.203535	0.156832	0.275632	-0.0738382	0.100662	-0.00587559	-0.200985	-0.259366	-0.154678	-0.304608		TCTGGGGACAGACCTGGACAGTCAGTAAGCTTTGGCCAGGCCAAATGAGG
2490735	ILMN_1239390	A130001G05Rik			3.37731	0.00816168	0.117502	0.317168	1.24588	0.259687	0.248218	0.329887	-0.136903	0.137527	0.0231075	0.0635471	-0.381533	-0.262672	-0.193593	-0.0905132	0.00323677		CGGTGTTCGTGTAATCTCATGCTGGGTAATTACAAGTTTTAATTGCTGCC
3610228	ILMN_1234336	Csda	Dpba; dbpA; Yb2; Ybx3; oxyR; MSY4	NM_139117.2	3.7014	0.00490988	0.0944115	0.316956	1.2457	0.431459	0.1097	0.23428	-0.0207567	0.101923	0.0212431	0.0466032	-0.298611	-0.1428	-0.334031	-0.0970168	-0.0519967		CGAAACTAACAACTACAAAGGGAACGAGCCAGCAAGTGTCCATCAAGCTG
3990500	ILMN_2641915	5330408N05Rik		NM_177244.2	3.68883	0.00500643	0.0954805	0.316895	1.24565	0.226383	0.0919728	0.190183	0.158031	0.0404315	0.133162	0.0841117	-0.337007	-0.297517	0.125983	-0.0509286	-0.364809		TGTAAGCATTTGTGCCAATACCTGCTCCTGCTAAATGGTACCTCTCCATC
6280170	ILMN_1228970	Rhobtb2	Dbc2; MGC28699; E130206H14Rik; mKIAA0717	NM_153514.4	3.2295	0.010331	0.128851	0.316756	1.24553	0.281271	0.13798	0.0633612	0.140772	0.392462	-0.103848	0.0118713	-0.0106487	-0.355479	-0.116489	-0.0848589	-0.356399		GGGGAGCAGGAGAGAGCTCAGAGCTCGGATATTTTCTCTCTGGACTTGAC
4040441	ILMN_1242011	5930431H10		NM_173776.2	3.16722	0.0114168	0.133929	0.316673	1.24546	-0.0525465	0.364903	0.277404	-0.0117097	0.14061	0.08957	0.1154	-0.439056	-0.0775661	-0.0731363	-0.33611	0.00224018		CTGTGTGGAGTAACCTAAGAGGGATTCAGAGAACCTAGAAGCTATCCAGC
4860435	ILMN_2771754	Fh1		NM_010209	2.37256	0.0417334	0.231808	0.316229	1.24507	0.133121	0.256211	0.353191	-0.379121	0.195129	-0.0242805	0.38808	-0.348979	-0.120199	-0.273349	-0.167581	-0.0122309		CCGCACACAAGAACGGATCAACCTTAAAGGAAACGGCTATTGAACTTGGC
4250386	ILMN_1259677	Cct8	AI132397; Cctq	NM_009840.3	2.92746	0.0168262	0.154394	0.315715	1.24463	0.126132	-0.000967979	0.366932	0.122633	0.311733	-0.232567	0.226933	-0.0553684	-0.294868	-0.141868	-0.361267	-0.0674677		CTGGGCTATTAAACTGGCCACTAATGCTGCAGTCACTGTACTAAGAGTGG
4180500	ILMN_2589838	Kctd20	AI451943; D17Ertd562e; 2410004N11Rik; AW541186	NM_025888.5	3.99067	0.00315452	0.0820673	0.315523	1.24446	0.259488	0.211208	0.197338	0.0273304	0.14832	-0.135489	0.21208	-0.150992	-0.376902	-0.140142	-0.0408001	-0.21144		CTTGAAGGCTGCTCCCATAAGACCATGTATAGCATAACTACTTGATGGCA
4670255	ILMN_1217039	2010321M09Rik		NM_175153.3	4.55125	0.00138346	0.0608591	0.314859	1.24389	0.328712	0.172452	0.236941	-0.00879669	0.0404034	0.164433	-0.0158072	-0.261889	-0.210078	-0.266138	-0.136257	-0.0439768		GCTTCTGGTGTATCCCAAGGTACACATTTTTAGACTGTAACCACAATATG
6040382	ILMN_2637982	Herc1		XM_001477062.1	3.17406	0.011292	0.133438	0.31463	1.24369	0.408935	-0.0435152	0.184555	0.0771713	0.00906134	0.219231	0.0622315	0.098165	-0.268215	-0.379925	-0.247329	-0.120368		AGAGTTGGAGGTCGGTGTGTTCACAAGCAAACTGGGCGCCATGCCACGCT
5260047	ILMN_1227384	Ccnl		AK051380	3.63882	0.00541081	0.0988103	0.314138	1.24327	0.299389	0.0671988	0.273089	0.0462904	0.225421	-0.144549	0.149391	-0.120651	-0.152401	-0.366631	-0.243969	-0.032589		CCAAAACATTGCTGTCTATAACTGTGTGTTAGGAGGCGGCTTTGGGAGTA
2850717	ILMN_2771182	H2-Q8		NM_023124	2.54399	0.0315041	0.205404	0.313913	1.24307	0.444304	0.352223	-0.107597	0.18053	0.0349998	0.0480804	-0.0369596	-0.173177	-0.119687	-0.396067	0.12109	-0.34774		AGACACAGATCGCCAAGGGCCATGAGCAGAGTTTCCGAGGGAGCCTGAGG
6590196	ILMN_2794526	Cnr2	CB2; CB2-R	NM_009924.2	7.54641	3.51765e-05	0.0115864	0.313548	1.24276	0.212817	0.212217	0.174617	0.119116	0.136716	0.0110159	0.0480156	-0.144382	-0.283183	-0.172083	-0.105084	-0.209785		CTGTAGCTGTAAGTTCGAAGCCAGCCTGAGCTAGTTGAGACCCCCTTACC
3710079	ILMN_2684300	Pdcd2l	6030457N17Rik; MGC144595	NM_026549.3	3.85849	0.00385596	0.0868837	0.313314	1.24256	0.279514	0.102235	0.301515	0.126666	0.0235662	0.0400658	0.040266	-0.352415	-0.151115	-0.179735	0.0686655	-0.299234		CTGGCCTCCAAATCAGCAGATGCCCATGGAAGAATTCTGTGTTCTACAAG
6380242	ILMN_1217406	1110013L07Rik		NM_001014995.1	2.9156	0.0171542	0.155164	0.313119	1.24239	0.177541	-0.0939488	0.352001	0.0668797	0.3619	-0.0719705	0.12086	0.0156012	-0.403378	-0.0478187	-0.29892	-0.178751		AATGCCCCCTGCTTACAGCATTGACAGAGGAAAATTAGTAACCTCCCCCC
7560097	ILMN_2802952	Narg2	B230343B06Rik	NM_145618.3	4.70902	0.00110604	0.0542488	0.313073	1.24235	0.183155	0.166115	0.348415	0.111238	-0.0631409	0.0416489	0.125699	-0.291945	-0.156945	-0.248795	-0.141811	-0.0736313		AAACACTTGATGATCCTATCAGACATGGTGAAGGTGCCATTAAGCCTAGG
5270291	ILMN_1241137	Taf6	AW549759; 80kDa; p80; Taf2e	NM_009315.3	6.2717	0.000145812	0.0234455	0.312594	1.24194	0.207308	0.156137	0.199198	0.0945473	0.236657	-0.0767727	0.0946569	-0.202433	-0.231982	-0.128232	-0.202013	-0.147073		GGGAGGAAGGAGGAAAGGTTTTCCCCAGTGACTTTCTTTTTAGATATTGT
5080301	ILMN_1236221	Rev3l	Rev3; Rev; Sez4	NM_011264.3	4.16672	0.00242339	0.0742279	0.312448	1.24181	0.328603	0.139523	0.234742	0.0426159	0.132596	0.0100355	0.0231857	-0.344657	-0.0731878	-0.285028	-0.191854	-0.0165844		CATGCTGCTCTCTGGATAGCTTACTTCTTACAATGTACAAATTCCGCATC
6940722	ILMN_2693373	Hip1		NM_146001	2.52408	0.0325499	0.208203	0.312418	1.24179	0.200437	-0.125513	0.193787	0.306849	0.41891	-0.212841	0.12959	-0.0269728	0.0253973	-0.267133	-0.357851	-0.284661		GGCATCTGCTGCATGCGTTCATGCAGAAGTGCCCACATACTTTTAGAGAA
610092	ILMN_3162125	Grm6	Gprc1f; BC021919; mGluR6; Gm3	NM_173372.1	3.49499	0.00677675	0.107028	0.311995	1.24142	0.126831	0.267461	0.197471	0.316354	0.231624	-0.0850358	-0.144726	-0.207029	-0.0676293	-0.317109	-0.174146	-0.144076		GGTGGTTTTCTCCTCTGTGACCTCTTCTAGAGTCAGTTAGCCATGGTCTG
6290132	ILMN_2771087	Drctnnb1a		NM_053090	2.46818	0.0356768	0.217051	0.310978	1.24055	0.192226	-0.0354338	0.340106	0.115929	0.398589	-0.312201	0.207799	-0.048934	-0.382284	-0.0656843	-0.116921	-0.293201		GGGACACGGCCTGACCCCTTTAAGCCCATCTCTGTAGCACAGAACAGCAG
5420224	ILMN_2692110	Tfdp1		NM_009361.1	5.49103	0.000384625	0.0337821	0.309556	1.23933	0.0968814	0.218761	0.136071	0.251586	0.147596	0.0898266	-0.0378537	-0.0845385	-0.208539	-0.158638	-0.112274	-0.338883		GTTGCTGGGTTTGCCGAGGAAACTGTACTGCGCCCACACCAGTGACAATG
2710086	ILMN_1213156	Ly9		AK040306	3.76115	0.00447708	0.091429	0.309448	1.23923	0.432227	0.0901566	0.132257	0.216137	-0.00546265	0.0735674	-0.0363226	-0.0825033	-0.318374	-0.253763	-0.0993233	-0.148593		CCTGCCGGCTCTCTTCCCTGTCTACATCCAAGGCTACACAGCAGGTTGGA
4050093	ILMN_2971171	Fcrla	Freb1; mFcrX; FCRL; mFREB; FREB; Fcrlm1; FCRL1; Fcrx; BB219290	NM_145141.1	3.11704	0.0123775	0.138243	0.308663	1.23856	0.293066	0.126567	0.291367	-0.120034	0.0375662	-0.0111341	0.282866	-0.457733	-0.0790339	-0.174233	-0.0486336	-0.140634		TGCTGACAAATGAAAGTGAGCTATTCACCTGCGCTATATTCAACCACCGC
5490446	ILMN_2625060	Rps24	MGC107549	NM_207634.1	7.13547	5.45187e-05	0.0145072	0.308648	1.23855	0.0630856	0.082016	0.307336	0.126673	0.151593	0.103193	0.0663233	-0.102204	-0.206904	-0.143334	-0.183317	-0.264467		CTACATGGGCAAAGTGTAGGACCAATTACCCTGTTAGCATCGTCTTTGCT
1240019	ILMN_2604814	Fgf22	2210414E06Rik; FGF-22	NM_023304.1	3.89561	0.00364367	0.0862237	0.307917	1.23792	0.253513	-0.0520468	0.295513	0.00168514	0.174875	-0.0587254	0.283275	-0.165947	-0.197297	-0.133737	-0.100266	-0.300845		TCCACTCACTTTTTCCTGCGTGTGGACCTTGGTGGTCGGGTGCAGGGGAC
4150725	ILMN_2666007	Ctsz	AI787083; AU019819; CTSX; D2Wsu143e	NM_022325.4	3.45671	0.00719813	0.110446	0.307779	1.2378	0.215693	0.138533	0.276693	0.262784	-0.0436859	-0.137675	0.185345	-0.0590267	-0.377827	-0.194067	-0.212806	-0.0539656		CTGCATCCCGAGAGGAGACGGTAAAGGATGAAACACAACTGCACTGGGAC
2340577	ILMN_1243910	Zfp292		XM_909747.3	3.67148	0.005143	0.0969942	0.307683	1.23772	0.128118	0.166358	0.278368	-0.00696182	0.0798082	-0.126492	0.378208	-0.189142	-0.128502	-0.255202	-0.254182	-0.0703821		TCAGTATAGGTAAAGCCACGGGCAGAGGGCAGTACTGATAACTCATGTAC
1240468	ILMN_2734856	A930009M04Rik		NM_177266	5.88387	0.000233701	0.0289763	0.307385	1.23746	0.200624	0.161815	0.150604	0.226703	0.145372	-0.0725975	0.084013	-0.102715	-0.174186	-0.236146	-0.273217	-0.110277		AACCATTGCAAGATGACAGTATCCACACAGGGCAGCCCTCTGGAGTGCTA
5910131	ILMN_1214224	Zfp1	mkr-1; Fnp-1; Zfp-1	NM_001037665.2	4.12784	0.00256775	0.0756403	0.307185	1.23729	-0.0250077	0.152613	0.293043	0.0962062	0.304546	-0.00657368	0.0811262	-0.300087	-0.0717974	-0.0487676	-0.282403	-0.192904		CAGTGAAGGGGGAAGCCCTCATGAAGATGCTGAAGGAACTTGGGAAATTC
4070768	ILMN_1244953	MALT-1		AK045200	2.75011	0.0224729	0.176767	0.306971	1.23711	0.128966	0.0783663	0.264166	0.187033	0.253133	-0.158467	0.142133	-0.074234	-0.305434	-0.0918341	-0.516567	0.0927334		CATCCAGACAAAGCGGTAGCTGCTGTATTCTGTAGTGAGAAGCACACGTG
7320731	ILMN_2687661	Mfng	AW546563	NM_008595.2	3.80391	0.00419212	0.0899418	0.30671	1.23688	0.271101	0.0778008	0.257701	-0.0514336	0.197567	-0.117534	0.259367	-0.156099	-0.325409	-0.125099	-0.112133	-0.175834		GGCCAAGACAATCTAAAGTTGTTCTCCCTAACACCTCATCTGTAAGAAAT
1260370	ILMN_2636435	Ndufb2	AGGG; 8kDa; AI325567; 1810011O01Rik	NM_026612.1	3.60241	0.0057267	0.101342	0.305934	1.23622	0.0470886	0.163399	0.304439	-0.179777	0.241373	0.176283	0.139503	-0.359201	-0.0666013	-0.0891213	-0.205657	-0.171727		CGAGGACTGACACTATAAACTCTCTGGACGAGTAGGAGCAAGGTGAGACA
2760064	ILMN_1237206	Raly	AI663842; Merc	NM_023130.2	3.03651	0.0140974	0.144306	0.305019	1.23543	0.307495	0.254255	0.0610452	0.330188	0.0727077	0.0987477	-0.234802	-0.305795	-0.192125	-0.124875	-0.0145521	-0.252292		GCTGACCCTGTAACTCAAAGGACAAACTAGCTGGCTAAACTCATTCTTGG
2450064	ILMN_1242466	Psmb9	Lmp-2; Lmp2	NM_013585.2	2.281	0.0484833	0.247011	0.304967	1.23539	0.305081	0.196642	0.365932	-0.198652	0.0637884	-0.0073719	0.164068	-0.610708	-0.226268	-0.0306783	-0.0306721	0.0088377		AACTTTCTGGAACCAGAAGGCCGGTGCGATGGGCAAAGGTGAAATATGTG
6510441	ILMN_2447373	Abcd3	AU018866; Pxmp1; AI313901; PMP68; AW146054; PMP70	NM_008991.2	3.8327	0.0040111	0.0889853	0.304862	1.2353	0.288762	0.180752	0.127032	-0.0711727	0.250597	-0.0564828	0.169697	-0.284638	-0.271098	-0.0408082	-0.243733	-0.0489025		CAGTTTTACCATGTCTCCTTAGCAAACTTGTGTACTTATTTTCTGTTCAG
1170603	ILMN_2680329	Isca1	1810010A06Rik; Hbld2	NM_026921.4	3.80801	0.00416583	0.0899418	0.304841	1.23528	0.0637054	0.239326	0.333426	0.0130329	0.0549231	0.114033	0.070673	-0.415615	-0.210865	-0.00997448	-0.0582571	-0.194407		GTGGAAGGCTGAGTCTCATGCAGCTGAGTTTAATATTTGTGCTATTTACT
6510142	ILMN_2680398	Zc3h12d	D730019B10Rik	NM_172785.2	3.78589	0.00430979	0.0905249	0.304598	1.23507	0.202866	0.201365	0.122866	0.0262775	0.248077	0.259077	-0.172123	-0.298114	-0.153124	-0.0758638	-0.0959225	-0.265392		GAGAGACATAGATGGGCTATCTCTAGTTGCATAACTGTTACCATGCTCCA
2070747	ILMN_1248555	Gns	G6S; 2610016K11Rik; AU042285; N28088; C87209	NM_029364.3	4.01136	0.00305761	0.0808639	0.304501	1.23499	0.139233	0.112533	0.270833	0.238556	0.0656557	-0.0697441	0.131056	-0.244368	-0.0483675	-0.229867	-0.361284	-0.00424385		TGGAAGATGGCAGCCCAGAATCCTCAAGACAAAGCAAGGGGTATCAGCTG
2030546	ILMN_2724585	Dag1	Dp71; DG; D9Wsu13e; Dp427	NM_010017.3	3.38618	0.00804773	0.116996	0.304403	1.23491	0.192552	0.169571	0.402891	-0.0748138	0.0829563	-0.0372839	0.151966	-0.241379	-0.353829	-0.169809	0.0148458	-0.137674		GGAGGAGTGCCAGCAATAGTTCATAGTAAAAGTCTGTGGGCTCTCAAAGC
4730253	ILMN_2707308	Cct5	mKIAA0098; Ccte	NM_007637.2	2.46829	0.0356701	0.217051	0.304157	1.2347	0.153233	0.196793	0.385933	-0.115761	0.220459	-0.239251	0.285718	-0.271907	-0.387867	-0.0761867	-0.206811	0.0556488		CGTAAGCCTGGAGAATCTGAAGAATAAACTGTACCATTTACCACTGTGAC
5050095	ILMN_2892904	2310007F21Rik		NM_025857.1	3.35856	0.00840843	0.119084	0.303695	1.2343	0.230555	0.139154	0.261564	0.162208	0.323277	-0.105053	-0.125933	-0.132106	-0.270426	-0.228746	-0.236622	-0.0178823		TCGCTACTGGTTAAGAAGGGAAATTAGGGAAGTCGGCTGTGGGTTGCCAG
3450091	ILMN_2839569	Ctsz	AI787083; AU019819; CTSX; D2Wsu143e	NM_022325.3	3.38521	0.00806014	0.117085	0.303626	1.23424	0.297342	-0.0235882	0.311142	0.231225	-0.0709858	-0.0223751	0.162815	-0.222857	-0.178308	-0.183728	-0.327065	0.0263844		GCATCCCGAGAGGAGACGGTAAAGGATGAAACACAACTGCACTGGGACCC
1190504	ILMN_2443725	Ube2d3	AA414951; 9430029A22Rik; 1100001F19Rik	NM_025356.4	4.05234	0.00287479	0.0793204	0.303289	1.23395	0.142347	0.0486879	0.270098	0.187956	0.283196	-0.0649242	0.0172262	-0.182652	-0.281012	0.00252819	-0.282154	-0.141304		ACTGCTTATATTTACGTGCAATCTTATTCCTTGTCCGCACACAGATGTGG
7320593	ILMN_2594575	Cugbp2	B230345P09Rik; Napor; Napor-2; C88023; ETR-3; B230218O03	NM_010160.2	2.23203	0.0525224	0.256595	0.303182	1.23386	0.254144	0.131544	0.470544	-0.243433	0.215027	-0.132874	0.189326	-0.430196	-0.261806	-0.164236	-0.139073	0.111027		CACCTTTTGCTGAACTGACTCACAGTTAGACAATCCATGGTTTAATGCAC
1440327	ILMN_1216437	Rtn3		NM_001003930	4.37574	0.00178212	0.0676988	0.302205	1.23303	0.26405	0.14067	0.155319	0.0476646	0.163895	-0.146255	0.256084	-0.162511	-0.27668	-0.120851	-0.115166	-0.206225		TCCCTGCCCACCTTACCTCACGTTTAATAAATATGGTTGTACTTTTCTTA
290376	ILMN_2494747	Huwe1	C80292; LASU1; Ureb1; AU041296; Ib772; Mule; C430014N20Rik; 5430439H10Rik	NM_021523.4	3.17037	0.0113592	0.133648	0.302079	1.23292	0.219631	0.237572	0.333911	-0.163933	0.167347	0.0422468	0.0442867	-0.322919	-0.187519	-0.280679	-0.150414	0.0604668		CGAGACAAGATTGGCATCTGTGTTGTGGAGGTTTCAAATAAAGAGCACTC
1170634	ILMN_2604423	EG545216		XM_914705.3	3.30087	0.00921707	0.122448	0.30179	1.23267	0.297944	0.133684	0.256865	-0.171733	0.115586	0.102817	0.145057	-0.432715	-0.0636959	-0.192085	-0.149103	-0.0426235		CTTAGCATCACAAAATAGCTATTAACACTGATCTTGGCAGGGACCGACTT
4120220	ILMN_2881296	Tmem66	1810045K07Rik	NM_026432.2	2.96894	0.0157294	0.151777	0.301778	1.23266	-0.0120974	0.134032	0.273812	0.222627	0.157786	-0.175644	0.279667	-0.206118	-0.306277	0.116643	-0.308454	-0.175983		TTTCAGGCGGTAGCATTCAGACGCAAAAGCATGGAGTTCTCTGTGGAGTC
4860468	ILMN_2599412	Kti12	AU014758; 1110001A12Rik; AI326810	NM_029571.2	2.38816	0.0406796	0.230065	0.301635	1.23254	0.266782	0.178122	0.423592	-0.190567	0.176923	-0.0246973	0.049613	-0.319408	-0.378609	-0.170479	0.190243	-0.201517		TCTGTCCCTGGGAAACTGATATTTGTGTAAGACAACCACCAGATATTTTC
4540626	ILMN_2795791	Tmem38b	AV051057; 1600017F22Rik; AA437809; D4Ertd89e; TRIC-B; mg33b	NM_028053.1	3.63773	0.00542002	0.0988103	0.30084	1.23186	0.14821	0.26323	0.0590396	0.0909748	0.128655	0.314155	-0.126815	-0.13589	-0.3475	0.0129099	-0.203595	-0.203375		CCGCTCGCTCTGCTGGTCGTAGCTCTTGGGGTCACGAGTGTATCATGTGA
3190403	ILMN_2704919	Ube2t	C80607; 2700084L22Rik	NM_026024.2	3.54879	0.00622768	0.104647	0.300746	1.23178	0.305581	0.0655804	0.0484004	-0.00143862	0.364001	-0.050169	0.145221	-0.0515594	-0.31073	-0.0572696	-0.262799	-0.194819		GTATCCTTACAAAAGACCTTGTATGTTTACGAATTCTGCCATGCAGCGAT
1410673	ILMN_2702374	Ppm1e	B930008A12Rik; mKIAA1072; PP2CH; POPX1; AW049266	NM_177167.4	4.01797	0.00302732	0.0805466	0.300299	1.2314	0.26754	0.0332198	0.156219	0.138693	0.0411434	0.140483	0.0985732	-0.2225	-0.0026803	-0.231801	-0.413476	-0.00541639		GCAGATACAGCACTGTAATCTCTCTAGGTGCTCTTTGGTGAGAGACGAGC
2850619	ILMN_1254883	Fip1l1	Rje; 1300019H17Rik	NM_024183.4	3.24137	0.0101364	0.127358	0.300179	1.2313	0.315834	0.103343	0.283244	0.209578	0.0261583	0.0757275	-0.138362	-0.407197	-0.240806	-0.0544162	-0.100903	-0.0722017		GACGTCGCCATGAAAGTGAAGAAGGGGACAGTCACAGAAGACACAAGCAC
6100010	ILMN_1233813	Ss18	Syt; D130059H17; Ssxt	NM_009280.1	2.64095	0.026872	0.19101	0.300166	1.23129	0.202275	0.212745	0.412545	-0.00335312	0.144728	-0.0993023	0.00584698	-0.301465	-0.158865	-0.367235	-0.224263	0.176347		GGGTGTTCTTCAACTTGGACAGTAGAAAATAGGCATCAAGTGTGAACCGG
7610543	ILMN_3163159	LOC100041703		XM_001477173.1	2.21028	0.0544208	0.260405	0.300114	1.23124	0.0869164	0.329196	0.380937	-0.275792	0.221458	0.00547791	0.127138	-0.554053	-0.0336232	-0.209373	-0.114232	0.0359478		GTCTGTACAAAAGCTTCTCTTTAACACGTGCCATAATACACTATCTTCTG
4220270	ILMN_2810045	Iars	2510016L12Rik; E430001P04Rik; ILRS; AI327140; AU044614	NM_172015.1	3.86018	0.00384602	0.0868684	0.299987	1.23113	0.216292	0.275642	0.206832	-0.0847139	0.259956	-0.0448236	0.0457764	-0.159608	-0.294878	-0.244278	-0.114284	-0.0619135		CACCTATGCAGTCATGTTGGGGGAGTGTCCCAATGTTACCTCAACACCAC
1940646	ILMN_2743902	Matk	CHK; Ntk; MGC130505; HYL	NM_010768.1	3.55916	0.00612736	0.104389	0.299862	1.23103	0.307073	0.174403	0.215652	0.084146	0.0276961	0.0190063	0.0466161	-0.215807	-0.349927	-0.131397	0.108936	-0.286404		GCCAGGACCCCTGATCCCTGAAGCAGAAAGCAAGAGGACATAGATGCAGG
4780398	ILMN_2462791	Zfp322a	9630054P07Rik; RP23-9O13.9	NM_172586.2	3.7918	0.00427083	0.0903169	0.299147	1.23042	0.254938	0.132308	0.241588	-0.00176859	0.248402	-0.0398488	0.0368915	-0.210432	-0.357092	-0.0613117	-0.236099	-0.00757837		GTGGGTGAGAATCTGTATATATGCTGTTCATAGTTGAACCACATTGTGGA
5690754	ILMN_1254296	Chd1		AK021188	2.30985	0.0462477	0.24156	0.299145	1.23042	0.268688	0.262049	0.032938	0.27292	0.23812	0.17662	-0.37883	-0.0433416	-0.311562	-0.208772	0.0503302	-0.35916		GATGAAGACTGGCAGATGTCTGGGTCCGGATCTCCATCTCAGTCTGGTTC
7510162	ILMN_1223780	Wdr73		XM_001479473.1	2.90595	0.0174256	0.156363	0.298714	1.23005	0.352437	0.121877	0.257427	-0.21481	-0.0400105	0.16988	0.224449	-0.301923	-0.150273	-0.279543	0.0290098	-0.16852		GTGAACTTTCTCACAGAAGGAATCGATGTCTCAGGGCCAATAAACATCAA
5420068	ILMN_2677386	Tcp1	p63; Tcp-1; Ccta; TRic; Tp63; c-cpn; CCT; Cct1; AI528772	NM_013686.3	3.37395	0.00820544	0.117601	0.298526	1.22989	0.0639334	0.134733	0.116234	0.173849	0.378349	-0.112551	0.116149	0.00323296	-0.222067	-0.0960665	-0.402051	-0.15375		GGAGCGCTCTTTACATGATGCTCTTTGTGTGGTGAAGAGAGTTTTGGAGT
1170762	ILMN_2617499	Dek	1810019E15Rik; D13H6S231E	NM_025900.1	3.1769	0.0112407	0.133438	0.298291	1.22969	0.297163	0.274193	0.160843	-0.136343	0.0909662	-0.000973701	0.184167	-0.389767	-0.0968771	-0.245557	0.0409565	-0.178773		AGGCGTGAACAGCGAACTCGTGAAGAGGATCTTGAACTTCTTAATGCATC
3520619	ILMN_2590837	Tial1	mTIAR; AL033329; 5330433G13Rik	NM_009383.2	2.50989	0.0333169	0.211022	0.298144	1.22956	0.189688	0.106128	0.238428	-0.236965	0.489835	-0.0607648	0.143235	-0.218042	-0.147422	-0.168782	-0.354485	0.019145		CTGTGAACGGCACTACAATCGAAGGACATGTGGTGAAATGCTATTGGGGT
7150278	ILMN_2721439	Csrp2	AW551867; SmLim; Crp2	NM_007792.3	3.85638	0.00386842	0.0870372	0.298058	1.22949	0.240771	-0.0198984	0.228971	0.195399	0.0646992	-0.0888109	0.248199	-0.127089	-0.299759	-0.0229988	-0.135651	-0.283841		GACAGCGCTGCACTCTCCCGCCCACTCACTAGCGTCTAAGAGCATTCTTT
6420196	ILMN_2595283	Rrp1b	2600005C20Rik; mKIAA0179; D030064A17; Kiaa0179	NM_028244.1	2.65654	0.0261937	0.189149	0.297721	1.2292	0.484762	0.155803	0.124972	0.143092	-0.115067	0.115792	-0.041007	-0.152597	-0.307728	-0.305218	0.129433	-0.232247		ACAGCATCCAGCACCCTTGACCCCTGTGATCCGTCCAGTCAAAAACCAGC
4610767	ILMN_2755059	2900064A13Rik	MGC144287; MGC144286; c11orf3; AI451465; RP23-52C15.1	NM_133749.2	3.42807	0.00753125	0.113102	0.297147	1.22871	0.272549	0.166109	0.337589	-0.0886717	0.120688	0.00882816	0.0495882	-0.355451	-0.264131	-0.156662	-0.0811815	-0.00925159		GAAAAACCCAGCTTTCATCCTTTGTATGAGGTCAATATTAATGTCACTGA
2970100	ILMN_1233665	2610019N19Rik			3.27356	0.00962786	0.124195	0.297097	1.22867	0.327368	0.0322285	0.202118	0.0389867	0.377897	-0.155714	0.0436468	-0.234372	-0.149122	-0.178222	-0.231983	-0.0728335		GAGACACATTCTAACCCCACAGCCTACAATTGATTGATAAGGTAATCCAG
2350097	ILMN_2637784	Spast	mKIAA1083; Spg4	NM_016962.1	3.67337	0.00512798	0.0968683	0.296902	1.2285	0.157974	0.071785	0.265815	-0.0883503	0.29178	-0.0648603	0.23182	-0.179055	-0.287146	-0.0293751	-0.13241	-0.23798		ACCCAGACTTCGTTTACAGGACGTTTTAGAGTTTTCATTTTTGTGCACCA
5700424	ILMN_1228850	Ccnl1	Ccnl; 2610030E23Rik; ania-6a; AU018493	NM_019937.3	3.31014	0.00908195	0.12196	0.29671	1.22834	0.282456	0.0989866	0.288756	-0.141262	0.191858	0.0254478	0.119158	-0.238784	-0.268244	-0.163174	-0.273982	0.0787783		CAAATAGACACGGTCATAAGAGGAAAAAGTCTCGGTCTCGATCTCAGAGC
4830528	ILMN_1250837	Rangap1		NM_011241	3.01923	0.0144973	0.146243	0.29648	1.22814	0.0912666	0.0118666	0.193566	0.245184	0.274783	-0.143817	0.191883	0.0511665	-0.333034	-0.0148335	-0.212116	-0.355917		TCTGTGACTTCCCGAAGTGGCTGCTTGGCCACCTCCTACTTCCCGTTGTG
2060487	ILMN_2683138	Smek2	AW557776; RP23-393O10.1; mKIAA1387; AW011752; KIAA1387	NM_134034.1	3.32291	0.008899	0.120716	0.296166	1.22788	0.173217	0.0758162	0.372416	-0.0675335	0.0914669	-0.0929337	0.311366	-0.218984	-0.168983	-0.233483	-0.232233	-0.0101337		CCTTTGGCATTTGACAGGACATACACCCTAGGTAACAAACAGCACATACC
5290630	ILMN_1218058	Atp1a1	Atpa-1; MGC38419; BC010319	NM_144900.1	8.8882	9.45619e-06	0.00568958	0.296086	1.22781	0.175149	0.0544491	0.155049	0.114633	0.198933	0.0961332	0.0692329	-0.143351	-0.14885	-0.0924511	-0.201867	-0.277067		CACCGTGTACGGGGACGACAGCGGGCAAGGTTTATACGTGCCTTTTTGTT
3190048	ILMN_1241225	Dctd	6030466N05Rik	NM_178788.3	2.98585	0.0153035	0.150483	0.295774	1.22754	0.171011	0.371542	-0.0571184	0.22308	0.00452995	0.20685	-0.05722	-0.118799	-0.350348	-0.0162888	-0.02561	-0.35163		AGAGGGCTGTGGGAAACTGTGTACCTGGAGGTGGTCCATGCCAGATCCTC
4290647	ILMN_1245815	Ube2o	mKIAA1734; RP23-193A16.5; E2-230K; B230113M03Rik; 9630022H21	NM_173755.3	5.31956	0.000481262	0.0381979	0.295	1.22688	0.103483	0.287783	0.0931826	0.161566	0.191667	-0.0228338	0.0455666	-0.110317	-0.157817	-0.216317	-0.082634	-0.293334		GCTCCAGGTAGAGAGGATGCCTGCCGGTGAGCACATTACAGCTCTTGTCG
770546	ILMN_1226859	2810013E07Rik		NM_178112	3.31045	0.00907744	0.12196	0.294831	1.22674	-0.013587	0.0509229	0.433363	0.0674982	0.233858	-0.112412	0.200278	-0.241707	-0.110547	-0.118447	-0.273122	-0.116102		GCAACCCTGAAGAAGTATTACAGCTGGCAGCACAGAGAAGGAAAAAGAAG
4120703	ILMN_2419138	Vcl	AA571387; 9430097D22; AI462105; AW545629	NM_009502.4	2.80418	0.0205717	0.17069	0.29472	1.22665	0.298423	0.186632	0.272543	-0.102701	0.0330286	0.140749	0.0309191	-0.366888	-0.310787	-0.0799274	-0.258271	0.156269		GGAGGCAAAAGGAAACAGTCCCTGAATGACGTGTTAGAGATGCCACCACT
290594	ILMN_1252817	Lrrc59	AA959742; C78668; RP23-290B5.2	NM_133807.1	5.93538	0.00021926	0.0287362	0.294258	1.22625	0.134956	0.115807	0.249216	0.0390778	0.212358	-0.0411921	0.148027	-0.139793	-0.256224	-0.103964	-0.145622	-0.212652		CCCGCAGGCAAGAGTTCACTCTGACTTCGAGATTTGATGCTTATTTCTTG
1340209	ILMN_2425148	Uchl5		NM_019562	3.63717	0.00542471	0.0988103	0.294033	1.22606	0.0721207	0.262211	0.226461	0.16783	0.15822	-0.1095	0.0802498	-0.249019	-0.129549	-0.182229	-0.35243	0.0556297		GACAACATCTTAATTGACTCAGTGCACGTTTGGCATAGTACCAGTCTGTC
2510646	ILMN_2803921	Ly6d	Thb; Ly61; Ly-61	NM_010742.1	2.60579	0.0284667	0.19658	0.293943	1.22599	0.319298	0.127448	0.0732679	0.391689	0.0306797	-0.220361	0.135309	0.0594177	-0.382382	-0.197052	-0.24931	-0.0880108		TAGTCGTCAGTGTCCCCACGGCCCATGCTTTAGCCATGATGGAGGCACCA
4200768	ILMN_1232176	Zfp518b	AI661722; AA410078	NM_001081144.1	5.0446	0.000695427	0.0442665	0.293885	1.22594	0.28053	0.28041	0.0675306	0.109344	0.0728135	0.0754733	-0.0289364	-0.27813	-0.180009	-0.17033	-0.128937	-0.0997567		GCATTACAGCTCCCGTGTGAACAGTTTGTGTGTCTGTCGCTCTGGTTCGG
7200068	ILMN_2814350	Mkks	AI957237; Bbs6; 1300013E18Rik; MGC143766; AI463362	NM_021527.1	3.51214	0.00659645	0.106622	0.293677	1.22576	0.0652947	0.0137849	0.277925	0.136759	0.276089	-0.101602	0.188309	-0.0988755	-0.133885	-0.124245	-0.419431	-0.0801215		GCAAACTAGTTGAGGTGTCTAAGAGAGCATACTGTTCTCTCCCAAAGGCC
2320131	ILMN_2652291	4930527B16Rik		XM_147531.1	2.2693	0.0494197	0.249503	0.293492	1.2256	0.378683	0.109823	0.0649328	-0.0858603	0.12186	0.10306	0.16352	-0.348197	0.0546131	-0.259857	0.20496	-0.50754		GGGACAAGCAACCTGTGTTTAGTTGTTAGGGAGAATAGCAGCTGCCATGT
6980196	ILMN_2755483	Kctd1	4933402K10Rik; AW553000; AI661543	NM_134112.4	3.45257	0.00724521	0.110859	0.293416	1.22554	0.168527	0.231186	0.208547	0.287252	-0.0355182	0.162922	-0.167118	-0.135674	-0.145974	-0.326613	-0.0430284	-0.204508		AGAAAAGGGACATTTGTGTGCAGCTGGGACAGTAAACCAAGCTCTGAACC
4150332	ILMN_2715749	Krit1	BB155247; AI643869; 2010007K12Rik; Krit1B; AA432855; Krit1A; A630036P20Rik; Ccm1; AI450393; BB235701	NM_030675.2	3.74424	0.00459529	0.0920638	0.293038	1.22522	0.221795	0.137505	0.218945	-0.16277	0.21894	0.0393801	0.1809	-0.304605	-0.149445	-0.124195	-0.26038	-0.0160699		GGCCTTGTGGTAAAGCTGCTAATGAAGTTAAATGGACAACTAATGCCCTC
780634	ILMN_2746086	Tax1bp3	RP23-263M10.10; 1300011C24Rik; TIP-1	NM_029564.2	3.47559	0.00698695	0.108576	0.292931	1.22513	0.110639	0.128969	0.216179	0.216217	0.312656	-0.209263	0.0789871	-0.0941515	-0.287221	-0.0744114	-0.238733	-0.159863		ACTATGGAAATGGGGCAGTATGATGGTATCCCATGTTCAACACTTGTGTC
2470373	ILMN_2566545	E430033D06Rik		AK088950	4.11724	0.00260865	0.075789	0.29285	1.22506	0.112158	0.223308	0.166418	0.0553346	0.378005	-0.0960655	0.0149846	-0.155302	-0.148052	-0.198532	-0.152036	-0.200225		GGTGATGCGGTCAGATAATGGCTGATGTGGCTCGATGCTCCATCTCAGTC
6330739	ILMN_1241196	Ergic2	1200009B18Rik; 4930572C01Rik; AA408438; Ptx1	NM_026168.3	4.66104	0.00118348	0.0561686	0.292565	1.22482	0.156438	0.161298	0.294768	0.134635	0.118236	-0.129555	0.117496	-0.230272	-0.129782	-0.252452	-0.100574	-0.140235		GATGCGTGCAGAATCCATGGTCATCTCTATGTCAATAAAGTAGCAGGGAA
5260343	ILMN_1224980	Fam173b	AA987072	NM_026546.3	3.83991	0.0039671	0.0883452	0.292067	1.22439	0.153259	0.0121393	0.379389	0.0894222	0.101933	-0.124638	0.240353	-0.129791	-0.243081	-0.171921	-0.170107	-0.136968		TCCTGGATAGGGTGCATGAAGATATAAGTAAGGGACCGTCTGTCTGTGGG
1660477	ILMN_1230030	D11Wsu47e	MGC30773; MGC57008	NM_177777.4	3.36554	0.00831573	0.118316	0.29169	1.22407	0.00696659	0.170006	0.219226	0.100653	0.267162	-0.0801373	0.166883	-0.200394	-0.198733	0.00292587	-0.0239677	-0.430597		GCCGAGAGCAGAAGAAACACTTTACATTTGTACCAGGTCGCGAAGGGTGC
3140678	ILMN_2717439	Pip4k2a	AW742916	NM_008845.4	7.74752	2.85721e-05	0.010876	0.291686	1.22407	0.0871506	0.166751	0.23665	0.18205	0.0982494	0.0349493	0.0449495	-0.20235	-0.105149	-0.183049	-0.23455	-0.12565		CGAGAACAGTGCTAACAGTGTGCGCTCGAGTCATGATCCGGGCTTTACGA
2100497	ILMN_2621596	LOC621823		XM_886229.2	3.13619	0.0120014	0.13666	0.291638	1.22403	0.249627	0.134017	0.187527	-0.240801	0.10738	0.193279	0.21958	-0.0563126	-0.403963	-0.110893	-0.159821	-0.11962		GACAACTATTTCCAAGTACTTCTCAGAACGAGGGGATGCTGTAGCCAAGG
7320180	ILMN_1213382	Skz1-pending		AK050028	3.33987	0.00866191	0.119764	0.291523	1.22393	0.317901	0.153481	-0.00687981	0.188359	0.316839	0.00610924	-0.125541	-0.00142002	-0.218559	-0.24453	-0.155891	-0.229881		TCCCCTGTACTGTTCTGGCTGAGAGGAGATGCTCAGGGAATACTGAGTGC
6200468	ILMN_1238412	Shmt1		NM_009171	2.72216	0.0235243	0.180641	0.291371	1.2238	0.496201	0.119941	-0.0172987	0.0518866	0.172087	0.188326	-0.161314	-0.177809	-0.198659	-0.222379	0.0444465	-0.295434		CAGCAGAGGCCAAAGGCTTTATATTCCACCTGCCTGAGATAAGCAGCTCC
1450095	ILMN_2896601	Icam1	Icam-1; MGC6195; Ly-47; MALA-2; CD54	NM_010493.2	8.28871	1.66566e-05	0.00862998	0.291279	1.22372	0.213447	0.158597	0.135317	0.101113	0.0568237	0.077713	0.106553	-0.0830336	-0.200323	-0.224004	-0.250116	-0.0920868		GTCTGGGGAAAGATCACATGGGTCGAGGGTTTCTCTACTGGTCAGGATGC
5690411	ILMN_2777804	Arid2	4432409D24Rik; zipzap/p200	NM_175251.2	4.07348	0.0027851	0.078828	0.291196	1.22365	0.250447	0.127347	0.196218	0.00442505	-0.0207052	0.0159149	0.275675	-0.190873	-0.348773	-0.0343628	-0.163985	-0.111325		CTCCATGATGCTGAGAGGAAACTTCGTATTCTGATCTCTGAACGAATCCC
4070626	ILMN_2789425	Polb	A430088C08Rik	NM_011130.1	4.621	0.00125257	0.0585539	0.291188	1.22365	0.114471	-0.0259085	0.336562	0.0687327	0.0307827	0.098443	0.226213	-0.131588	-0.206229	-0.0873084	-0.138387	-0.285787		GCGCACGCCCTGGAAAAGGGCTTCACAATCAATGAGTACACCATCCGCCC
3360553	ILMN_2591440	Ccrn4l	Ccr4; nocturnin; AU043840	NM_009834.1	5.8368	0.000247805	0.0292574	0.290884	1.22339	0.195475	0.0734243	0.188085	0.182676	0.173966	-0.00702381	0.0418062	-0.124146	-0.202476	-0.130365	-0.311344	-0.0800838		CCTGGAGTTCTCTTTCAATTGTTGAAGCCTCTTCCAAACAAAATATCCTT
240594	ILMN_3111593	Tex264	TEG-264	NM_011573.2	3.93303	0.00344217	0.0847011	0.290756	1.22328	0.252941	0.235532	0.105601	-0.0493011	0.0572987	0.0333586	0.212608	-0.196969	-0.165579	-0.231528	0.0557785	-0.309741		CGAAGGAGCCAGAGACTGTTATCTGCACCAGCCTCCTGGGCTGCCAACTT
4260528	ILMN_2593196	Stat1	AA408197; 2010005J02Rik	NM_009283.3	4.06645	0.0028146	0.0790152	0.290238	1.22284	0.222757	0.129917	-0.000722885	0.228621	0.302121	-0.0654984	0.0293312	-0.0644131	-0.0831528	-0.204383	-0.258299	-0.236279		CTGCTTCCCATGTCTCCAGAGGAGTTTGATGAGATGTCCCGGATAGTGGG
360561	ILMN_2491593	Dmtf1	Dmp1; Dimp	NM_011806.2	2.52148	0.032689	0.20869	0.289994	1.22264	0.272639	0.267029	0.34275	-0.172079	-0.000938416	0.0907612	0.0456514	-0.435071	-0.19515	-0.252201	0.105561	-0.0689588		CCCCTAGGCAACCAACTTTTGCTTATTACTACAGTTTTACATTAATAAAC
1430156	ILMN_1212689	Atp8a1		AK039919	2.95464	0.0160991	0.152118	0.289692	1.22238	0.333478	0.0539875	0.0445375	0.20582	0.28101	-0.24609	0.17219	-0.000812531	-0.230732	-0.200462	-0.15444	-0.25849		GCGGCAACCAGGTACATGGCACCTGTCACTAATCCCACCTACTTCAAAGG
520605	ILMN_2507540	Edaradd	1810032E07Rik; cr; 5830469M23Rik	NM_133643.3	4.26761	0.00208765	0.0711615	0.28962	1.22232	0.293798	0.266038	0.0211077	0.0211444	-0.0630355	0.129254	0.176414	-0.198802	-0.269782	-0.112362	-0.190156	-0.0736256		CTTGGGAGTGGCATTGACAAAGAATAGTGCTCAGTTCGGCCTTTGGGAAG
4920441	ILMN_2895908	4932441K18Rik	Lrp; Fiat	NM_178935.2	3.24666	0.010051	0.126669	0.28945	1.22217	0.0290279	0.0834074	0.237128	0.214897	0.186687	-0.132652	0.225728	-0.124572	0.0216475	-0.246642	-0.410962	-0.0837021		GACCCCAAAATGTAGCGAAACTTGGGTATCAGGCCATTTCATCCTCAGAC
1690291	ILMN_2880943	Nudt5		NM_016918.2	5.01019	0.000728765	0.0452728	0.288941	1.22174	0.160869	0.0164394	0.109619	0.243757	0.161227	0.00502777	0.145798	-0.0751514	-0.0588913	-0.152891	-0.343943	-0.211872		CACCTGGTCTAGAAGGTGAGGGTACTTCTCAGGAATAGACTCAAGCTCCC
130369	ILMN_1216748	Nt5m	dNT-2; 2010013E09Rik; AI846937	NM_134029.2	3.79934	0.00422163	0.0899418	0.288923	1.22173	0.253313	0.122773	0.135014	0.16951	0.11072	0.0694494	-0.0180902	-0.117607	-0.124417	-0.269077	0.0650692	-0.396661		CTGGTGTTCTTAGATCCCATTAACAGCCCAGAAAGGAGTCAGCAGGTGTG
2360228	ILMN_1230605	Gm336		XM_001474633.1	3.05582	0.0136638	0.143106	0.288516	1.22138	0.272977	-0.039433	0.0982671	0.205262	0.270002	-0.181358	0.215792	0.0347371	-0.108983	-0.257563	-0.229588	-0.280108		CAGCAGCCAAGGAGAAATGTGGATGGCTGGACAAACTCTCTCCTCAAGGG
2120477	ILMN_1236213	Cd38		AK043442	2.9437	0.016388	0.153138	0.288177	1.2211	0.240304	0.147084	-0.155446	0.331595	0.0998354	-0.0302343	0.207376	0.0225344	-0.107906	-0.146566	-0.199144	-0.409434		GGCTTGTGGTTTCCATCAGACACCGCCCCTGCCCAGAAAGTTAAGGTCAC
6650201	ILMN_2800151	Lsm2	SmX5; D17H6S56E-2; G7b; snRNP; Dmapl; D17H6S56E2; Sm-X5; MGC13889; Dmpkap	NM_030597.2	2.34516	0.0436495	0.235849	0.287811	1.22079	0.304542	0.398252	0.207551	-0.0996366	0.115123	0.035253	-0.121637	-0.335479	-0.405719	-0.169148	0.118443	-0.0475469		GAGGGATGGAAAGATCTGTCCCGCATCGGGAATAAAACTTATGATGCAAG
540044	ILMN_2600729	LOC100044696		XM_001473268.1	2.8056	0.0205242	0.170591	0.287681	1.22068	0.241729	0.303889	0.149529	-0.0157771	0.258623	0.127143	-0.226067	-0.391071	-0.127971	-0.176101	0.0127926	-0.156717		CGTGAAAAGCTTCATTAAATGGTGCAACTCTGGATCCCAAGAGGAAGGGT
510681	ILMN_1214620	D630016P04Rik		AK085367	2.95314	0.0161385	0.152259	0.287574	1.22059	0.422792	0.0728316	-0.111478	0.0921688	0.226459	0.0169888	0.118999	0.0848417	-0.286778	-0.182208	-0.164641	-0.289971		ACCTAGCATGTGCAACGCCCTGAGTTGATCTCCAAGCACCAAGAAGGACC
1190446	ILMN_2697693	Grhpr	1110059D05Rik; 6430629L09Rik	NM_080289.1	3.25774	0.00987433	0.125632	0.287492	1.22052	0.294971	0.258492	0.0852909	-0.0945272	-0.000977516	0.274572	0.0206928	-0.310139	-0.163429	-0.165189	0.0460825	-0.245848		GGCTTGCCACTTTGGGGGCTTGCCACATACTTGCCAAAAGCCTGTAATTC
7040446	ILMN_2790382	Gfi1	Pal1; Pal-1; AW495828	NM_010278.1	2.53193	0.0321334	0.206745	0.287481	1.22051	0.52857	0.14839	0.0325499	-0.0317526	0.0265374	0.157477	-0.023283	-0.16603	-0.42046	-0.12302	0.0754771	-0.204453		GGGACTTTATTAGATGCCTGCGCTGGGAGATGTGGGGTGAAGCTATGGCC
4850674	ILMN_1244799	Usp39	SAD1; AA408960; AI894154; D6Wsu157e; CGI-21	NM_138592.3	4.96119	0.000779248	0.0461414	0.287127	1.22021	0.0700083	0.124078	0.167948	-0.021431	0.222619	0.0303688	0.243858	-0.203722	-0.0266418	-0.131672	-0.295001	-0.180421		CAGACAGTTCGGTAGAAACGTCAGGTCTGGAGACCCTAGGAGTAAACGTG
5890494	ILMN_3114124	Hsd3b7	BB098564; AI195443	NM_133943.2	4.02624	0.00298982	0.0805466	0.287022	1.22012	0.0200567	0.130727	0.0912967	0.167777	0.146076	0.0850663	0.196146	0.0138469	-0.259213	0.00328684	-0.395514	-0.199553		ACGCTGGTCTGCTTACTTCAGCTACCATTTTCAGACCTGGCTCCTGCCAC
4570669	ILMN_1231705	Tmem48	2810475A17Rik; NDC1; RP23-392J14.4; AI450313	NM_028355.3	3.70174	0.00490736	0.0944115	0.287016	1.22011	0.124914	0.106184	0.193814	0.0663342	0.360345	-0.0830154	0.0685544	-0.0401459	-0.327116	-0.0576458	-0.242176	-0.170045		CTCAGCAGAATAACCGAAAACTGCCTTTTCTGTACCCAGTGCTTTTTGTG
3850341	ILMN_1244828	Larp4	DXErtd793; DXErtd793e; C530046N12; D330037H05Rik	NM_001080948.1	4.46631	0.00156296	0.0646699	0.286823	1.21995	0.27619	0.28381	0.0809498	0.0363364	0.104217	0.0743766	-0.0193133	-0.31637	-0.1797	-0.14488	-0.145093	-0.0505233		CTGAATACTCACTCTCAGTTTTGCCAAAGACTCAGTGGCGTTTAAAAGCG
3840523	ILMN_1220121	Kif23		NM_024245	5.88084	0.000234582	0.0289763	0.286814	1.21994	0.0863061	0.118986	0.302197	0.17633	0.140779	-0.0181203	0.0300593	-0.223403	-0.138584	-0.145504	-0.1348	-0.194251		GTATCCAGATCACGTTGCCCTTTTTTATTGTGACTTTTTCAACTGCTCTG
6650564	ILMN_2675464	Ankrd17	AU040470; Foe; Gtar; 4933425K22Rik; Mask; AA516750; mKIAA0697; A130069E23Rik; AA407558; A930008M01	NM_198010.2	2.30626	0.0465203	0.242249	0.286576	1.21974	0.306655	0.183675	0.365375	-0.105612	-0.00930214	-0.0905523	0.185608	-0.329615	-0.377345	-0.148745	-0.184102	0.203958		GTGAGATATGTACCTTCATATTCAGAAATCTGGATGTCTCCTTCATACAT
4610364	ILMN_1213725	Nudt5		NM_016918.3	3.99876	0.00311627	0.0818656	0.285479	1.21881	0.153456	0.0364857	0.228106	0.289737	0.138516	-0.0357533	0.0220966	-0.0582247	-0.0317945	-0.328034	-0.243733	-0.170863		GGTCTACGCCTACGGTCTGGCTCTGAAACACGCCAACTCGAAGCCATTCG
6020184	ILMN_2743487	1700009P03Rik		NM_134077	3.18221	0.0111451	0.133207	0.285248	1.21862	0.343514	0.205164	0.121204	-0.00567865	0.192421	-0.00722837	-0.0174284	-0.152016	-0.0695057	-0.448366	-0.0214086	-0.140678		GTGAAGGACAGGTTGGGTTTTGTATCAAAGCCATCTGTTTCAGCAACTGA
2710270	ILMN_2835461	2610024G14Rik	mAtNOS1; AtNOS1; AU022345	NM_019836.2	4.03249	0.00296187	0.0804965	0.284722	1.21818	0.145408	0.228048	0.100178	0.207433	0.199063	-0.109897	0.0602036	-0.0106115	-0.343801	-0.119222	-0.192367	-0.164437		GAAGCCTCCGTCCCTGGTGCACAACCTGAAGAAGCACAGATGAGTGAGGC
4490639	ILMN_1254631	AI481316		XM_148986.1	3.11486	0.0124211	0.138398	0.284366	1.21787	0.126841	0.133641	0.440201	0.0865469	0.077136	0.102177	-0.137144	-0.203679	-0.266649	-0.230359	0.0443964	-0.173113		CCTGCCTTTGTTCGTGCTATGAAATGACCACACCCTATGTACTTGGCTGT
1050600	ILMN_2500997	Glrx3	PICOT	NM_023140.4	2.70121	0.0243454	0.183195	0.284277	1.2178	0.252758	0.218739	0.357258	-0.0809736	-0.0547533	-0.0203028	0.156417	-0.382642	-0.150142	-0.295972	-0.0762434	0.0758572		CCTTGGAACAGTTGATGATTTGGTCCTGAGAAGTGGACTAACAGTAGAGA
3130719	ILMN_1242622	Crem	ICER	NM_013498.1	2.61145	0.0282038	0.195778	0.284078	1.21763	0.101625	-0.163915	0.541265	0.149276	0.100306	-0.0912337	0.191236	-0.109955	-0.204285	-0.164735	-0.254154	-0.0954337		GGAGAGTTTCTGCTGATGACCCTCCATTGTGAATTCTTGCAACCTCAGGA
5690021	ILMN_2981550	Capn1	mu-calpin; Capa-1; Capa1	NM_007600.2	3.96865	0.00326128	0.0823294	0.283513	1.21716	0.117245	0.277295	0.114305	-0.0802336	0.351207	-0.00459385	0.0516863	-0.225495	-0.118085	-0.165265	-0.145424	-0.172644		TCAAGGGAATGCCTGAGGGATGAGTGTACTGGTTATGGAGGAACTGGGGG
5720564	ILMN_1244845	Narf	4430402O11Rik	NM_026272.2	3.07525	0.0132412	0.141135	0.283176	1.21687	0.0910683	0.0447383	0.166458	0.218914	0.203834	-0.114856	0.215774	-0.0810518	-0.317312	0.0960979	-0.382366	-0.141296		CCTCGCATCTCACTACTCATGAAGCACCGTCTCTTCTGTGGATTCACGGC
6450189	ILMN_2734855	A930009M04Rik		NM_177266	5.47046	0.000395023	0.0339537	0.283166	1.21686	0.210399	-0.0046711	0.208359	0.216621	0.108992	0.0457916	0.040411	-0.179741	-0.0557013	-0.178641	-0.279368	-0.132448		AAACCATTGCAAGATGACAGTATCCACACAGGGCAGCCCTCTGGAGTGCT
4590504	ILMN_2643423	LOC100042773		XM_001478799.1	3.33452	0.00873594	0.120166	0.282873	1.21662	0.224942	0.221453	0.266953	-0.204514	0.118856	0.0601263	0.137226	-0.251377	-0.264877	-0.197098	0.00318623	-0.114883		CTCTTGGTCCTTAGATGAAATGTTTACATAGCTTCTGGTGATATCCTTCA
110576	ILMN_2706205	Cisd1	AU043990; mitoNEET; D10Ertd214e; AW743335; Zcd1	NM_134007.4	3.27257	0.00964304	0.124214	0.282495	1.2163	0.0144897	0.11581	0.14697	0.0469384	0.304899	0.0642986	0.130538	0.160089	-0.26416	-0.1732	-0.188002	-0.358672		GCTTTAATGTTGTTCTCCTTAAACTTGCCCGGGTCACCAATAAAGGGGCA
4900575	ILMN_2838139	Zfp52	Zfp-52; mszf34; mszf75; zfec29; Zfp76; mszf24; mszf23-2; KRAB11	NM_144515.2	3.36086	0.00837773	0.119011	0.282224	1.21607	0.150592	0.0920815	0.397171	0.103729	0.181739	-0.023581	-0.0785809	-0.0905781	-0.295568	-0.253698	-0.173951	-0.00936079		CAGAGATCACTGTGAATCCAGTTCCAGGACTTCCCGAACTACATAGACCC
1110022	ILMN_2485148	Vapa	33kDa; VAP33	NM_013933.2	2.59487	0.0289809	0.198077	0.281981	1.21586	0.073164	0.270433	0.461654	-0.148495	0.0799046	-0.0171051	0.102885	-0.324596	-0.286376	-0.194286	0.0200453	-0.0372353		CTTTACCTTTGCTAATATCATGGCAGAATTTTTCTTATCCCTTGTGAGGC
6020768	ILMN_2510875	Dnajb9	AA673481; AW556981; mDj7; AA408011; Mdg1; AA673251; ERdj4	NM_013760.4	2.7132	0.023872	0.181709	0.280776	1.21485	0.152918	0.152378	0.292808	0.0748935	0.0431237	-0.0886364	0.191443	-0.0540619	-0.430962	-0.113082	-0.351187	0.130363		CTGCACTTTTCCATGTTATACTCCATACGAGTATTAATCCTATGGATGCA
2760059	ILMN_2514776	Trim33	DKFZp586K1123; mKIAA1113; Tif1g; AI413936; 8030451N04Rik	NM_053170.2	3.61976	0.00557387	0.100505	0.280735	1.21481	0.245314	0.233694	0.125184	-0.14969	0.153111	-0.0528898	0.264091	-0.188586	-0.259376	-0.156226	-0.11147	-0.103149		GCCTCTCAAAAAGTTCAAAGTAAGGAGTTCAGACTGTAGACCTCCTCAGA
3170152	ILMN_2645613	Cc2d1a	MGC27560; BC016188; MGC38983; Freud-1	NM_145970.1	6.92489	6.87371e-05	0.0163251	0.280563	1.21467	0.19346	0.110221	0.131771	0.106843	0.189563	0.00463295	0.0818129	-0.170019	-0.122279	-0.143159	-0.0864267	-0.296427		TACTGACCCAGCTGCCCTCACCCCAGGGCCAACACAGAATGAACAGCCAA
4860379	ILMN_1242406	Dusp2	PAC1	NM_010090.2	2.73592	0.0230006	0.178679	0.280349	1.21449	0.380342	0.0642023	0.178272	0.0807695	-0.0847006	0.0484495	0.15035	0.00136185	-0.466458	-0.157718	0.0423002	-0.23717		TCCTCCCTCCTCATCTTGCCGTCCCACTGGGGTGCTAGGAAATCCAGGAT
6770367	ILMN_2978009	N4bp2	Gm868; E430014I16; N4bp2; Gm1791	NM_001024917.1	2.81209	0.0203076	0.169478	0.280196	1.21436	0.336433	0.0395632	0.128034	-0.152455	0.376475	0.0606651	0.0285254	-0.00820637	-0.339847	-0.155976	-0.241585	-0.0716248		AACCTAGAGCCCTGGACTTTGAAGCGTGAGGTTTGTGGGCTGACGTTGGT
5560754	ILMN_2803920	Ly6d	Thb; Ly61; Ly-61	NM_010742.1	2.47982	0.0350019	0.215318	0.279241	1.21356	0.278876	0.208076	-0.0346241	0.307358	0.0881577	-0.267753	0.234358	0.0437756	-0.372984	-0.123124	-0.225082	-0.137042		ACCCTGGGCCTGGCAACGAGCCTCAGCCTGCTCACTGTTATGGCTCTCTG
2190056	ILMN_2704637	Mdfic	Kdt1; Mdfid	NM_175088.3	2.56766	0.0303039	0.202663	0.279181	1.21351	0.0728822	0.284392	0.415682	-0.121672	-0.0789418	0.00796795	0.233968	-0.344268	-0.274828	-0.153858	-0.014452	-0.0268717		GGCCGTCAAGACTAATTGCTATAGTTTACACCTAGATATTCCATCTCTTT
5420520	ILMN_2678019	Psmd8	AL033291; C76433; AL033322; AA407360; 6720456J22Rik; AL033323	NM_026545.2	3.3445	0.00859841	0.119656	0.279163	1.21349	0.00827312	0.264963	0.147593	0.0859208	0.0294409	0.304741	-0.0267091	-0.0751171	-0.355467	0.00975275	-0.0995092	-0.293889		GGGACTCTTCTATCCAGCTGTGGATGCGTTTTGGTGTTGGGCCAGGGACT
6620154	ILMN_1258704	B930008A12Rik		AK046962	3.19136	0.0109825	0.132415	0.278512	1.21294	0.16521	-0.0126801	0.0836501	0.011631	0.359911	-0.0187287	0.223331	-0.0646901	-0.14891	-0.0225801	-0.413589	-0.162559		CTGCGGCTAAGTTCAAACCCACTTCCTGGATTTCTCCAAAGCCTGGAGGG
2970497	ILMN_1214782	Pdcd4	MA-3; D19Ucla1; TIS	NM_011050.3	2.27661	0.0488324	0.247708	0.278307	1.21277	0.315667	0.161407	0.306257	-0.153802	-0.0603313	-0.0434713	0.285998	-0.388642	-0.125993	-0.268703	-0.196382	0.167988		GAAAGGAGCGGCAGTCATACATGAACGTGAAACTTGGAATGATCAGGTCC
1230315	ILMN_2631098	Msh6	Gtmbp; GTBP; AW550279; AU044881	NM_010830.1	3.35867	0.00840693	0.119084	0.278084	1.21258	0.0742407	0.130941	0.378841	0.152364	0.149963	-0.147037	0.071763	-0.240879	-0.286489	-0.0566587	-0.183117	-0.0439367		GGTGAAGCTATCCATAGGCTGCTGGCCTTGATTAACGGATTGTAGACTAC
2680703	ILMN_1237328	Lpcat3	Oact5; C3f; Moact5; PTG; Grcc3f	NM_145130.1	2.42243	0.0384573	0.224383	0.278007	1.21252	0.460783	0.0861931	0.166833	-0.160567	0.0666928	0.195453	-0.00453711	-0.270237	-0.238997	-0.204577	0.169663	-0.266707		TCTTGAGCCTACTATTCATATTGCCTTATATCCACAAAGCAATGGTGCCA
3460619	ILMN_2510920	Ptpn14	PTP36; C130080N23Rik	NM_008976.2	3.06426	0.0134785	0.142475	0.277984	1.2125	0.409142	0.172152	0.159732	0.128578	-0.0228124	-0.0497622	0.0137577	-0.168178	-0.217988	-0.354858	0.0282679	-0.098032		AAGGCTTCTCACAACCAGGCCTCCCTCCTGTCCTAAGGGACAACACTGTC
6620750	ILMN_2833772	Ppp5c	PP5; AU020526	NM_011155.1	3.75617	0.00451154	0.091429	0.277545	1.21213	0.117686	0.0438662	0.261486	0.0216265	0.191546	0.238466	-0.0651736	-0.229944	-0.187634	-0.0054636	-0.0636039	-0.322864		GGTGGGGCAAGGCTGGGGCCCACCCCCCAGCTATTTTATGTTCTGTAATT
4070209	ILMN_1235500	Nup62	Nupc1; D7Ertd649e; MGC101995; AU045898; p62; AA589433; AI790512; AI426861	NM_053074.1	9.06014	8.08507e-06	0.00510872	0.277251	1.21188	0.12455	0.0908499	0.13455	0.135449	0.11955	0.0485497	0.155149	-0.11575	-0.15665	-0.0775499	-0.28415	-0.17455		CTGAATATCCCAGTGTCAAACCTATCTTAGATCCACAGTGGTGAAGCTGG
6180372	ILMN_2738264	Dusp19	C79103; 5930436K22Rik; SKRP1; TS-DSP1	NM_024438.4	8.00596	2.20036e-05	0.00954442	0.277223	1.21186	0.228065	0.116855	0.129415	0.108618	0.116728	-0.0129318	0.121819	-0.152625	-0.173385	-0.148325	-0.0997114	-0.234522		CCTTTTCTGTTGTCTTTTACCAGTGGAAATGAACGTTACCTTTGTCGCCC
1690470	ILMN_1237548	5830407P18Rik		XM_147876.1	2.96625	0.0157984	0.151777	0.277101	1.21176	0.476361	0.151191	0.0974417	0.0942917	0.0373116	-0.0580482	0.00966167	-0.322549	-0.177479	-0.224969	0.00160122	-0.0848188		GGAAGCCATGGAATCAGTGAGAGTTTGGGAATGGATGGCCTGAAACGCTC
7150112	ILMN_1247787	ORF19	1110049F14Rik	NM_026833.1	2.22874	0.0528052	0.256945	0.276659	1.21139	0.12318	0.39097	0.33557	-0.068347	0.145443	-0.135747	0.0158529	-0.33407	-0.36497	-0.15068	0.183603	-0.140807		CGGCGGAATAAAGAAAGTAACTGTAGACCTGAACCCAAGCCAACAGTGGC
1690347	ILMN_1253602	9630007E23Rik		AK035814	5.4082	0.00042839	0.0356711	0.276651	1.21138	0.133	0.245501	0.0452003	0.150549	0.19665	-0.0627508	0.0987492	-0.0889997	-0.185299	-0.1494	-0.13045	-0.25275		GCAGCTATGTGTCCCGTATCAGTGCCCCAAGCATGGACAGCAGTTTCTGG
3170477	ILMN_1217309	Tax1bp3	RP23-263M10.10; 1300011C24Rik; TIP-1	NM_029564.2	3.87733	0.00374664	0.0862237	0.276596	1.21133	0.159881	0.0984306	0.229351	0.160189	0.153238	-0.164102	0.169748	-0.0893192	-0.332029	-0.0663195	-0.181392	-0.137682		CTATGGAAATGGGGCAGTATGATGGTATCCCATGTTCAACACTTGTGTCC
4480546	ILMN_2876482	Bzw2	1110001I24Rik; Bdm2; HSPC028; MGC7203	NM_025840.2	4.33629	0.00188766	0.069164	0.27621	1.21101	0.155765	0.175205	0.0285449	0.237707	0.0641069	0.226167	-0.081883	-0.0188851	-0.195405	-0.145225	-0.171453	-0.274643		TCAACAAGGGGGTCAGGTAGGAACCTGAAGCTCAAAACTCAGTACACCCC
7510129	ILMN_1253819	Prkar2b	AI451071; RII(beta); Pkarb2; AW061005	NM_011158.3	3.88862	0.00368272	0.0862237	0.276107	1.21092	0.268923	0.186053	0.015203	-0.0494576	0.222943	0.143183	0.0184627	-0.154047	-0.324057	0.00792313	-0.169047	-0.166087		GGCGTTCACGGAACAGGAAATGAATGCCTCGGCTATGAATGCCAGCTCTG
6280110	ILMN_2569706	D230021E06Rik		AK051937	2.56013	0.0306806	0.203659	0.275963	1.2108	0.300952	-0.0849476	0.285993	-0.10153	0.0510397	0.15741	0.19597	-0.243708	-0.0650282	-0.193268	-0.416121	0.11323		GGCAGGCAGACAGAGACATGATCTACAGTGACAGAAAGAAGCGCCTCGCC
3140291	ILMN_2652181	Mast2	mKIAA0807; Mtssk; MAST205	NM_008641.2	4.16803	0.00241867	0.0742279	0.275947	1.21079	0.144968	0.210808	0.215418	-0.0814562	0.273074	0.045784	-0.00375652	-0.159232	-0.222423	-0.189543	-0.0336266	-0.200027		GGGGGCCAGCAAGATCATCAGGACTTAGCACTGACATCAGATGAGCTCTT
3310240	ILMN_2881810	EG665378		NM_001081746.1	3.25932	0.00984938	0.125408	0.275745	1.21062	0.156047	0.192817	0.245327	-0.150979	0.233931	0.0443811	0.0827312	-0.332743	-0.226093	-0.0353527	-0.224419	0.0143509		CGCAAACTTTATATGCCCCAGTACAGGGGAACACCAGGGCCATAAAAGGG
5810176	ILMN_1214664	Glrx2	1700010P22Rik; AI645710; Grx2	NM_001038592.1	2.83111	0.0196866	0.166984	0.275415	1.21034	0.439579	-0.0498915	0.251139	-0.11732	0.14848	0.17239	-0.04108	-0.265281	-0.158792	-0.216752	-0.11041	-0.0520601		GCTGGAATATGGCAACCAGTTTCAAGATGCGCTTCACAAGATGACTGGGG
780471	ILMN_3163504	Mettl4	A730091E08Rik; AV296509; HsT661; 2410198H06Rik	NM_176917.4	3.24324	0.0101062	0.127193	0.275162	1.21013	-0.0406914	0.0892286	0.0948987	0.260865	0.189415	-0.0011549	0.209995	-0.0203514	-0.153791	0.0307088	-0.410045	-0.249075		GCCAGGTTGGATGAGTTGGGGCAACGAAGTCCTCAAGTTTCAGCACATGG
6280017	ILMN_2578773	C230091E03Rik		AK082704	4.49976	0.00148946	0.0627118	0.274928	1.20993	0.113843	0.128873	0.266353	0.121023	0.255133	-0.113597	0.0302429	-0.136567	-0.158897	-0.213607	-0.120417	-0.172387		CCCAGTAGCAGGAAACCTCCAGTCACAGCCAGTTAAGAATGGAACTGGTC
5690228	ILMN_1213070	1700037H04Rik	RP23-32L15.2	NM_026091.2	5.47862	0.000390862	0.0337821	0.274874	1.20989	0.186902	0.167442	0.0814123	0.0911741	0.100624	0.0740442	0.100115	-0.177298	-0.107958	-0.150498	-0.0117655	-0.354196		CCCCTACCCCCTCAGGTCTGTGGTACTTGGTTTTTAAATGACTGGTTGGG
4210121	ILMN_2769136	Mthfd2		NM_008638	2.77336	0.0216342	0.173633	0.274657	1.20971	0.230713	0.0342426	0.114973	0.263088	0.221428	0.0106583	-0.0740223	-0.0503674	-0.308627	-0.020937	0.0272779	-0.448432		AAGAACTGTCAGCAGCTGCCTGCACGTCTTTCACGTACCCCGTTGGCTTT
3310619	ILMN_1239042	Ankhd1			2.89329	0.0177888	0.158175	0.274391	1.20948	0.403072	0.154082	-0.0582571	-0.0124741	0.171145	0.101246	0.0414858	-0.119867	0.0157528	-0.394788	-0.0454044	-0.256004		CCCATAGAGCCTCCGAGTGCAACCACCACTACTACAATTGGAATCTCTGC
2710148	ILMN_1240276	Apoa1bp	AI-BP; ESTM37; Apoa1ip; AA087124; AIBP	NM_144897.3	2.98473	0.0153315	0.150488	0.274169	1.2093	0.139278	0.103249	0.374729	-0.0229263	0.0892439	0.00323391	0.112854	-0.281342	-0.355782	0.0198684	0.0488238	-0.231226		CCGTCTACAGTAAGGGAGGTGGGTAGGCAGGATTCTCAATAAAGACTTGG
7570132	ILMN_2420817	LOC100044314		XM_001471669.1	2.49244	0.0342843	0.213753	0.273924	1.20909	0.14713	-0.0271401	0.34358	0.0218234	0.238153	0.355063	-0.279667	-0.12826	-0.0873904	-0.24792	-0.230817	-0.104557		GAATTCATCAAACCTCCCGAGTAAGAAAGATGTGAGTAACGTGGCTTGAA
5700132	ILMN_2658619	0610012G03Rik		NM_025320	2.72555	0.0233945	0.180523	0.273747	1.20894	0.147071	0.231871	0.188272	0.0329475	0.129648	0.085948	-0.0173321	-0.187639	-0.392639	0.0130615	0.153548	-0.384762		ACTGGTGCAGGAGAATACCAGGGGAGCTTGTAAATGGAACGACAACCCCG
5700215	ILMN_1235982	Rai12		NM_018740.1	2.5009	0.0338121	0.212112	0.273679	1.20889	0.247646	0.316876	0.269396	-0.119275	-0.0228949	0.061285	0.0451946	-0.357834	-0.206634	-0.269454	0.175385	-0.139695		CGTGAGCCAAGGAGCAGCATCAAGCTAGGATGAGTGTGATGAGGGCATAG
4280114	ILMN_2777491	Fhod1		NM_177699	3.45513	0.00721608	0.110539	0.272765	1.20812	0.218323	0.0372229	0.164023	0.214968	0.282727	-0.133943	0.0122375	0.00242329	-0.260537	-0.161457	-0.128993	-0.247003		ACCACGCCTGGACATGACAGCGACATGCACAAGAGATGGAGTGCGGAAAG
4010037	ILMN_2665797	Dym	MGC18957; C030019K18Rik; 4933427L07Rik; 1810041M12Rik	NM_027727.2	3.92083	0.00350655	0.0851617	0.2727	1.20807	0.156997	0.174026	0.269246	0.0365362	0.0896664	0.116616	-0.0477133	-0.210693	-0.143124	-0.246453	0.0707769	-0.265883		CGTGCTTCCCTCACACACTGTGACTATTGGGAGACTGCGCCAGTTAGCAG
2600121	ILMN_2465338	Pigt	Ndap7; NDAP; 4930534E15Rik; CGI-06	NM_133779.2	2.3215	0.0453743	0.240079	0.272441	1.20785	0.43641	0.12292	-0.03407	0.0702448	0.0606346	0.344315	-0.205835	-0.24046	-0.32811	0.0433102	-0.0477152	-0.221645		GCTTCCGTCTTTACTGGACATTCTGATGGCCCAGGCAATGGGCGCAGTAG
4670451	ILMN_2754369	Exosc8	2310032N20Rik; CIP3; KIAA4013; mKIAA4013	NM_027148.2	2.85116	0.0190531	0.164223	0.272344	1.20777	0.15838	0.180639	0.24471	0.0281963	0.106297	-0.190483	0.266597	-0.40289	-0.0376406	-0.1432	0.00822639	-0.218833		GGACTGCATGAGTCGAGCGGTAACGAGACACAAAGAAGTGAGCAAGCTAC
1240437	ILMN_1240428	Satb1		AK040502	2.75423	0.0223218	0.176119	0.272281	1.20772	-0.0314007	0.0648899	0.31712	0.298853	0.116403	-0.0606976	0.0889826	-0.0247908	-0.199961	-0.12586	-0.458047	0.0145025		CTAGTAACAGGAGGGCAACCGTGACAGTTCTCAAGACGATCTAGCACCGG
1500341	ILMN_2773540	Thap4	2010320B01Rik	NM_025920.3	3.76957	0.00441936	0.091429	0.272183	1.20763	0.153475	0.193895	0.309435	0.0357881	0.0682578	-0.0615621	0.0945778	-0.343895	-0.122905	-0.190005	-0.00191212	-0.135152		CTGCTGACACTGAAGTGTTGTCCAGGTGTTCTTGTAATGGCATAGAAAAC
3130022	ILMN_2657467	Nelf		NM_001039387.1	2.89738	0.0176706	0.15762	0.272133	1.20759	0.200531	0.223251	0.284842	-0.0649939	0.0611563	0.014966	0.073966	-0.148899	-0.349189	-0.210539	0.162186	-0.247284		TCCCTGACCCAGGGGAGTTAGGATTGGGCACTGAACAATGTACGATATCC
870754	ILMN_2432200	Epb4.1		NM_183428	2.93612	0.016591	0.153958	0.272072	1.20754	-0.0238142	0.0949955	0.370886	-0.0131121	0.0921383	0.0313883	0.241058	-0.109224	-0.341944	0.00909615	-0.019742	-0.331732		GCCTGTGTTGCCTAGTTGGTTGCATAGATTTAAGATTAGGCATTTAAGGG
1030411	ILMN_1216880	Emr1	Ly71; EGF-TM7; TM7LN3; Gpf480; F4/80; DD7A5-7	NM_010130.3	2.72483	0.0234219	0.180523	0.27198	1.20746	0.208362	0.146492	0.215592	-0.172615	0.0506454	0.0464554	0.298345	-0.213908	-0.423218	0.0666819	-0.145315	-0.0775146		CGGTACAAGAGATTACCATTTTTGTGTTTCCTATGCACTTTCTTGTGGTG
4210274	ILMN_2935362	Ywhab	14-3-3 beta; 1300003C17Rik	NM_018753.3	3.65191	0.00530179	0.0983324	0.271977	1.20746	0.200134	0.133634	0.302534	0.109717	0.0543175	-0.146183	0.139117	-0.279866	-0.161566	-0.194866	-0.156282	-0.000682831		GAAACCCCAGTTACTGATGTGCTAGATCCGTGTATGTCTAAACATTCTAG
2630040	ILMN_1243621	A130026C10Rik		AK037550	2.68339	0.0250666	0.18569	0.27188	1.20738	0.238849	-0.0419512	0.00754929	0.0992327	0.250033	0.00743294	0.231833	0.0799494	-0.351351	0.0669489	-0.352567	-0.235967		AGGGAAATCTCACACCCTTCCTTGGCTTCCACAGGTTCTGCATCCCCAGG
7100519	ILMN_2737517	Clk4	AI987988; C85119	NM_007714.4	2.33346	0.044494	0.23822	0.271816	1.20733	0.0589132	0.389812	0.313903	0.0208158	0.226946	-0.164084	-0.0535145	-0.188337	-0.352587	-0.221707	-0.162415	0.132246		GGATGATGAGGAGGGTCACCTGATCTGTCAAAGTGGAGACGTTCTAAGAG
3990438	ILMN_2721761	Nab1		NM_008667.2	2.87355	0.01837	0.161241	0.271532	1.20709	0.22806	-0.0551701	0.38576	0.0549345	-0.0259752	-0.0157452	0.220104	-0.22186	-0.22678	-0.11001	-0.298905	0.0655851		ACACCAGTAAACAGCTTTACTACAACTACAAGGCTTTTCCCTTCCTAGAT
3610424	ILMN_2871262	Bcap31	Bap31	NM_012060.2	3.51345	0.00658284	0.106622	0.271053	1.20669	0.035779	0.113919	0.296769	0.276532	0.147752	-0.121948	0.0417719	-0.097291	-0.210981	-0.138191	-0.298328	-0.0457783		GGCTATGCAGAAGCAGTCTGAGGGCCTTACCAAAGAATATGACCGCCTGC
4540246	ILMN_2617865	Gnptg	A830081F19; AU067667; 6430527N14Rik; AU067744; Tce7; Mdcp1	NM_172529.3	8.55323	1.2924e-05	0.00717316	0.271006	1.20665	0.130012	0.116971	0.190091	0.20421	0.0508204	0.0467005	0.05163	-0.121979	-0.176059	-0.139039	-0.13112	-0.222239		GGACCTGCTGGCCAGCCTTTGTTGTGCCCAAAGATCCAGACAAAATAAAG
4070142	ILMN_2903945	Gadd45g	DDIT2; C86281; OIG37; AI327420; CR6	NM_011817.1	3.50242	0.00669795	0.106869	0.270674	1.20637	0.253633	0.0664339	0.208434	0.172116	0.0647163	0.0499163	-0.0257835	-0.276766	-0.00816631	-0.243566	0.0458164	-0.306784		ACGGATCCCGGGCAATGCTTTCATTTTCTAAAGGACGCTATCGTGGAAGC
840546	ILMN_2760064	BC057079	mKIAA1797	NM_001081184.1	5.54491	0.000358772	0.0328119	0.270147	1.20593	0.00944805	0.175609	0.199529	0.0651674	0.184447	0.0974274	0.0562973	-0.253432	-0.0385714	-0.0925817	-0.147093	-0.256253		CTGTGTGCGTGGCCAGGAGAAGGGTGCATTCCTTGGGTACCTGGGCATTT
3060687	ILMN_2857570	Rpl29	MGC107575; MGC107574; MGC107576; Rpl43	NM_009082.2	2.67064	0.0255958	0.186854	0.270097	1.20589	0.329883	0.216382	0.213082	-0.0473175	0.0319824	-0.069417	0.113183	-0.205018	-0.462217	-0.0921173	0.0525827	-0.0810175		CCCCTGTGAAGGCCCCATAGAAAAGGCTCCTGCCAGTGTGAAGACAGACG
110131	ILMN_1220981	D430021F02Rik		AK084981	3.88709	0.0036913	0.0862237	0.269945	1.20576	0.132369	0.121039	0.244129	0.0304794	0.25773	0.11564	-0.114051	-0.195751	-0.0814514	-0.220341	-0.0263405	-0.26346		CCCACCACAGTGAGCTCTGGATACCCCAAAACACCTGACTATCAAGACGC
4180017	ILMN_2495644	Vps29	PEP11; AW049835; 2010015D08Rik	NM_019780.1	2.31073	0.046181	0.241347	0.269672	1.20553	0.327249	0.180718	0.268888	-0.209415	-0.0357256	-0.0885849	0.343414	-0.283651	-0.271832	-0.221372	-0.00178528	-0.00790501		GCCTCCTAGTTGGTATTTGGACTTCATTACAAAACTAGCGCATGAAGAGA
2760427	ILMN_2671738	Il16	KIAA4048; mKIAA4048	NM_010551.3	2.97246	0.0156398	0.151382	0.26948	1.20537	0.140484	0.147884	0.226584	-0.000916481	0.100984	-0.181417	0.352384	-0.297716	-0.0930157	-0.124216	-0.258917	-0.0121164		AACACATAGAAGACTTTTTGGTTGGGTCGAGAGCCTAGAAGGAGTGGAAC
1440717	ILMN_2770917	Blvrb		NM_144923	3.19343	0.0109462	0.132148	0.269049	1.20501	0.355227	0.237146	0.0731764	0.0574112	-0.0193787	0.158372	-0.0772285	-0.174694	-0.361934	-0.128923	-0.0329885	-0.0861883		CTAGCACTCTGACCTAGGTGGGGAGGGTCATGCATCCTGAGAAATGACAC
3120332	ILMN_2509623	Bptf	Falz; MGC54978; 9430093H17Rik	NM_176850.2	2.28866	0.0478795	0.245069	0.269011	1.20498	0.169072	0.191113	0.286653	-0.330655	0.365385	-0.0623655	0.165415	-0.113458	-0.219418	-0.313958	-0.0779257	-0.0598555		TTGGCCAATTTTGTCCAACGGACAAAGGAAAAGCAAAGTCAACGGCACCG
2450187	ILMN_1254409	Atxn1	C85907; Sca1; Atx1; Ataxin-1	NM_009124.4	3.87084	0.00378394	0.0862237	0.268708	1.20473	0.0593967	0.0916066	0.146487	0.0284829	0.112633	0.015893	0.329233	0.0172567	-0.151124	-0.163623	-0.135047	-0.351197		CACCAGAAGCCAGGTCTGAGGGTCTTCTTCAGCGCCATTGAGAGTTTCCC
3060497	ILMN_2696575	Ctnnb1	Mesc; Catnb	NM_007614.2	2.5416	0.0316277	0.205404	0.268626	1.20466	0.0620155	0.113626	0.390996	0.0419712	0.0955515	-0.0846786	0.164012	-0.256004	-0.0934248	-0.217204	-0.390348	0.173491		GGAGTGACTCACGCAGTGAAGAATGCACACGAATGGATCACAAGATGGCG
6060681	ILMN_1229312	9430065L19Rik		AK034952	2.34615	0.043579	0.235673	0.26856	1.2046	0.0385666	0.0618668	0.220667	0.183599	0.2047	-0.2254	0.2993	0.0924664	-0.320133	-0.0934334	-0.4235	-0.0387001		ATCGAGATCCCGCTCAAGGTCGAGATCAAGATCCAGGTCTATTTCACGAC
4810204	ILMN_3128992	Cd27	S152; Tnfrsf7; Tp55	NM_001033126.2	2.73395	0.0230748	0.178809	0.268258	1.20435	0.174418	0.0588284	0.171798	0.124498	-0.214072	0.290548	0.176398	-0.318602	-0.215672	0.129228	-0.193061	-0.184311		GACTGCCGTGAGAGACACTATCTACAGACACACAGACTTCCTGGCCTTGG
1570594	ILMN_2618176	Socs3	EF-10; Cish3; SSI-3; SOCS-3; CIS3	NM_007707.2	2.97374	0.0156075	0.151226	0.267946	1.20409	0.0899	-0.0826502	0.30933	0.284834	0.0327945	0.261344	-0.114046	-0.0112801	-0.1018	-0.2035	-0.253115	-0.211815		CCCCACTCAGGCCTTCGAGGCTGTCTGAAGATGCTTGAAAAACTCAACCA
3850609	ILMN_1249776	Insl3	Rlnl; Rlf	NM_013564.5	3.53611	0.00635274	0.105276	0.267852	1.20401	0.322713	0.180063	0.0479431	0.124611	0.121631	0.113821	-0.129549	-0.238417	-0.0169964	-0.295307	-0.097599	-0.132919		GCCTTGGAGGATCCCTAGTTTATTCATAGATCGCAGTAAGCAAGGACCAC
1690768	ILMN_1231814	Ccl5	TCP228; SISd; Scya5; RANTES; MuRantes	NM_013653.2	2.25305	0.0507494	0.252534	0.267517	1.20373	-0.175469	0.477911	0.120941	0.092628	-0.00508213	0.114678	0.154648	-0.113169	-0.429659	0.119441	-0.200602	-0.156272		CAACTATTTGGAGATGAGCTAGGATAGAGGGTTTCTTGATTCTGACCCTG
380278	ILMN_2720520	Eif3eip	Eif3ip; 0610011H21Rik; MGC37328; HSP-66Y; Eif3s6ip; PAF67	NM_145139.2	5.62719	0.000322854	0.0326909	0.267389	1.20363	0.0838833	0.195583	0.224083	0.0751333	0.0936337	0.032733	0.0748329	-0.251018	-0.150717	-0.101817	-0.0267668	-0.249567		CCAAAGTTGCCAGACGCTATGGGGATTTCTTTATCCGACAGATCCACAAG
5890671	ILMN_1252460	Syk		NM_011518.2	2.69379	0.024643	0.184151	0.267301	1.20355	0.126963	0.163412	0.303262	0.0604763	0.0599365	-0.259974	0.325546	-0.0887976	-0.328648	-0.176198	-0.112334	-0.0736542		CCTCCCTAGAGGATTTAGACTATGAATGCCCACTAAATTTGCAAGGTCAG
2060326	ILMN_2605666	Lamp2		NM_010685.2	3.55121	0.00620408	0.104505	0.266569	1.20294	0.200615	0.0369749	0.225454	0.078227	0.153307	-0.0852432	0.168157	-0.321885	-0.0697556	-0.0714054	-0.307203	-0.00724316		AGCTGATGTACGTACGATATCTCTTCTCAGATATTTGCCTGTCTGTTTGC
5550471	ILMN_2772174	Ppan		NM_145610	3.02323	0.0144038	0.145932	0.266342	1.20275	0.221383	0.253783	0.0568838	0.193445	0.0536451	0.0555449	-0.0578556	-0.0513163	-0.344717	-0.136017	0.0890446	-0.333825		CTGGGATCCAGTGCAGTCCGGTTTCCTTTTATAAAGGAACTGCCCAGTTC
2750114	ILMN_2701851	Ncapd3	AI195468; 4632407J06Rik; 2810487N22Rik; AU018739; B130055D15Rik; mKIAA0056	NM_178113.2	3.86891	0.00379505	0.0862237	0.266219	1.20265	0.107171	0.0205412	0.132451	0.225781	0.283571	0.0503116	-0.0433588	-0.117789	-0.164829	0.0224514	-0.276169	-0.240139		GTGCACTGCCAGCTCCTGCCTAGGACATCAGTGTGTCTTTGTGCAGCTTG
6860348	ILMN_2740006	Hps5	ru-2; C85120; AI646796; MGC99886; hz; AL022647; ru2; mr; haze; maroon	NM_001005248.1	2.71387	0.0238458	0.181709	0.266079	1.20254	0.172285	0.214994	0.304034	-0.0699162	0.077774	-0.0711365	0.148024	-0.276585	-0.116235	-0.298495	-0.246546	0.161794		CATGTAACTGGATTGTCATTTATGAAGCTTTATGTAGCCTGTTATGTTGG
3170706	ILMN_1252514	C920016N10Rik		AK083355	3.59408	0.00580167	0.101731	0.265931	1.20241	0.0701957	0.0895953	0.412685	0.0419817	0.080102	0.0693116	0.0117617	-0.149165	-0.336225	-0.0870848	-0.115118	-0.088038		GCGCTGAGCGGGCCGTTATCGGTAAGCCCGTGTTCTCGTATCTCTTGTAT
5130220	ILMN_2837802	BC028528	L259; MGC41379	NM_153513.1	2.6511	0.0264284	0.189959	0.265586	1.20212	0.0559101	0.27613	0.21141	0.0471621	-0.0835581	0.133842	0.133732	-0.15569	-0.255401	-0.13236	-0.415748	0.184572		GCCTCTTCATACAGTCTTCATACAGAACTTATGGACCCTCAGAATCCTGT
6900504	ILMN_2777535	LOC666053		XR_032036.1	5.10143	0.000643911	0.0430474	0.265345	1.20192	0.0480971	0.070437	0.301826	0.0460186	0.208899	0.0883985	0.0102487	-0.215773	-0.135123	-0.0694633	-0.164351	-0.189211		ACAGGAGCCTTACTGGAGATTTTACATTGTGCTATAGGGATTGTGTCATC
2940739	ILMN_2697390	Oxr1	2210416C20Rik; MGC103081; MGC107466; C7B; C7	NM_130885.2	2.54846	0.0312738	0.204975	0.265238	1.20183	0.0281353	0.266505	0.424505	0.0353107	0.0185213	-0.120749	0.121381	-0.337234	-0.0902548	-0.291655	-0.106579	0.0521116		CACGCTGTTGCTAAAGATGAATAGAAACGGCATCGTTTCCTCGTCTGTGT
3870487	ILMN_2619330	Plk3		NM_013807.1	3.0593	0.0135869	0.142616	0.2652	1.2018	0.0417423	0.144123	0.391103	-0.070035	0.224985	-0.0483952	0.0899744	-0.155217	-0.353077	-0.0686769	-0.0970054	-0.0995255		ATAAGCCTGAGCCTTAGCTCCCAGCTAGGGGGCATTATTTATGGACCACT
1400220	ILMN_2534151	Irgb10		XM_905096.3	3.51574	0.00655923	0.106622	0.265076	1.2017	0.0837784	0.126528	0.0268683	-0.00605726	0.144633	0.284213	0.113173	0.111248	-0.105962	-0.242462	-0.279597	-0.256367		GATCCTGAGCCACTACAGGGCTTGCTTTGGGCTAGATGATGAGTCGCTGG
1230452	ILMN_1213604	Arhgdib	Ly-GDI; Gdid4; D4	NM_007486.3	5.21042	0.000556259	0.0397426	0.264814	1.20148	0.0637727	0.246743	0.137813	0.0784035	0.221423	-0.0245166	0.0487332	-0.186058	-0.206907	-0.0553675	-0.213316	-0.110727		GGCCCTCAAAAAGGATACATTTGTGCTAAAGGAAGGCATTGAATACAGGG
3420736	ILMN_2998593	Mff	AI314724	NM_029409.2	4.40181	0.00171587	0.0673106	0.264596	1.2013	0.16903	0.15942	0.27827	0.00972939	-0.0116005	0.0539293	0.11296	-0.25819	-0.26293	-0.0855999	-0.0389805	-0.12604		ACATCTCAACTGTAATGCTTTCTAAGTCACAGTGCTGTGCAGGACTGAAG
5700093	ILMN_2482572	Flnb	AL024016	NM_134080.1	2.48441	0.0347393	0.214635	0.264526	1.20124	0.117719	0.129419	0.465269	-0.174876	0.230844	-0.0401163	0.0432739	-0.274691	-0.279931	-0.157791	-0.00181627	-0.0573063		GGATGTGAAAGGCGGAATAGACACGGAGACCGAACTGGAATCAAATGCCG
1980446	ILMN_1228334	2410015N17Rik	RS21-C6; AI854235	NM_023203.1	3.34279	0.00862183	0.119656	0.264478	1.2012	0.305427	0.110237	0.226097	-0.0306025	0.0562382	0.0410175	0.0629778	-0.230864	-0.351933	-0.0589628	0.0443382	-0.173972		CGGAGCTGAGAGACCAGGCTTCCACATAAAAACGAGGTGCTAATCTGGCC
4560674	ILMN_2650502	Gdap10		NM_010268.1	2.71295	0.0238817	0.181709	0.264154	1.20093	0.331024	-0.00926542	0.164915	-0.0809417	0.314648	0.192148	-0.142082	-0.147726	-0.293846	-0.0451055	-0.230472	-0.0533018		CATGTTGTGTTCATAGGTTAACAGTTCTCTTTCATGGTTAATTACCTGTC
5390482	ILMN_2428164	Rad23b		NM_009011	4.20501	0.00228966	0.0736702	0.264143	1.20092	0.0294509	0.0278511	0.281291	0.175963	0.0817833	0.143613	0.0304632	-0.260229	0.0271711	-0.105539	-0.175237	-0.256587		TGAGACTATTGAAGGAAGTAACGTCCCACCGTCGTGATGCTGTGTGAGAA
10630	ILMN_2601865	Mrpl52	1110047B07Rik	NM_026851.2	2.74282	0.0227426	0.177748	0.263875	1.2007	0.211212	0.137052	0.361602	-0.0266151	0.0292053	0.0110645	0.0461149	-0.194859	-0.274328	-0.240678	0.180195	-0.239965		GGAACATGATCTCAAACCTAAAGGGACTTTACTGAGAAGCCCACTTCCGA
6590239	ILMN_1238847	Cd3e	T3e; CD3epsilon; CD3; AI504783	NM_007648.3	3.81611	0.0041144	0.0899418	0.263675	1.20053	-0.0468535	0.151037	0.118587	0.260793	0.016933	0.237813	0.0307431	-0.0148335	-0.133743	-0.0741935	-0.267787	-0.278497		AGATCCTCGGATGGTCATCTCCATCTCCATGAATACACCAGCCCCCTCTC
110332	ILMN_2712731	Phf10	1810055P05Rik	NM_024250.3	4.76864	0.0010173	0.0522717	0.263354	1.20027	0.138903	0.165163	0.265213	0.0319767	0.156957	0.0317965	-0.0218935	-0.134177	-0.301617	-0.133487	-0.0955534	-0.103283		GCTTTGACCCTCATGTTTGGGATATTTGGTGCCAATTTATTTACAACACT
20066	ILMN_2955671	Slc38a2	SAT2; 5033402L14Rik; AI316867; mKIAA1382; ATA2	NM_175121.3	2.32436	0.0451624	0.23958	0.263209	1.20015	0.153419	0.187248	0.318109	-0.213064	0.221026	-0.0453739	0.146326	-0.413852	-0.284842	0.0399179	-0.146844	0.0379257		CATGGCTATCTGGTAACATGTCAAGTGTGATCTCAATGAAAGAGGACTCC
2900739	ILMN_1215606	Skiv2l	Ski2w; SKI; Ddx13; AW214248; 4930534J06Rik	NM_021337.2	2.60241	0.0286251	0.19706	0.262836	1.19983	0.223102	0.141301	0.376801	-0.129801	-0.00390053	0.0859995	0.0730991	-0.382508	-0.166899	-0.191798	0.1107	-0.136101		CAATAAGCTGGGTTGTAGTAGCAGCGAAGGGGCAGATAAATCTCTTTGAG
610341	ILMN_1230788	Tle1	C230057C06Rik; Grg1	NM_011599.3	3.47674	0.00697428	0.108576	0.26273	1.19975	0.174655	0.0187154	0.163185	0.172085	0.287845	-0.167355	0.117165	-0.121645	-0.0284448	-0.206465	-0.142845	-0.266895		GTCACTGGCTCAGGGGACAAAAAGGCTACCGTTTATGAGGTCATCTACTG
5720291	ILMN_2763051	Hps6	ru; 5330434M19Rik; MGC31055	NM_176785.2	5.49055	0.000384865	0.0337821	0.262724	1.19974	0.142513	0.151273	0.185783	0.0520167	0.178977	0.0255966	0.0301166	-0.287767	-0.077867	-0.113937	-0.221283	-0.0654235		GAGATGCGAAGGGAAGGGTACCTAGGGTTATGAAGCACGAAGGTGGGACT
5360326	ILMN_2503987	Zbtb43	Zfp297b; mKIAA0414; 1700010E06Rik	NM_001025594.1	4.12186	0.00259073	0.0756403	0.262661	1.19969	0.107746	0.168206	0.312487	-0.0282369	0.123174	0.142643	-0.0599265	-0.126624	-0.251444	-0.210374	-0.0811768	-0.0964766		GCAGAATACAACTGAGGCTAACTAAAAATAGGGTCTGGCCCTTGAGTGGC
510092	ILMN_1255473	Txndc12	0610040B21Rik; ERp19	NM_025334.3	3.92179	0.00350144	0.0851617	0.262464	1.19953	0.167615	0.0967751	0.333365	-0.0842848	0.0448551	0.110636	0.0965557	-0.294835	-0.122865	-0.180055	-0.0899143	-0.0778542		GAAACTCTCAAGTCTGCAAACCCTACATGAAGCCATTTTGTCAATTCACC
5910097	ILMN_2685903	Rufy2	LZ-FYVE; Denn; AI844453; 2610111M19Rik; ZFYVE13	NM_027425.3	3.13734	0.0119792	0.136492	0.262409	1.19948	0.324622	0.226962	0.124432	0.0412226	-0.0728674	0.0101423	0.110843	-0.0850787	-0.257238	-0.333699	-0.132008	0.0426626		GCATGAGATGGAGCTGGCCATGAAGCTGTTGGAGAAAGACATTCACGAGA
3060332	ILMN_2886981	Tm6sf1	AI428514; MGC25583; C630016D09Rik; BC023123	NM_145375.1	3.61655	0.00560177	0.100505	0.262393	1.19947	0.192675	0.174025	0.222734	0.283197	0.00436687	-0.0668325	-0.0448532	-0.128796	-0.171156	-0.289486	-0.0810633	-0.0948133		CTCTGCCGACTCTACACGCAGTTTCAAGAGCCCTACCTAAAGGACCCTGC
1980102	ILMN_2941324	Gsdmdc1	M2-4; AW558049; DF5L; Dfna5l; 1810036L03Rik	NM_026960.1	2.42828	0.0380896	0.223603	0.26235	1.19943	0.180119	0.326318	0.323118	-0.0681667	0.102633	-0.090867	-0.007967	-0.263782	-0.225182	-0.340591	0.124033	-0.0596666		GGGAAGCCAAGAACCATACTCAGTCACAGGGTTATAATGCACTGAGATCC
4490450	ILMN_1246044	Mrps25	2810429N01Rik; Rpms25	NM_025578.4	3.61791	0.00558994	0.100505	0.262198	1.1993	0.156652	0.230572	0.101152	0.0838199	0.00380993	-0.14497	0.33371	-0.128998	-0.185738	-0.173638	-0.16562	-0.11075		GTCCTGGTAGACGTGGAGACGAAGAGTAATAAGGAGATCATGGAGCACAT
1980750	ILMN_1248892	Tmem184c	AL033298; MGC8158; 8430433H16Rik; BC004056; AI645453	NM_145599.3	2.55124	0.0311314	0.204975	0.262134	1.19925	0.196914	0.147224	0.400024	0.169641	0.0701518	-0.173258	-0.0461383	-0.244536	-0.233446	-0.266176	-0.109988	0.0895915		GACCATTACTCCACCGAGACCAATTTCTATAACCAGCATATATGAAGAGG
620280	ILMN_1214762	Sgk3	A330005P07Rik; 2510015P22Rik; Cisk	NM_177547.3	2.60271	0.0286109	0.19706	0.262114	1.19923	0.17358	0.0466003	0.15205	0.222053	0.304703	-0.271908	0.137412	-0.25667	0.0367403	-0.152309	-0.302408	-0.0898581		GGAGGCAGATGATGCATTTGTTGGTTTTTCTTACGCCCCTCCTTCGGAAG
2970246	ILMN_2573212	Ebf		AK051438	2.28119	0.0484678	0.247001	0.261308	1.19856	0.573085	0.00188494	0.0301547	0.004498	0.089828	0.0957179	-0.0330224	0.0146446	-0.355695	-0.264075	-0.0391221	-0.117902		AACCCCAGCCTGTGCCCAATGATCCAGGTATTTGGGCTGTGCAGACATGG
1470528	ILMN_2758452	Hn1		NM_008258.1	5.28088	0.000506512	0.0388784	0.261217	1.19849	0.333083	0.107583	0.0750828	0.0349321	0.0056324	0.104232	0.101332	-0.142817	-0.176017	-0.196918	-0.123068	-0.123068		CGTGAGCTGACTGTACATCTCTCGGATTGGTTTCATTAAAGGAGAAGCAC
3360400	ILMN_2633492	Chek2	CHK2; Rad53; HUCDS1; Cds1	NM_016681.3	3.15589	0.0116268	0.135285	0.261205	1.19848	0.208126	0.118406	-0.0792537	-0.024508	0.179142	0.102222	0.257712	0.0509262	-0.255974	-0.0422339	-0.342428	-0.172138		AATTTCAGGATCTCCTGGTGCAGGAAAAGAACTCGGTGACCCTCCCTGTG
4200373	ILMN_1258996	Mtmr14	1110061O04Rik; AW553738; C76151	NM_026849.1	2.77262	0.0216604	0.173676	0.261133	1.19842	0.149908	0.167378	0.300468	-0.219893	0.202278	0.0781479	0.0833473	-0.326102	-0.255221	-0.0364323	0.0234079	-0.167293		GTTTCCTGGGAAGGAGAATCACCTGCACTGAAAATGAGGCAATTTCACAC
2510181	ILMN_2600813	Ccdc49	R75228; AA473636; 1300013D05Rik; MGC90568	NM_026186.3	3.80597	0.00417889	0.0899418	0.260921	1.19824	0.251325	0.117105	0.144885	0.141549	0.117579	-0.0257215	0.0142984	-0.112635	-0.368385	-0.0322952	-0.220531	-0.0271716		ATTAAGCCATTTCGTTGTTCTACCAGTTCCTAATTTCTCCTAAAATATGT
940491	ILMN_1233271	Prdm15			3.32937	0.00880797	0.120444	0.260869	1.1982	0.120494	-0.0338554	0.243474	0.162844	0.202094	-0.128777	0.194593	-0.111176	-0.255606	0.0366645	-0.186606	-0.244146		CTTTGCTCCTTCACACCATTCTCAGTCAGTATCCAAAGGCAGAAGCAGTG
5560500	ILMN_1259464	LOC381220		XM_358528.1	5.48082	0.000389749	0.0337821	0.260863	1.1982	0.166658	0.144269	0.145489	0.0206509	0.123681	-0.0303392	0.190441	-0.122531	-0.213992	-0.119892	-0.0489192	-0.255519		GGGGGTTGTAACTTGAATCCCGTTCTGAAAGCCCCCGCCGTGCTCCCTTA
4150056	ILMN_1240892	Ppp4r1	3110001J10Rik; Pp4r1; MGC31567	NM_146081.1	3.73453	0.00466471	0.0927186	0.260767	1.19812	0.259193	0.123133	0.193163	-0.0160694	0.170111	-0.0147591	0.0458002	-0.330367	-0.229227	-0.0158968	-0.14584	-0.0392399		GCTGGTCATGACCTGAAGGAAATTTCTTAGCACGAATATTGTGTCAGGTA
3940161	ILMN_2897230	Stat6		NM_009284.2	2.54256	0.0315781	0.205404	0.260608	1.19798	0.00975895	0.225759	0.0828886	0.0238581	0.427038	-0.0755825	0.0663881	0.0800486	-0.219421	-0.179031	-0.0585718	-0.383132		GCTCTTACCCAGTCCTTTTTCCCTCACTGGAGGGGAAGGGGGCCATGGAT
6180670	ILMN_2684494	Raly	AI663842; Merc	NM_023130.2	4.65597	0.001192	0.0564294	0.260604	1.19798	0.214381	0.119811	0.00932121	0.18821	0.0244703	0.161651	0.0422506	-0.0103388	-0.227769	-0.105409	-0.29303	-0.123549		GTGCTACATCCTTTGCAAGTGGAGTTACTGGCCTACCCTTACCCCATGCA
990114	ILMN_2474111	Arfgef2	AW493672; AI463430; E230011G24Rik; BIG2	NM_001085495.1	2.71839	0.0236701	0.181115	0.260602	1.19798	0.191802	0.301041	0.238371	-0.176217	0.148753	-0.067317	0.123653	-0.294098	-0.297419	-0.139699	-0.00646687	-0.0224066		TGTCTCAGAGTTAGTTACCAGCTTCCTTGATTTCATCTATACACAATGAT
7650240	ILMN_2614853	6720458F09Rik	AI606093	NM_177374.2	3.00819	0.014759	0.147597	0.260569	1.19795	0.18222	0.238991	0.00082016	0.127013	0.00292301	0.157883	0.0501432	-0.06357	-0.26861	-0.0898495	0.0872631	-0.425227		CGCGAGACTCACCAGTGTCCTACTGTCATATGTCATACCCGAGGGCACCC
1450112	ILMN_1234112	Tomm70a	D16Ium22; Tom70; D16Wsu109e; D16Ium22e; mKIAA0719; 2610044B22Rik	NM_138599.4	3.98583	0.0031777	0.0820673	0.260478	1.19788	0.174853	0.043983	0.340733	-0.0302286	0.145271	-0.0449286	0.130042	-0.192267	-0.214347	-0.152957	-0.140228	-0.0599284		TATTTGCATGGCTGTATTTACATTAATAGGGACATCTTCTACTCTTCTCC
2970167	ILMN_1222261	5830417I10Rik		XM_194592.3	2.73016	0.0232183	0.179535	0.260332	1.19775	0.170481	0.13842	0.17698	0.023138	0.197148	-0.0403719	0.0935078	-0.169339	-0.15247	-0.164069	0.182378	-0.455802		CCCAGGGGCTCGTAGTCAAGGAGAGGAACACTGAACTGTGAACTTTGTTT
630403	ILMN_1253012	Rbm3	2600016C11Rik; MGC118410	NM_016809.2	3.10008	0.0127208	0.139558	0.260157	1.19761	0.0787249	0.0213752	0.0800452	0.340901	0.157521	0.0237412	0.0564814	0.092145	-0.0996552	-0.172635	-0.389399	-0.189249		TCAGCTACAGTCCTCACCCCTTCACCCTTTGAGGCTATTCTACATGGGCC
5870370	ILMN_2994460	Ctnnb1	Mesc; Catnb	NM_007614.2	2.79707	0.020812	0.171393	0.259994	1.19747	0.111584	0.167183	0.317583	-0.00578403	0.252316	-0.152484	0.0679159	-0.275017	-0.178617	-0.142716	-0.257884	0.0959158		GTGCGGTAGGGTAAATCAGTAAGAGGTGTTATTTGAGCCTTGTTTTGGAC
780438	ILMN_2659323	Cnot1		XM_914270.2	3.0239	0.0143882	0.145853	0.259926	1.19742	0.398587	0.0770178	0.0889273	0.141833	0.212063	0.0231333	-0.183447	-0.191993	-0.133782	-0.238762	-0.0997066	-0.0938768		GTGGTTTATGGCATTCAAAGGGGTCTGGGCATGGAAGTGTTTCCAGTAGA
5700646	ILMN_2658153	Zcchc17	pS1D; HSPC251; pNO40; 2810055E05Rik; LDC4	NM_153160.2	4.78563	0.000993433	0.0516658	0.259778	1.19729	0.24724	0.0928798	0.12676	0.0691767	0.0695167	0.0246167	0.127497	-0.19634	-0.21791	-0.0526299	-0.00602293	-0.284783		ACACTTACTATGTTATCCAAGACCCTGGAAAGAGGCCAAGCCGAGGCACA
2140594	ILMN_2640927	Slc23a2	AI844736; NBTL1; mKIAA0238; SVCT2; YSPL2; Slc23a1	NM_018824.2	3.19418	0.010933	0.132148	0.259759	1.19728	0.378471	0.0250716	0.155532	-0.103034	0.198796	-0.0584135	0.161206	-0.192328	-0.185758	-0.180988	-0.0295038	-0.169054		GACAGTAGAGATGTCTCTCTTTTATTTGAGTTTGTGACTGACTTTGCCTA
7200386	ILMN_2696620	Rwdd4a	BC016198; Gm1942; MGC27606	NM_203507.2	2.78298	0.0212969	0.172809	0.259654	1.19719	0.135081	0.154451	0.398801	-0.0173202	-0.0208702	-0.0608902	0.16807	-0.251079	-0.199499	-0.237759	-0.17953	0.11054		CACTTGAACACTTGCATCAGAAATAATGCTGACCTGATAATGCTCCCACT
3060192	ILMN_1228316	Gdi1	MGC21593; GDIA; GDIalpha	NM_010273.3	2.52903	0.0322865	0.207035	0.259608	1.19715	0.324252	0.241602	0.113572	0.132351	0.206201	-0.188799	-0.0719886	-0.292528	-0.0500278	-0.336868	0.0123115	-0.0900788		CCAGGTCAACAGGAAGTCAGACATCTATGTGTGCATGATCTCCTATGCGC
5490050	ILMN_2589039	Cox6c		NM_053071.2	2.83083	0.0196957	0.166984	0.259469	1.19704	0.164483	0.218983	0.244983	-0.0853167	-0.0865173	-0.0156174	0.315783	-0.307218	-0.140718	-0.180517	-0.174617	0.0462828		GAGATGAGGAAGGCTGGTATCTTTCAGAGTGCCAAGTGATTTCAGAATGC
4280750	ILMN_1234315	LOC545396		XR_003545.1	3.63781	0.00541929	0.0988103	0.259402	1.19698	0.075305	0.158865	0.340614	0.0748329	0.0655928	-0.0677271	0.109102	-0.102546	-0.353465	-0.118775	-0.0873871	-0.0944176		TGGAGAAAGTGTGCCCAAGTTACCAACAATCCTGAGAACGATGGGTGCAT
1710333	ILMN_1240332	Zdhhc14	B530001K09Rik; New1cp; MGC29194	NM_146073.3	4.92013	0.000824465	0.0465447	0.259327	1.19692	0.180066	0.204705	0.0543861	0.166039	0.0768795	0.0811892	-0.00690079	-0.220724	-0.0721445	-0.146295	-0.28888	-0.0283308		TACTTTCCAATGTGACAGACCGAACCCGGTGGGTAATGCCATCCTTCGCG
2760661	ILMN_1248890	AW011738		XM_489070	4.9166	0.000828481	0.0465447	0.259254	1.19686	0.133499	0.196419	0.121789	0.0204782	-0.0650716	0.194348	0.154698	-0.159641	-0.154942	-0.137121	-0.0410819	-0.263372		GACCACATATATGAGGGCTTTATCTCCTGGACCATTGCACTACTAAACGG
1780445	ILMN_1260233	Klhl6	MGC118659	NM_183390.1	3.30329	0.00918163	0.122202	0.259105	1.19674	0.21239	0.26297	0.15518	-0.0427971	0.0536528	-0.072557	0.186882	-0.0463099	-0.33081	-0.25342	-0.0408373	-0.0843472		CCCACTGACAGAGCATGAACTGGAGAGTGAGAATAAGAAGTGGGTGGAGT
6290075	ILMN_2503728	Polr2l		XM_888022.3	4.50014	0.00148866	0.0627118	0.258806	1.19649	0.213216	0.152616	0.130015	0.0977497	-0.0553503	0.00874996	0.20785	-0.111684	-0.235584	-0.148584	-0.0169497	-0.24205		GCCTGGCTGTGGCCCTGTGGCTAAGTCCTGTTACCCTGGAAGGAACTGTT
4040767	ILMN_1224942	Shmt2	2700043D08Rik; AA408223; AA986903	NM_028230.3	3.32954	0.00880559	0.120444	0.258467	1.19621	0.125472	0.128612	0.0988913	0.287251	0.255961	-0.170689	0.0283613	-0.0597787	-0.142838	-0.150359	-0.291129	-0.109759		CTGATCAGAGCCGACACCAGACGTGATTAGCAGGCGCAGCAAATTCAATT
5290747	ILMN_2554288	Ap1g1		AK037086	6.40399	0.000124687	0.0216672	0.258366	1.19612	0.206476	0.136986	0.112766	0.203261	0.0929108	-0.0509391	0.0521007	-0.148944	-0.138444	-0.168844	-0.170699	-0.126639		CAGGCAGTGCACATACATGGTGAGCAGACATATTTTCAGACAAGGCACTC
7210408	ILMN_1250418	Npc1	C85354; A430089E03Rik; D18Ertd139e; lcsd; spm; nmf164; D18Ertd723e	NM_008720.2	3.38416	0.00807353	0.117142	0.258173	1.19596	0.209927	0.0951366	0.201997	-0.162677	0.202024	0.0100536	0.196544	-0.197884	-0.291224	-0.0179539	-0.0847368	-0.161206		CACGTTGCCTTTTTCAAGCAGGTTTTTGGAGAACAAGCTCTAATGAGGCC
1850538	ILMN_2735981	Emg1	C2f; Grcc2f	NM_013536.1	3.25494	0.00991874	0.125768	0.258	1.19582	-0.0643663	0.218233	0.331834	-0.0811005	0.1407	-0.0123005	0.2195	-0.220567	-0.0938663	-0.171267	-0.2064	-0.0604		TCCTAAGATCTGCTGGAAGATAATCTTCTGTACCAAGACTGCAGAGTGGG
5900468	ILMN_2427560	Traf6	2310003F17Rik; AI851288; C630032O20Rik	NM_009424.2	3.97392	0.00323541	0.0823294	0.257998	1.19582	0.178967	0.153487	0.230278	0.029294	0.245394	-0.0997162	0.0147839	-0.236202	-0.209383	-0.117152	-0.130476	-0.0592861		GGACACTCTCGGTCACAAGCGTTGAAGTCACTCAAAAAGGACTAAGCTAG
5690451	ILMN_2722213	Atf7ip	2610204M12Rik; AM; Mcaf1	NM_019426.2	2.94668	0.0163086	0.152705	0.257952	1.19578	0.0906544	0.254885	0.326284	0.0199032	0.0291939	-0.0556965	0.0871334	-0.308146	-0.0631552	-0.300526	-0.146956	0.0664234		CCACCTTGTGCAAGATCTCCCGGACATGTGACTGTATACACTACGTTTGT
3420689	ILMN_1236624	EG665369		XM_912043.2	3.36608	0.00830849	0.118316	0.257771	1.19563	0.206005	0.163245	0.149875	0.00875092	0.147741	0.0233812	0.0528312	-0.220195	-0.0281048	-0.270825	-0.330219	0.0975113		GCATTCCTATGCCCACATAAAGGCATGCCTCTATATATTGGCTATTACAG
6980551	ILMN_2974460	Rhobtb2	Dbc2; MGC28699; E130206H14Rik; mKIAA0717	NM_153514.3	3.17768	0.0112266	0.133438	0.257673	1.19555	0.378535	0.162496	0.0797253	-0.0273104	0.10917	-0.0513401	0.100269	-0.189125	-0.314185	-0.117445	0.0315495	-0.16234		CTTAGAGGATGGGGGTAAAAACACAAACCCACAACCCCTCTCCACACACC
3310097	ILMN_2627350	Magoh	Mago-m	NM_010760.2	2.91488	0.0171743	0.155164	0.25754	1.19544	0.228218	0.255468	0.205459	-0.0192118	0.105458	-0.115421	0.0911884	-0.201571	-0.359601	-0.127972	-0.151742	0.0897284		CTAGATATTGGATATTGTGGACACAAGGCGGGTGGGAGTTTTTAGTTACC
5260189	ILMN_2780760	Pknox1	D17Wsu76e; PREP1	NM_016670.2	2.86765	0.0185476	0.161939	0.257493	1.1954	0.166132	0.033772	0.0112019	0.145816	0.372626	-0.0961833	0.117657	0.0943117	-0.189028	-0.116388	-0.248273	-0.291644		GCTGTCTAGCAGAAATCTAGACTGGCTGACCCACTCCTCCGGTGGGCTCA
6380546	ILMN_2453804	Rpl28		NM_009081	5.92092	0.000223215	0.0287362	0.257403	1.19533	0.107503	0.223703	0.107263	0.206325	0.124855	0.0300651	-0.048955	-0.140507	-0.184577	-0.113387	-0.154175	-0.158115		GGCCTCCAAAATGTTTTGTGCTCATTGAGCTGTGGCTCTGCGCTGTCTTT
4120392	ILMN_2509962	Zfp276	D8Ertd377e; AW048709; D8Ertd370e	NM_020497.1	4.66119	0.00118322	0.0561686	0.257151	1.19512	0.115131	0.050931	0.135361	0.240754	0.209194	-0.0316057	0.0302544	-0.0630388	-0.175399	-0.0629892	-0.181595	-0.267005		GTCTCACACAGAATAGAGACTGGGAGTCCAATAGGTCCTTCTCCCACTGC
2970519	ILMN_1254256	Actl6a	Actl6; C79802; Baf53a; ARP4; 2810432C06Rik; AI851094	NM_019673.1	2.2338	0.052371	0.256384	0.257121	1.19509	0.287275	0.120845	0.328105	-0.242995	0.150215	-0.0406752	0.147165	-0.438075	-0.0895252	-0.208625	-0.0472555	0.0335445		GGTTGGTGGAATTACTCTGTATTGACAAGTACAAGTTACTGCCTATGCTT
6100451	ILMN_1221919	Clcn3	Clc3	NM_007711.2	2.4539	0.0365225	0.219611	0.257026	1.19501	0.0834236	0.314673	0.299363	-0.0994253	0.207644	0.0260048	-0.0820255	-0.444237	-0.101707	-0.151517	0.0321751	-0.0843754		GGAAGTTCGTTTGTTGAATAGCACAATTCTTTAATCTGCGGGACTCGTCC
2360343	ILMN_2486012	C330006P03Rik			2.38531	0.0408702	0.230445	0.256626	1.19468	-0.0723705	-0.0777607	0.27847	0.105043	0.332553	-0.0449567	0.227513	0.0229292	-0.15764	0.00636911	-0.429566	-0.190587		TCAGGTGCTGCTGGACTTTGTGCACTTTGGAGGTACTGCATGTATCTTCC
3120373	ILMN_1240149	Vps36	1700010A24Rik; 2810408E15Rik; 2210415M20Rik; Eap45	NM_027338.1	4.61884	0.00125642	0.0585726	0.256366	1.19447	0.163811	0.205901	0.201962	-0.0659084	0.0615816	0.0648823	0.115502	-0.178949	-0.240039	-0.152689	-0.178638	0.0025816		GCTTGCATTTTGCCAAGGTCTCACGACACTGAGCTAAGAGATAAACCCAA
2190470	ILMN_2901312	Anapc2	AL024279; mKIAA1406; 9230107K09Rik; APC2	NM_175300.2	4.12862	0.00256474	0.0756403	0.256053	1.19421	-0.0322561	0.105103	0.321664	0.161615	0.174405	0.0259752	-0.00968456	-0.107236	-0.180747	-0.106526	-0.104225	-0.248085		CTGGGACCTGTTTCAGCAAGAGTGAATAGGGTTGGCAGCTCAGAGTCTCC
50181	ILMN_2613851	Zfp654	1600021C16Rik; 1810008K20Rik	NM_028059.2	4.16409	0.00243287	0.0742684	0.255881	1.19406	0.0773749	0.204115	0.239515	0.0380683	0.121738	0.00591803	0.059588	-0.310725	-0.195615	-0.0146651	-0.194312	-0.031002		GGAGATGTGCCGGCTTAGACTCCAAAAGGGTTATAAAACTCCCAAAGTAC
3170494	ILMN_1260061	D17H6S56E-5	G7e	NM_033075.2	2.39284	0.0403689	0.229513	0.255781	1.19398	0.148985	0.202285	0.377085	-0.162162	0.0837374	-0.102442	0.198538	-0.206495	-0.146025	-0.375835	-0.083992	0.0663176		CCAGTCCAAAATGTACAGACACCCCTCACTATGAACACAAACAATCCTGG
5550367	ILMN_1243273	Pcmt1	PIMT; C79501	NM_008786.1	4.55237	0.00138124	0.0608591	0.255667	1.19389	0.263784	0.0254345	0.139345	0.0611806	0.19722	-0.0545897	0.11332	-0.225155	-0.178216	-0.0251956	-0.159999	-0.15713		GGTGTTTGTAAATACTGAAACTTGAGACGACGATGATGGCAGGTGGTGTC
1820296	ILMN_2728385	Smc6	Smc6l1; KIAA4103; MGC96146; AA990493; AW742439; AU018782; 3830418C19Rik; mKIAA4103; 2810489L22Rik	NM_025695.4	2.50452	0.0336116	0.21137	0.255446	1.1937	0.191382	-0.00374699	0.354253	0.0886698	0.011549	-0.197381	0.30032	-0.134557	-0.199887	-0.207447	-0.268921	0.0657597		ATGGCAGATTCCCAACGTTTTAGACAATTTATCTTGCTTACCCCTCAAAG
160735	ILMN_1230552	Smchd1	4931400A14Rik; mKIAA0650; AW554188	NM_028887.3	2.66038	0.0260295	0.188499	0.255393	1.19366	0.458294	0.107584	0.0911942	-0.00748253	-0.0625124	0.0789175	0.0788975	-0.192725	-0.144506	-0.319846	-0.174953	0.0871277		ACCTGCTGTCGCAGTGGTAGATAATGGAAGAGGAATGACCTCTAAGCAGC
3060224	ILMN_1234324	Pdzd8	AW228944; Pdzk8; A630041P07Rik; AV329468	NM_001033222.2	2.76423	0.0219597	0.174666	0.255177	1.19348	0.317801	0.0147314	0.0922017	0.158265	0.196665	0.239765	-0.275166	-0.182549	-0.0900483	-0.152138	-0.201655	-0.117876		CAGAGGCTTGCCGACAGAAGAGAGGATCCAGAAGCTGGAGTTCATGTTGG
3830689	ILMN_1239185	Erp29	PDI-Db; Erp31; Erp28; 2810446M09Rik; AW209030; 1200015M03Rik	NM_026129.2	2.40162	0.0397921	0.2283	0.255	1.19334	0.173984	0.0591831	0.189983	0.247749	0.14685	-0.29775	0.223749	0.0860834	-0.308416	-0.200817	-0.0763502	-0.24425		CCCCGCAGGAGTTGGTGCTATAGAGGTAGGGACTACTGCCAGGTCCTTGA
6980162	ILMN_1238285	Dcun1d5	4833420K19Rik; 3110001A18Rik	NM_029775.2	3.25587	0.009904	0.12572	0.254675	1.19307	0.351771	-0.0237293	0.242042	-0.017828	0.170961	0.0364218	-0.0168381	-0.282769	-0.0984888	-0.188828	-0.140179	-0.0325384		CATGTGATGGGCATTGAGCCACATGTCTTCTGAGACTGAATATTGACATT
5570537	ILMN_1224455	B930004C15Rik		AK046928	2.53738	0.0318475	0.205828	0.254565	1.19298	0.00718117	0.0889416	0.150581	0.148926	0.304096	-0.158984	0.201736	0.0433512	-0.352719	0.0626612	-0.280884	-0.214894		ACAAGCGTGGACCACTCGGTGACCATAAAGAAGGCTGACTGCTTCAGCGC
6060612	ILMN_2765015	Eed	l7Rn5; lusk; l(7)5Rn	NM_021876.2	3.48071	0.00693079	0.108364	0.254229	1.1927	0.0658283	0.146379	0.351068	-0.0775585	0.0823421	-0.0184383	0.191882	-0.219952	-0.255422	-0.0879011	-0.120898	-0.0573282		CAGCATTCGATCAGGCTGAGCTGAATGTAGTGATGTTCACATTGTTTACA
70162	ILMN_2543655	1810020C02Rik		AK007556	4.00973	0.00306513	0.0808639	0.254102	1.19259	0.16083	0.00654936	0.0716891	0.128765	0.237485	0.0547748	0.0810351	0.0509892	-0.226031	-0.0640306	-0.300845	-0.201215		TGATGGGAACAGGACCTAGTTTTGCCTGTTTTGGTTACGGCCTCACAGGC
5220639	ILMN_2684279	Edem2	9530090G24Rik; AI327354	NM_145537.1	3.37496	0.00819219	0.117601	0.254097	1.19259	0.115784	0.153984	0.247984	0.112316	0.190316	-0.106584	0.0273161	-0.174916	-0.176316	-0.166516	0.0795164	-0.302884		GCTGGCATTGCTAGGCCAGGTTTTCCTAGACTCCTCATAGCCACTGGATA
360168	ILMN_2718600	Nfyb	Cbf-A; AA985999	NM_010914.2	4.0816	0.00275141	0.07859	0.253964	1.19248	0.321697	-0.00478363	0.139657	0.170092	-0.0565186	0.0215311	0.149052	-0.0817728	-0.193254	-0.181543	-0.102829	-0.181329		GCAGAGGCATGGGCGGAAGTGAGGGTGAAGCTGCCTCCTTGTACCATAAG
3170451	ILMN_2441811	Zscan20	MGC30798; Zfp31; C130001F22; Zkscan20	NM_177758.3	4.22782	0.00221372	0.0727578	0.253836	1.19237	0.216243	0.0276127	0.200623	0.228468	0.0963583	-0.110542	0.0815883	-0.0894971	-0.227007	-0.127977	-0.186922	-0.108952		GACTAAGGTTTGAAGGTACTTCCAAGTGTAATTTGGTTTGCACACGCCCA
150678	ILMN_1255561	Hspa5	78kDa; Bip; AL022860; D2Wsu17e; AU019543; Hsce70; D2Wsu141e; Grp78; Sez7; SEZ-7; mBiP	NM_022310.2	2.47462	0.0353015	0.216314	0.2538	1.19234	0.10241	-0.00848961	0.26901	-0.140675	0.242075	-0.123565	0.399485	-0.22552	-0.0970197	-0.0403895	-0.253385	-0.123935		CTGGACTCAGGAACTTTCGTTGGGAGAAAATTGAGAGAACTTAAGTCTCG
6450348	ILMN_1227693	1110055N21Rik		NM_176843	2.34906	0.0433716	0.235002	0.253746	1.1923	0.247635	0.102035	0.234465	-0.177734	0.235386	0.139235	-0.0409346	-0.372625	-0.0792551	-0.132256	0.144586	-0.300545		CGTACGTAATGAGTGGTGTCACTTTTTTCAAACCCCACCATTTTTTCTAA
20274	ILMN_2670352	Chmp5	RP23-28I8.4; AW545668; 2210412K09Rik	NM_029814.1	2.23854	0.0519673	0.254876	0.25338	1.192	0.175645	0.194925	0.336845	-0.13719	0.0309696	-0.0504303	0.18826	-0.265315	-0.0939951	-0.348105	-0.237151	0.20554		CTCTGAATTCTATGGTAGTGTAAGTACAGTCTCAGTGTGCTGATACATTG
4900370	ILMN_2701779	1700108L22Rik		NM_145988.1	2.95806	0.01601	0.152116	0.253308	1.19194	0.102703	0.118913	0.401473	0.127123	0.145063	-0.103237	-0.0532265	-0.266167	-0.101937	-0.254987	-0.0832667	-0.0324569		GGATTGAGTAGCATTTCCAAAATTGTTAGGTCCTTTGCTATCTGACTTGC
4250148	ILMN_2488846	Tmod4	Sk-Tmod; MTMOD	NM_016712.2	2.44691	0.0369434	0.22019	0.25318	1.19183	0.00840473	-0.0435753	0.179465	0.339115	0.263636	-0.186555	0.177945	0.0210752	-0.116025	-0.049345	-0.340415	-0.253735		CGTCTATTGTCCGCTTCGGGTACCACTTTACACAACAAGGACCACGAGCT
1170246	ILMN_2769325	Cd6		NM_009852.1	3.26268	0.00979674	0.125262	0.252476	1.19125	0.00523567	0.203345	0.149065	0.0508533	-0.0104065	0.183084	0.155213	-0.116445	-0.360314	0.119115	-0.190067	-0.188677		CGAGTCCCCACAGGTCCCCTTGGGTTGACAGGAACACTTTGGGAGAGTGT
1190044	ILMN_1256756	Med13	1110067M05Rik; Trap240; D030023K18; Thrap1	NM_001080931.1	3.04816	0.0138341	0.143606	0.25241	1.1912	0.273414	-0.116326	0.0922136	0.193281	0.196771	-0.0149188	0.111761	0.0155835	-0.202617	-0.0622663	-0.360269	-0.126629		GCTTCAGCACTGACAGTACTAGCCATCATGGTGGGAAAATACCCAGAAAA
110064	ILMN_3118707	Sla	Slap; Slap-1	NM_009192.2	4.07457	0.00278053	0.078828	0.252394	1.19118	0.00344944	0.0590496	0.28755	0.00414944	0.179449	0.04035	0.162149	-0.0623503	-0.131551	-0.156151	-0.31245	-0.0736504		TGTCACACAAGGTCAGTAACTTCTGCTATGAGGCCATGATCTCTGGCTCC
4890343	ILMN_2731999	Gnptg	A830081F19; AU067667; 6430527N14Rik; AU067744; Tce7; Mdcp1	NM_172529.3	10.3356	2.71672e-06	0.00337815	0.252355	1.19115	0.111332	0.171263	0.149363	0.049017	0.0707569	0.0707769	0.113526	-0.188297	-0.113157	-0.130507	-0.208823	-0.095253		GTGTCACTGACAAACAAGAGGGACCTGCTGGCCAGCCTTTGTTGTGCCCA
5420010	ILMN_2675738	C730026E21Rik		NM_175439	4.13816	0.00252856	0.0756197	0.251916	1.19079	0.184879	0.0734386	0.271639	-0.0186653	0.170835	-0.012465	0.0650949	-0.164281	-0.270841	-0.0948315	-0.183295	-0.0215054		CTCGGCTAGTGAAAGCCCACAGGACCTAGGAACTCAGCTCTTACTGACTG
4780068	ILMN_2421751	Kif1c	Ltxs1; B430105J22Rik; D11Bwg1349e	NM_153103.2	8.12286	1.95932e-05	0.0088158	0.251904	1.19078	0.20757	0.02459	0.15269	0.0720444	0.0981145	0.0826745	0.0970345	-0.10941	-0.17873	-0.0967102	-0.219466	-0.130406		CTACACAAGACCTGGTTTTAAATGATCACACTTCCCACAACCCAAAATGG
6380343	ILMN_2568187	Slam		AK037780	2.82516	0.0198789	0.167777	0.251605	1.19053	0.221432	0.127962	-0.155519	0.118484	0.0575337	0.226054	0.137904	-0.135209	-0.00498867	-0.0536785	-0.443717	-0.0962563		ATACTGGCCTGATCCAAATAAAGGCATCTGCAGAGTACAGTCAGGAACAG
7320390	ILMN_1228485	Csnk2a2	1110035J23Rik; C77789; CK2	NM_009974.2	3.19937	0.0108423	0.132032	0.251345	1.19032	0.208555	0.120625	0.230936	0.125269	0.11832	0.0554295	-0.126051	-0.148284	-0.258445	-0.153395	0.0994596	-0.27243		CAGACTCCACAGACGGGATGGGAGCAGTGTATGGCATGATGGGCAGTTAC
2490615	ILMN_2530460	LOC381066		XM_354986.1	2.81107	0.0203415	0.16954	0.251327	1.1903	0.330257	0.0239367	0.200587	-0.127079	0.128291	-0.0265288	0.203571	-0.031363	-0.375963	-0.147453	-0.0661387	-0.112119		GTGGTGTTCCCTGCTTACAAATCACAAGGGAATAAGTAGTAGACTCACAA
4210307	ILMN_1250910	Rab43	AW490415; 1810048P08Rik; MGC6993; 2500004H21Rik	NM_001039394.1	2.48527	0.03469	0.214635	0.251199	1.1902	0.288411	0.177341	0.23344	-0.167283	0.176996	-0.0799332	0.103686	-0.354529	-0.30137	-0.0432997	0.00552654	-0.0389938		CATGAAAAGTTGCCTTCCTGGATATGTCAGAGACAGTGTACAATTCAACC
6290706	ILMN_1235583	Saps3	D19Ertd703e; D19Bwg1430e; mKIAA1558; Pp6r3; 4930528G08Rik; Sapl; 9130026N02Rik	NM_029456.1	2.64374	0.0267491	0.190625	0.251066	1.19009	0.140815	0.149555	0.423344	-0.102065	0.0915451	-0.0745955	0.103675	-0.268415	-0.220105	-0.225195	0.0409746	-0.059535		CATTTCTGTGTATTGGCCGAATGAATTGCAAGACTAACAGACGTCTACAG
6220201	ILMN_2747311	Atp6v0a2	TJ6M; ATP6a2; AI385560; Atp6n2; C76904; Tj6; Stv1; 8430408C20Rik; AW489264; TJ6s; MGC124342; MGC124341; Atp6n1d	NM_011596.4	3.17089	0.0113498	0.133648	0.250846	1.1899	0.42899	0.02775	0.0967398	0.147999	0.0143881	-0.00235176	0.0181189	-0.111629	-0.20217	-0.23968	-0.00311184	-0.175041		CCGGTCAGAACTTACCAGGGGAAAGTTCCACCCTCGTTGATTGCCTTACG
4480019	ILMN_2519451	4733401H18Rik		NM_023247	3.25081	0.00998444	0.126172	0.250662	1.18975	0.119723	0.106493	-0.053297	0.0574913	0.157872	0.00102139	0.341792	0.0015831	-0.126947	-0.0475574	-0.307219	-0.250958		GCTCTGTCACAAATGAGACTATGCTATGAACATGTGTGATGGTGGGGACC
6660634	ILMN_2834777	Irf1	AU020929; Irf-1	NM_008390.1	3.68365	0.00504683	0.0958418	0.250594	1.1897	0.237533	0.188333	0.197733	0.0267506	0.0711498	0.06285	-0.0534496	-0.159667	-0.351868	-0.112067	-0.0189495	-0.0883503		CCACCTAACTGCTAAATGGTGTTTGGTCATGTGGTGGACCTGTGTAAATA
4880411	ILMN_2716464	Gorasp2	9430094F20Rik; p59; AW552058; 2410043M02Rik; 5730520M13Rik; 0610011A07Rik; GRS2; GRASP55; GOLPH2	NM_027352.3	2.63168	0.0272835	0.192398	0.25052	1.18964	0.12505	0.271749	0.324149	0.0378828	0.107083	-0.168716	0.0334835	-0.31665	-0.28645	-0.11785	-0.00391674	-0.00581646		CGGTATCGCGGCAATAAACTCCAGTCGCTTTACGGTCTCCTTGTGTTCTA
6280356	ILMN_2588610	Chmp7	AW550775; 4930596K11Rik; 6330407G04Rik; AI450338; MGC29816	NM_134078.3	3.58542	0.00588069	0.102224	0.250188	1.18936	0.160844	0.0601645	0.166034	0.220305	0.192905	-0.0672045	-0.00333405	-0.0134964	-0.334196	-0.0393457	-0.176194	-0.166484		AAAGAGTCTCTCCCACTCAGCCTTGGCAATGGAAATAGCTGGGGGTGAAG
2600170	ILMN_1231967	Zcchc11	9230115F04Rik; KIAA0191; 6030404K05Rik; PPAPD3; mKIAA0191	NM_175472.3	2.60847	0.0283415	0.196276	0.249748	1.189	0.220245	0.217635	0.0518351	-0.0145884	0.370852	0.0279117	-0.145458	-0.120235	-0.0742946	-0.295185	-0.262788	0.0240717		GTTGCCCGGAGCTTAAACAGCCAGCTTGTATACGAATATGTTGTGGAAAG
50092	ILMN_1256395	E130208E03Rik		AK053696	3.21641	0.01055	0.130643	0.249245	1.18858	0.199217	0.0777268	-0.0535831	0.108658	0.110268	0.0660982	0.218578	-0.0761933	0.0260968	-0.173263	-0.426102	-0.0775018		CACATATGCTCCCAGAACAATTTAAGGATTAGGGACGCTCCCATACTGCC
7100292	ILMN_2942669	Atp13a1	catp; Atp13a; Cgi152	NM_133224.1	3.64675	0.00534451	0.0983324	0.248857	1.18827	0.178832	0.00113201	0.238333	0.0396328	0.184433	-0.0694675	0.152932	-0.0517673	-0.270667	-0.0958672	-0.0380678	-0.269467		GCTAGTAGAAGAGTCCTGGCTAGCACCTTTGGTAAATAAATCGGCGTCTG
5050743	ILMN_2443129	Usp10	2610014N07Rik; Uchrp; UBPO; mKIAA0190	NM_009462.1	2.86973	0.0184847	0.161939	0.248619	1.18807	0.27437	0.25172	0.13021	0.11308	0.16701	-0.13753	-0.0737205	-0.33214	-0.1902	-0.13396	-0.0123901	-0.0564504		GACAAAAACGAGCCAGTCGTCATTAGAGATCGCTCTTACTTCAAAAGGAA
1190037	ILMN_2604080	Smc3	Mmip1; SmcD; Cspg6; Bamacan; HCAP	NM_007790.2	2.58971	0.0292275	0.198815	0.248039	1.18759	0.252399	0.0802994	0.325089	-0.0974827	0.116907	-0.135513	0.181746	-0.353371	-0.20605	-0.0983706	-0.0718632	0.00620651		GACTAACTTAGTGTAAATGTGGCCTTTGGTCTTTGCAATGGTTAGAAACA
5900653	ILMN_2594718	Adam17	Tace; CD156b	NM_009615.5	7.41156	4.05349e-05	0.0121945	0.247949	1.18752	0.0796499	0.12165	0.11465	0.143233	0.161333	-0.0110664	0.113733	-0.15485	-0.0756502	-0.0854502	-0.226167	-0.181067		GCTCAGGGCATATTCTATAGCTGTGGCATTGATGATACCTGCCTCAGTCA
160500	ILMN_2709700	Zgpat	MGC25688; 1500006I01Rik; MGC38468; BC021513	NM_144894.3	5.53055	0.000365473	0.0332527	0.247798	1.18739	0.283038	0.0685678	0.0911679	0.0610299	0.14434	0.01612	0.0584798	-0.103222	-0.149442	-0.190112	-0.0731802	-0.20679		GCTGAGTAGAGGTGGGACATCAGGGCTGATTTTGAACACTTATCTGCCCA
3400609	ILMN_2943477	Lcmt1	Lcmt; MGC11807; AL033290	NM_025304.3	4.1344	0.00254277	0.0756403	0.247763	1.18736	0.143523	0.186704	0.0863333	0.137456	0.167006	-0.0376844	0.0393057	-0.155927	-0.132257	-0.128377	0.0252352	-0.331315		TGCAGCCTCACTTTGTTGGTCCTGCTGCACATCCGGAACCCGTGGTTACA
7650653	ILMN_2493747	Txndc4	AI849526; 1110001E24Rik; AL033348; Erp44	NM_029572.2	2.60831	0.0283491	0.196276	0.247666	1.18728	0.179892	0.297202	0.221572	-0.0681467	0.104453	0.0614934	-0.0741067	-0.223978	-0.363608	-0.111078	-0.150027	0.126333		GGATCGAGATGAGCTGTAAAAACTCAAGAATACTGCAAGCCTTTCCACAC
4640411	ILMN_1248733	Pa2g4	Plfap; Ebp1; 38kDa; AA672939	NM_011119.3	3.17313	0.011309	0.133438	0.247557	1.1872	0.130161	0.110251	0.252392	-0.0955582	-0.0612383	0.129342	0.256692	-0.115278	-0.108269	-0.269258	0.0202713	-0.249508		GGCCTGAAAATGAAAACTTCACGTGCCTTTTTCAGTGAGGTGGAACGGCG
1510681	ILMN_2873469	Armc6	2410153K17Rik; MGC67564; AW554412	NM_133972.2	2.82174	0.0199903	0.168188	0.247202	1.1869	0.142456	0.147916	0.0194263	0.00273609	0.154527	-0.000213623	0.254156	-0.0246935	-0.293164	0.00805569	0.00495625	-0.416163		AGCCAAGGCTGATTCCCCAAGATCCGCATGATGGGAGGAGGGAGGTGTCT
3800612	ILMN_1257328	LOC667269		XR_032025.1	3.42886	0.00752181	0.113102	0.2472	1.1869	0.276184	0.139254	0.219404	0.0203381	-0.0404515	0.121998	-0.0157318	-0.219446	-0.297526	-0.117876	0.0226784	-0.108832		AGGCCATCAAGCCCAAGATGCCAAAGGGCCCCAGCCCCAAACTCAAGCGG
5260762	ILMN_2681293	2012-09-06		BC010489	2.31767	0.04566	0.240264	0.247177	1.18688	0.357835	0.287595	0.109335	0.00529194	-0.0710483	-0.135048	0.166972	-0.190005	-0.380785	-0.183975	0.0430417	-0.0092082		CCCTTCCTATACAAAACACAATTGCTGGAACAGATAGTGTATATTCCCCC
1500110	ILMN_1242066	Abcf2	E430001O06; 0710005O05Rik; Drr3	NM_013853.1	2.72501	0.0234151	0.180523	0.247165	1.18687	0.284014	0.241944	0.202734	-0.0921125	-0.0327826	0.111517	0.00557709	-0.221466	-0.255756	-0.251476	0.117197	-0.109403		CTATGTGTCATCTACCAAGTGTCCAATAAAAGAGGAAGCTACAGACCCCC
6860139	ILMN_1253545	Minpp1	AA408516	NM_010799.1	4.83195	0.000931371	0.0499193	0.247044	1.18677	0.206982	0.0751014	0.181211	-0.0558796	0.1147	0.0755901	0.12284	-0.275758	-0.137059	-0.0504785	-0.178679	-0.0785694		ACGCTGTCAATAATTGTCTTTAACCTCCAAGTAGGTCTTGCAGAATCGTC
4780184	ILMN_2776278	Ly6e		NM_008529	2.37046	0.0418774	0.232089	0.246954	1.1867	0.28495	0.24115	-0.0252504	0.244582	-0.127818	-0.0553179	0.157982	-0.19695	-0.0176497	-0.28625	-0.318418	0.0989819		AAGATTCTACAGCAGAAGGCCTGTGTCGCCACCAAAACCCCTCCCCCTGG
160139	ILMN_1220007	A130017C09Rik		AK037420	3.4174	0.00765932	0.114415	0.246721	1.18651	0.173156	-0.0872641	0.184896	0.0473428	0.0978727	0.258163	0.045433	0.0691962	-0.134734	-0.205254	-0.171957	-0.276857		TGGCCATGATGATGTGTGCTTTTAATCCCAGTGCTCAGGGCTCCTTGGTC
4230484	ILMN_1234955	6430573H23Rik		AK032505	2.73746	0.0229427	0.178598	0.246715	1.1865	0.200098	0.0691586	0.159848	-0.0279455	0.156825	-0.052145	0.213745	-0.00249195	-0.299672	-0.126942	-0.379735	0.0892544		GCCTGGGCACTACAATGAGTTACAGGCCAGTCTTGGCTATAGAATAGGGC
1170521	ILMN_3009243	Dusp2	PAC1	NM_010090.2	2.98337	0.0153653	0.150488	0.246548	1.18637	0.277999	-0.104801	0.235199	0.136849	0.0483494	0.196449	-0.0709505	-0.0706005	-0.314501	-0.0233011	-0.10025	-0.21045		TGACGGCTGCTCTGATATGGTGCTCTTCTGAGGTGGCATAAGGGCTGGCC
6560411	ILMN_2563357	A730071D19Rik		AK043212	4.2612	0.00210743	0.0712097	0.24647	1.1863	0.243553	0.0571227	0.241942	0.102359	0.0879192	-0.000620842	-0.013411	-0.0915775	-0.241838	-0.209208	-0.147781	-0.028471		CCCAGAGTCAACACTGGTAGCAATGGCTGCATGGGACCCAGGATCGGATC
3990246	ILMN_1237919	Ahcy		NM_016661	3.95418	0.00333353	0.0831063	0.246321	1.18618	0.0413151	0.120215	0.115315	0.0251002	0.16584	0.126	0.12465	-0.177775	-0.0152249	-0.0838451	-0.39638	-0.0452099		CTCCCTCTTATTTGCCCAAGTGATCAATTTACTGAACCCATTTGACCTGG
4290397	ILMN_2595637	Dnajc16	mKIAA0962; 4732437J24Rik; D030060M24; 2900037O03Rik	NM_172338.2	2.50311	0.0336897	0.211686	0.246311	1.18617	0.264518	0.0867376	0.100267	-0.176832	0.113237	0.227577	0.102898	-0.319792	-0.0131321	-0.118602	0.0875473	-0.354433		CTTTGAACCAAGCACCTCGGATCCTGACTACTTTAAACACTGAGCTCCAG
2470730	ILMN_2543842	2810417K24Rik		AK013109	3.71378	0.00481671	0.0940383	0.246241	1.18611	-0.0385551	0.245365	0.094615	0.154517	0.163817	-0.0850129	0.183457	-0.0593853	-0.196365	-0.0456753	-0.269983	-0.146793		TACAGGTCGGGTGGCCTCACTGTCCACTTTCGCGTCGGGTTGGAACTTTG
6060338	ILMN_2460850	scl0004176.1_1597		AK047172.1	6.99825	6.33697e-05	0.0157596	0.245972	1.18589	0.105416	0.133077	0.214586	0.0385265	0.108067	0.00576687	0.111977	-0.127853	-0.209244	-0.115984	-0.186543	-0.0777931		CTCATTGTAACAAGCCGACTGTGGAAGGAATCTGGTGACTCCCAGGTGAG
670092	ILMN_1243394	Eif4b		NM_145625.1	2.37785	0.0413735	0.231347	0.245325	1.18536	0.190331	0.218602	0.214881	-0.313588	0.254812	-0.015008	0.165502	-0.251439	-0.239129	-0.133248	-0.0953379	0.00362206		GGGCTTTTGCAGATACCCACAGTTGAATGGGTTTTTTTAAACCATTGTTG
7200767	ILMN_2883267	Lrrk2	D630001M17Rik; 9330188B09Rik; 4921513O20Rik; AW561911; Gm927; cI-46	NM_025730.2	3.66904	0.00516254	0.0970957	0.244715	1.18486	0.0523682	0.120868	0.249848	0.107282	0.094182	0.0448618	0.0443411	-0.107342	-0.0326519	-0.283092	-0.319839	0.0291719		TGCCTGCAGAAGAACACGGCTCTCTGGATCGGAACTGGAGGAGGCCACAT
2510376	ILMN_3146362	Atmin	mKIAA0431; MGC79206	NM_177700.3	6.13582	0.000171635	0.0255799	0.244711	1.18486	0.0815897	0.0351696	0.206059	0.184754	0.108934	0.0552044	0.0420246	-0.10525	-0.0855904	-0.131981	-0.263936	-0.126986		GGACTCGTCCACTGCCTTAACGCTCAAGCATCTATTTAAGCCCTCCGGCT
4920494	ILMN_1224589	Tmem77	2610318G18Rik; AI647667; 2010305N14Rik	NM_026013.2	2.47557	0.0352468	0.216237	0.244454	1.18464	0.0356216	0.192142	0.449162	0.0594316	0.0194416	-0.0891185	0.0463114	-0.274328	-0.298218	-0.104378	-0.0994086	0.0633416		CCATGGCACACCGTAATCAGCATTGGTAACCAAATCATTTGGAATCACGG
3180170	ILMN_1248181	Zbtb7a	AI452336; Lrf; Pokemon; Zbtb7; 9130006G12Rik; FBI-1; 9030619K07Rik	NM_010731.3	2.38584	0.0408351	0.230432	0.244318	1.18453	0.216274	0.275874	0.00697422	0.0539169	0.063817	0.0916166	0.00411701	-0.0131264	-0.219526	-0.266476	0.195017	-0.408484		AGCCCGGACGGCTCAGGCCGCCTGAATGTAGCGGGCAGCGGAGGAGACGA
5700603	ILMN_2955104	Naca	mKIAA0363; AL022831; Gm1878; AL024382; skNAC	NM_013608.2	2.74015	0.022842	0.178189	0.244246	1.18447	0.168916	0.226616	0.287016	-0.0548182	0.133382	-0.112517	0.0637817	-0.378984	-0.156784	-0.146784	-0.0586176	0.0287819		ACTGGTCATGTCGCAAGCAAACGTATCAAGAGCAAAGGCTGTTCGAGCCC
2470242	ILMN_1260456	Hsd3b7	BB098564; AI195443	NM_133943.2	3.60675	0.0056881	0.101263	0.244157	1.1844	0.139339	0.105909	0.0587893	0.284758	0.207357	-0.119972	0.0359373	-0.0307207	-0.172061	-0.101261	-0.253472	-0.154613		GACATTGTTAGCTTCCTCCCCTAGGATGCCAACCTGTATCTGGCCAAGCC
5550176	ILMN_3029489	Gm129		NM_001033302.1	6.97981	6.46746e-05	0.0158725	0.243964	1.18424	0.207347	0.0825968	0.0742869	0.11053	0.0808206	0.15744	-0.0014596	-0.177033	-0.132283	-0.054913	-0.19193	-0.1554		CCCAGGCTCTGCTTCTTTCCCCTGATTCCCAATTTGTATAAATGTATGTT
7380661	ILMN_2478558	Fancm	C730036B14Rik; AI427100	NM_178912.3	2.82741	0.0198058	0.167536	0.243734	1.18405	0.119081	0.156751	-0.0513096	-0.0547152	0.268795	0.283715	-0.011425	-0.0967393	-0.0723495	-0.0554295	-0.0915751	-0.394795		GCCGCAAACGGCAAGGCAGGATTGTCGTTATCCTCGCTGAAGGACGGGAA
5700593	ILMN_2600389	Slc7a6	LAT3; AI643885; LAT-2	NM_178798.3	5.0305	0.000708889	0.0443698	0.243659	1.18399	0.24139	0.0520501	0.11784	0.107068	0.124918	-0.0542727	0.121677	-0.25266	-0.0648899	-0.09373	-0.162272	-0.137123		GCTGCCAGTTAAAGCCAAAGCAATAGGCGTGAATCTCTGTGAGCAGTGTG
780725	ILMN_2986172	Chd1l	Snf2p; 4432404A22Rik	NM_026539.1	5.07093	0.000671021	0.0440902	0.243571	1.18392	0.1955	0.1057	0.17324	0.0806413	0.0168414	0.0997915	0.0387015	-0.24029	-0.0753398	-0.15881	-0.00321865	-0.232759		ATACAGGAACACACAATGTATATGGGGAAGCCCTTTGGCTTCAGATTGCC
360301	ILMN_2962840	Cct6a	Cctz-1; Cct6	NM_009838.1	2.85716	0.0188676	0.163232	0.243486	1.18385	0.0695314	0.0470314	0.0847321	0.246415	0.234415	-0.127785	0.155815	0.0991316	-0.239068	-0.061368	-0.296385	-0.212484		AGCTGCTACACTCCTGTACTGTGATCGCCACCAACATTCTCCTGGTCGAC
6860040	ILMN_2840514	Klhl6	MGC118659	NM_183390.1	4.16906	0.00241498	0.0742279	0.243383	1.18377	0.089467	0.161967	0.254467	0.160116	0.118715	-0.0582838	-0.0165844	-0.116533	-0.254434	-0.134933	-0.0304842	-0.173484		CAGGAAGCCAACCACAAATTCGGCTGGTGTCTCTGTCTGGCAAGTTTGCT
1440639	ILMN_3127932	Tmem77	2610318G18Rik; AI647667; 2010305N14Rik	NM_026013.2	2.69456	0.0246121	0.184068	0.243293	1.18369	0.270941	0.212001	0.252141	-0.0748162	-0.0716863	0.0119934	0.109024	-0.329029	-0.175338	-0.230719	-0.0067358	0.0322142		CAGCTGATGACATTGTTCAGTAGTGTAAATTACTTGCTGCTAACCCTGAC
6900343	ILMN_1260033	Map1lc3b	1010001C15Rik; MGC118046; Map1lc3	NM_026160.3	2.28691	0.0480171	0.245374	0.243107	1.18354	-0.0523129	0.307437	0.338857	-0.258262	0.109058	0.0956984	0.168588	-0.169853	-0.330693	-0.0934334	-0.0351515	-0.0799322		TCAGTAAGGATTCCTGTAATACTGCTTTAAAGATGCTGCTCAGAGGGCGG
2760593	ILMN_1251512	6720470G16Rik		AK032904	5.31068	0.00048694	0.0383224	0.243045	1.18349	0.0807548	0.0864048	0.225884	0.000446796	0.202157	0.0967469	0.0164866	-0.117225	-0.227736	-0.0480852	-0.139883	-0.175953		ACAGTGAACCGGGAAGAAAAATGCCGGCTGATAAGGAACCAGCCTGTTCG
3890091	ILMN_2578341	B930094H08Rik		AK081159	5.1343	0.000616002	0.0420867	0.24299	1.18344	0.243255	0.0546045	0.0829144	-0.00588369	0.103376	0.0980363	0.132416	-0.00823545	-0.178415	-0.194126	-0.225404	-0.102544		TGGCGTGTGCTGTGCGCGCCTCTCATTGGATGTGCCTATCATCTGGAGAG
3850521	ILMN_2474596	Mllt3	D4Ertd321e; 2610012I03Rik; 2210011H10Rik; Af9; 3830408D16Rik	NM_027326.3	2.92766	0.0168208	0.154394	0.242707	1.18321	0.142825	0.0450549	0.321085	0.0886698	0.11977	0.0262799	-0.0357904	-0.246485	-0.0821152	-0.180365	-0.31517	0.11624		CCACTGCTGTCTGTACACTGTAAATATGTATTTTGGCACTTGTACTCCAG
610358	ILMN_1217753	Srpk1	AU017960	NM_016795.3	4.05784	0.00285116	0.0791368	0.242662	1.18317	0.0514488	-0.00830078	0.154799	0.0919046	0.191355	0.0492249	0.177335	0.0036087	-0.117131	-0.0844212	-0.347116	-0.162705		TCTTTATTCACTGACTCTGAGAGTCACACTTTCTCGTGCACATCCGCCGC
1690292	ILMN_3151243	BC094916		NM_001024721.1	3.10021	0.0127182	0.139558	0.242251	1.18284	0.122406	0.284185	0.0952053	0.0904121	0.0332918	-0.0228777	0.103942	-0.204504	-0.0678043	-0.229494	-0.321157	0.116392		TGCATATGACATGAAAGGAGAGAAGATGTTCCATGCCACCGTGGCTACGG
20523	ILMN_1240425	1500010G04Rik		NM_173366.1	3.10605	0.0125989	0.139373	0.241683	1.18237	0.366741	0.100152	0.184391	-0.0463066	0.0375433	0.0260735	0.0363135	-0.261319	-0.262529	-0.127439	-0.0245867	-0.0290365		CCTCTGAAAACTCCTTTACAGATCTTTATGGCTAAACTGCCAAGACATCT
4260463	ILMN_1228867	A130082M07Rik		XM_975896.1	3.96903	0.0032594	0.0823294	0.24156	1.18227	-0.0275221	0.211518	0.213358	0.137108	0.0864882	0.112858	-0.0292616	-0.140732	-0.276312	0.0196877	-0.135282	-0.171912		AAGAGACCAACGCCACCTACCCCAGTTCAGACGTTCCCTGTGATGCCACG
5090332	ILMN_1224268	Mrps15	Mprs15; 1500003E24Rik; 2410002B11Rik	NM_025544.2	2.36568	0.0422067	0.232842	0.241439	1.18217	0.262351	0.180111	0.307491	0.0113449	0.0144348	-0.0186052	-0.0529356	-0.349329	-0.108709	-0.291919	-0.113256	0.159015		GATGAACAAGATTGTGGAAAACCCTGAGGATTCCAGAACCTTGGAAGCTC
3800228	ILMN_2480682	Tmem23		NM_144792.2	6.02447	0.000196521	0.0271519	0.241331	1.18208	0.0604172	0.0708179	0.242618	0.0329342	0.165234	0.00953388	0.122334	-0.0644827	-0.170382	-0.138983	-0.152966	-0.177066		TCCAGAGAGGTTTGCTCGCCTGGGGTTTTATACAGTCAGCAGAGACGGTG
4200048	ILMN_2539149	LOC383330		XM_356987.1	2.47065	0.0355326	0.216885	0.241272	1.18203	0.134318	0.125759	0.342009	-0.0893612	0.117549	-0.116881	0.190319	-0.0137014	-0.395951	-0.192431	0.0226889	-0.124311		TCCCCATTATATGCAACCCTGGGTGTGATCACCAAAGGTACAGTTATTGC
3850224	ILMN_2726717	Dpp3	C86324; 4930533O14Rik	NM_133803.1	3.73706	0.00464654	0.0927186	0.24112	1.18191	0.209733	0.150033	0.236633	0.00371647	0.0593166	-0.0621834	0.106016	-0.211067	-0.0947666	-0.290566	-0.0198841	-0.0869837		GACAGAGCCAGGGCTCAAAGCATTCTCACCAAATCCAGCGCTCTTCGTGT
3840356	ILMN_2748321	Rad51c	Rad51l2	NM_053269.2	2.46221	0.0360277	0.218029	0.241024	1.18183	0.0680137	0.0276237	0.0649338	0.407102	0.246052	-0.0261884	-0.084548	0.0904737	-0.151846	-0.0991964	-0.244278	-0.298138		ACACCTCAGGGATTTAGAGACGCTGTTGTCACTGCTGCCTCATCACAGAC
2490524	ILMN_2488510	Ppm1k	MGC115965; A930026L03Rik; PP2Cm; 2900063A19Rik	NM_175523.4	3.06596	0.0134414	0.142206	0.240827	1.18167	0.308812	-0.0282784	0.180352	-0.160388	0.194292	0.0530219	0.154602	-0.179868	-0.237548	-0.043468	-0.153478	-0.088048		CAAACATGTCAGCTTGCTATGTAAATTAGGGGTGTAAAACCACACTCCTT
6840035	ILMN_1221124	Rpl31	MGC106651; MGC107628	NM_053257.2	5.37993	0.000444537	0.036688	0.240641	1.18152	0.00920868	0.100259	0.181019	0.197474	0.0332241	0.100914	0.0797644	-0.133531	-0.150161	-0.00680065	-0.164845	-0.246536		TTCCAGCCATCTTTGCCAACCAGTAGCTCATCTCTGGGATGTGTCTGCCC
6380280	ILMN_3116570	Pdhb	2610103L06Rik; AL024199; C81408	NM_024221.3	2.95738	0.0160277	0.152118	0.240626	1.18151	0.0534949	0.251755	0.202545	-0.0688753	-0.00485516	0.00835466	0.259404	-0.318095	-0.196005	0.00630522	-0.183255	-0.0107756		GGACATCGAAGCCATAGAAGCCAGTGTGATGAAGACAAATCATCTCGTGA
6980189	ILMN_1220305	D19Bwg1357e	KIAA0020; AA675048; 1110069H02Rik	NM_177474.4	3.50679	0.00665207	0.106789	0.240543	1.18144	0.184449	0.194949	0.150949	-0.0169163	0.121584	0.0510836	0.0154839	-0.148952	-0.136051	-0.245351	0.104884	-0.276116		GAGGAGAAGGTGGAATCTCTCATACTCACAACTGGACGCTCTGTGCATGC
4210576	ILMN_1235652	Usp37	4932415L06Rik; C330008N13Rik	NM_176972.2	5.62815	0.000322458	0.0326909	0.240507	1.18141	0.150488	0.0821676	0.120977	0.168878	0.0204182	0.00142765	0.157118	-0.0230522	-0.225432	-0.105152	-0.138902	-0.208942		CCCAGGGTGATGATGGTGTGCTTTAGTGAGTTCTCTTGTCTCTACTGGAG
650528	ILMN_2639272	Ddx21	AI255159; D10Ertd645e; D10Wsu42e; AL022742	NM_019553.2	3.30755	0.00911941	0.122019	0.240471	1.18138	0.124046	0.220246	0.294046	0.0436335	-0.071867	0.0363331	0.0549335	-0.317574	-0.172974	-0.147794	-0.0249672	-0.0380669		AGCCTGTTTTTATGTTCCAGCTGTCTATGTATGTTTTCCTGAAACTGTAC
7150377	ILMN_2865016	Cd83	MGC130312; MGC130313	NM_009856.1	2.91378	0.017205	0.155203	0.240377	1.1813	0.138766	0.0297661	0.256166	0.17065	0.0499496	0.0277491	0.0280495	-0.100533	0.0909662	-0.415133	-0.207251	-0.0691509		TGGTCTTCTGTGTGAACTCCTCCTGAGAAACGTGGAGACTGGCTCAGCGC
1850400	ILMN_1260535	Zfp294		XM_358881.1	3.1975	0.0108749	0.132143	0.239922	1.18093	0.215952	-0.169458	0.163502	0.0701065	0.184947	0.0876565	0.147066	-0.130908	-0.119978	0.0408916	-0.270433	-0.219344		GCATGGTGTGGGGTGGACTGACAAGGGTCTCTCTCTTTCCTACTCAGCAG
450324	ILMN_2676056	Aqr	mKIAA0560; AW495846	NM_009702.1	3.76837	0.00442754	0.091429	0.239769	1.1808	0.144412	0.238071	0.0598516	0.0270247	0.198175	-0.0284152	0.060205	-0.295078	-0.0444584	-0.102798	-0.237615	-0.0193753		CCCCAGATGGCGAACTTTGTGTACAACATGTATATGCATCTGATACAGAC
6510538	ILMN_1229004	LOC279899		XM_207052.2	2.22266	0.053332	0.258108	0.23969	1.18074	0.322505	0.0406647	0.134535	-0.13571	0.221	-0.19963	0.31573	-0.159175	-0.324615	-0.0139151	-0.0507007	-0.150691		CCGGAGGATCCTGCAATACCTCTCCTAGGCATATATCCAGAAGATATTCC
2140136	ILMN_1239397	LOC100047934		XM_001478074.1	6.08495	0.000182551	0.0261576	0.239176	1.18032	0.17195	0.118599	0.0762296	0.120286	0.117376	0.0705166	0.0226364	-0.0555406	-0.20847	-0.10277	-0.0692234	-0.261594		CTCATCTCATATCCCTGGGCACTCGGTCTAGTGAGCGTTTTGTCATCATG
1770187	ILMN_1234614	Prps2	AI464149; Prps-2; 2610101M19Rik; AA589463; MGC28388	NM_026662.4	2.26447	0.0498116	0.250375	0.239048	1.18021	0.204668	0.240118	0.266747	-0.208933	0.0758572	-0.0570135	0.175776	-0.286122	-0.251402	-0.174012	-0.139463	0.153777		CTATGTAAGGAGAGCATGTTAGTCATATCTACCCAAAAAGGGGAGCCAGG
6900133	ILMN_1255439	Mtss1	mKIAA0429; 2310003N14Rik; D130001D01Rik; MGC37896; Mim; BC024131	NM_144800.1	2.47303	0.0353939	0.216469	0.239015	1.18019	0.215707	-0.0858626	0.294968	0.142403	0.242733	-0.180217	0.0673928	-0.151292	-0.131002	-0.142522	0.0500827	-0.322397		GGTTCTCCTGGTTCCCAGGAGATGCTGCCAGCGCGAACGAACTCTTTAAT
780504	ILMN_2439044	Nde1		NM_023317	4.50872	0.00147042	0.0621911	0.238925	1.18011	0.188885	0.131645	0.245925	0.077569	0.0633097	-0.00898075	-0.00149059	-0.199795	-0.246715	-0.119945	-0.0636101	-0.0668001		GCCTAGAGTTGGACCTAGAACTTTTCGTGTGCTACTGACATTACAAGGTG
540634	ILMN_2764335	Setd3	2610305M23Rik; D12Ertd771e	NM_028262.2	2.4547	0.0364742	0.219528	0.238554	1.17981	0.22756	-0.00290012	0.40219	-0.171057	0.088953	0.0488625	0.102173	-0.32949	-0.11867	-0.17869	0.0183125	-0.0872469		AGAATATCCCCAGTACCAAAAGAAAAGGTGAGGTGGCAACCTGATTTCTA
1850327	ILMN_2877367	2900010M23Rik		NM_026063.1	3.04652	0.0138707	0.143664	0.238543	1.1798	0.297363	0.0932636	0.104664	0.0256653	0.132765	0.0726652	-0.0306349	-0.159037	-0.304417	-0.0318365	0.0798645	-0.280325		GACCGTGGGGTCTGATACTCATCAATAAAACTGCCTGGTTTCTCCCACCC
6620184	ILMN_2901180	Spc25	2610205L13Rik; Spbc25; 2600017H08Rik	NM_025565.1	3.98754	0.0031695	0.0820673	0.238381	1.17967	0.182863	0.00821304	0.0683727	0.0522861	-0.00574398	0.135116	0.254166	-0.140407	0.0370827	-0.156127	-0.256284	-0.179544		ATCATCCCAAACCATGCCTCTTTGAGGTAACATTTGTGAGCTGAAAACAG
4390131	ILMN_1258965	Tmem66	1810045K07Rik	NM_026432.2	2.48628	0.0346326	0.214617	0.238352	1.17964	-0.00181484	0.0773048	0.0579453	0.215084	0.0864143	-0.00764561	0.267904	0.0473347	-0.296375	0.115605	-0.387635	-0.174126		GGCTTTGGACCATGAGTCATTCCCTCGTAGAAACAACGATCCTCTATTGG
4150753	ILMN_2593038	Rxrb	Nr2b2; AL023085; RCoR-1; H-2RIIBP; Rub	NM_011306.3	4.54881	0.00138829	0.0609281	0.238285	1.17959	0.0857	0.2168	0.1242	0.138449	-0.0506506	0.0144491	0.166049	-0.0862999	-0.2289	-0.1115	-0.0417509	-0.226551		TGGGCTGCATGGTTTTTGCCCTGGACCTCTTTTGGGGGTTCCCTCCCATC
580682	ILMN_2592709	Ifngr2	Ifgr2; Ifgt	NM_008338.2	2.21837	0.0537063	0.259314	0.238279	1.17958	0.183611	0.109101	-0.0697393	-0.108896	0.322754	0.214594	0.0435534	-0.210879	-0.125219	0.113121	-0.0317564	-0.440247		TTCTCCAGAAAAGGAGCGAGATGATGTGCTCCAAACACCGTGAACCAGGC
240403	ILMN_1241854	Lrrc59	AA959742; C78668; RP23-290B5.2	NM_133807.1	2.7353	0.0230239	0.178717	0.238164	1.17949	0.313923	0.0681033	0.138254	-0.198039	0.251701	0.0238113	0.0968914	-0.207877	-0.247016	-0.0653863	-0.178379	0.00401163		AGTTCACTCTGACTTCGAGATTTGATGCTTATTTCTTGGATTTCTACAAT
6900088	ILMN_2815479	L3mbtl3	MBT-1; AI481284; MGC90546	NM_172787.1	2.97315	0.0156224	0.151292	0.238038	1.17939	0.226319	0.0843697	0.117	0.288852	0.0515718	-0.0520382	-0.0217981	-0.0467405	-0.0137901	-0.36716	-0.0650482	-0.201538		AACCTGGCTGGGTTAAGCCTCGGACTGGTGTCAGTCATGTTCGCCCTGTG
610445	ILMN_1226275	Mtrf1l	9130004K12Rik	NM_175374.3	4.78811	0.00099	0.0516658	0.237992	1.17935	0.0787001	0.1756	0.24318	0.0613041	0.0846834	-0.00561619	0.0562935	-0.0814099	-0.237	-0.17907	-0.176826	-0.0198364		GGCTAGGAACGTTCTAGTGCAAATCCATTGTGTGCAAATACTTAGCCAGG
1170102	ILMN_2655555	Taf9	AA673500; 4921516M08Rik; 2810046E22Rik; 2310012M09Rik; Taf2g; AU045423; MGC117979	NM_027139.3	2.73645	0.0229806	0.178598	0.237911	1.17928	0.215774	0.196044	0.270834	-0.00196362	-0.0996733	0.0423365	0.0705566	-0.385946	-0.183926	-0.112776	-0.0479436	0.0366864		TAATATGGTATCACAGAATACAGCCGAGTCAGCAAATGCACTGAAACGGA
4920427	ILMN_1243082	6330500D04Rik	E430013J17Rik; 1700108N18Rik; AI225904	NM_029679.1	3.42527	0.00756457	0.113511	0.237761	1.17916	-0.000943184	0.0955868	0.128097	0.121011	0.25033	-0.00321007	0.1026	-0.174904	0.108807	-0.156644	-0.16912	-0.30161		ATCGTATGCCTTGCCGTCTTTCTGCTGTGTTCTCAGGGTTGAGTGGCCCC
3310674	ILMN_1219244	Elmo3	9930107J06; CED12; KIAA0267; MGC67684; BC058752	NM_172760.2	3.80792	0.00416639	0.0899418	0.237672	1.17909	0.151773	0.121213	0.246563	0.0202203	0.21975	-0.01091	-0.0553999	-0.113246	-0.119546	-0.286757	-0.0911899	-0.0824699		GCTATAGCAGCCACGAAATCACAGACAACCTGACTAGGAGAGCCTCTAAC
2140092	ILMN_2856861	Nudc-ps1	AL022907	NR_001572.1	2.61519	0.0280313	0.194871	0.237453	1.17891	0.194772	0.0223517	0.0989814	-0.109708	0.238942	0.0227513	0.224482	-0.0392885	-0.376178	0.0993614	-0.186668	-0.189798		TTTCCTGGGACCTGGGAACCTTAGGGCTGGGGCAGGCATGGATTTCCCAG
2510068	ILMN_2651526	Btbd12	AI426760; D16Bwg1016e; AI256635	NM_177472.4	4.34348	0.00186796	0.0690236	0.237235	1.17873	0.0969181	0.150118	0.051918	0.196415	0.093215	0.128215	-0.0248652	-0.134512	-0.210962	0.0465174	-0.130675	-0.262305		AGTTTGGGTTTTCACAGCCTGTGAGTGTCCTTGTGTGTTTTAAATACAGT
5220601	ILMN_2853212	Spns1	Spinl; 2210013K02Rik; Spin1	NM_023712.1	3.05024	0.0137875	0.143606	0.237073	1.1786	0.273005	0.159005	-0.0269852	-0.0756383	0.344052	-0.0523586	0.0703816	-0.130065	-0.150165	-0.124795	-0.100858	-0.185578		CAGCCCAGGGAAGAGATGGGAGTCCAGAAACGGGGAAGGGGTGTCCTTTT
6450619	ILMN_2691227	Hsdl1	2700067E09Rik	NM_175185.3	2.28083	0.0484964	0.247011	0.236902	1.17846	0.07092	0.223539	0.10973	-0.129897	0.279153	-0.138277	0.275792	-0.17119	-0.27412	0.0411196	0.0235624	-0.310337		AAGGAAGGAGGAACTCGGAACCTTTGTAACTCATCCTGTGAATCAGAACG
6560746	ILMN_2479839	Ep300		XM_484488	3.76646	0.00444057	0.091429	0.236778	1.17836	0.317799	0.0773792	-0.00879097	-0.0735312	0.135408	0.196969	0.0453687	-0.101201	-0.178891	-0.106301	-0.194801	-0.109411		CTAGCTGGCAGTGAACATTTGGGAAGCAGGGTCATGTGGATGTTTATAAG
6760598	ILMN_2629120	Rfwd2	C80879; Cop1; AI316802	NM_011931.3	4.22581	0.00222031	0.0727825	0.236507	1.17814	0.19045	0.2436	-0.0455503	0.169669	0.130389	0.00321817	-0.00196171	-0.12707	-0.0506101	-0.21082	-0.134091	-0.167222		GGCCTCTACTCTCCTGTCAGTGAAGATAGCACAGTGCCTCAATTTGAAGC
7560326	ILMN_1224222	Cdc123	G431001I09Rik; AA959893	NM_133837.4	4.24443	0.00216014	0.071948	0.236184	1.17787	0.213885	0.0755448	0.199885	-0.077064	0.011806	0.059186	0.205626	-0.214935	-0.0949149	-0.179465	-0.083014	-0.116544		GGCTTTTATATTCATGTGTATTTACCTGGAAAAAGAGGGAGGGCCTTTGG
2470315	ILMN_2606180	Acot7	LACH1; AU015130; AU042212; Bach; ACH1; 2410041A17Rik; ACT; CTE-II; AW557066	NM_133348.1	2.48301	0.0348193	0.214875	0.235956	1.17769	0.148063	0.032053	0.111413	0.322003	0.336293	-0.115427	-0.146197	-0.0935669	-0.00603724	-0.191927	-0.193917	-0.202757		TGTCATCACCATCTCCGGACGCATGACCTTCACAAGCAATAAGTCCATGG
3130347	ILMN_2930819	Acd		NM_001012638.1	3.39612	0.00792184	0.116713	0.235954	1.17769	0.219833	0.276534	0.106234	0.00824928	-0.075551	0.0797491	0.0731487	-0.271866	-0.185666	-0.145066	0.0311489	-0.116751		CCCAGGTATGAGGAGTCACTGGGACATAGCAGAGGACACATGGGCTGACG
5340762	ILMN_1240938	AW212394		NM_133829	3.86078	0.00384249	0.0868684	0.235761	1.17753	0.205664	0.0549045	0.139764	0.141345	0.0784945	0.0344343	0.0330243	-0.232916	-0.262376	0.0949545	-0.121176	-0.166126		GCGTCGATCCAACAGTGCAGTAATTTCTAGCCTTTTGAGCTGACACCTTC
2470243	ILMN_2723058	Plod3	AI414586; LH3	NM_011962.2	2.48644	0.0346236	0.214617	0.235718	1.17749	0.178297	0.0809965	0.208297	0.237839	0.186739	-0.223911	0.019249	-0.212673	-0.0985231	-0.156393	0.0930386	-0.312962		GGACTTCTGAGGGTCCCCTGCCTGATAAATTATTAAGCTTCCTCAGCCTC
2450427	ILMN_2616000	5730449L18Rik	AL023077	NM_025677.1	3.25613	0.00989982	0.12572	0.235667	1.17745	0.173171	0.117332	0.145922	0.033741	0.186091	0.0194511	0.011651	-0.196459	-0.112329	-0.127639	0.106892	-0.357828		CGTGGTCATGGGTGTGAATGACACGCCAGGCTATGAAAGTGACAATCAGA
7650195	ILMN_2897468	2610510J17Rik	AI426416; AW545024	NM_028131.1	6.86943	7.31249e-05	0.0163251	0.235531	1.17734	0.0924416	0.0789514	0.100492	0.146165	0.0962849	0.0972648	0.0753651	-0.0588284	-0.169989	-0.0430684	-0.147055	-0.268025		CCCCAAACTAGGAGAGTCAGAGGGAAGCTGGAGGCTACTACGCAAGGCTG
2190601	ILMN_2621862	Pdlim5	AI987914; Enh2; 1110001A05Rik; Enh1; LIM; Enh3; Enh; C87059	NM_019808.1	3.50647	0.00665548	0.106789	0.235517	1.17733	0.27809	0.18663	0.10799	0.0464129	-0.0390267	0.136373	-0.0295467	-0.27162	-0.13362	-0.16747	0.030273	-0.144487		GTCGTGGATGTGAATTCCCCATAGAGGCTGGTGACATGTATCTGGAAGCT
5670164	ILMN_1222246	Adfp	Adrp; ADPH; AA407157	NM_007408.3	2.8971	0.0176786	0.15762	0.235404	1.17724	0.146208	-0.0483713	0.103098	0.0766797	0.26496	-0.1303	0.27432	-0.0113916	-0.0799913	-0.109551	-0.18959	-0.29607		AGAAAATTCAGGGTGCTCAGGATAAGCTCTATGTCTCGTGGGTGGAGTGG
6020577	ILMN_2701304	Ube2cbp	MGC144619	NM_027394.2	4.59285	0.00130372	0.0593483	0.235381	1.17722	-0.0303402	0.14742	0.21071	0.0622663	0.221316	0.0228963	0.0522566	-0.0282602	-0.15228	-0.14725	-0.224864	-0.133873		GTGTGAACGCAGCGAGGAACTTCACTGGGGAGCTGAATGTTAACCACTCT
2810121	ILMN_1229430	Asnsd1	2210409M21Rik	NM_133728.2	3.2133	0.0106026	0.13094	0.23518	1.17705	0.110339	0.209429	0.193219	0.0283256	0.0183153	-0.103895	0.230206	-0.283311	-0.0828109	-0.146871	-0.206614	0.0336652		GACCGAGTCACAGGAAAAGCAGGACTAAAGGAACTACAGTCTGTCAACCC
2230373	ILMN_2691538	Bcr	mKIAA3017; BCR gene; 5133400C09Rik; AI561783; AI853148	NM_001081412.1	3.35214	0.00849461	0.119558	0.235053	1.17695	0.112701	-0.0159082	0.212441	0.0857806	0.305521	0.126511	-0.141479	-0.0963883	-0.130728	-0.0821185	-0.188809	-0.187529		GCCTGCGGACAAGGGAAAAGAGGCGGAGAAGAGAGTGGTTTTTACGAATC
940577	ILMN_2646771	2310035K24Rik	AW060727; RP23-387C21.2; 0610038L13Rik	NM_027129.2	5.01748	0.00072156	0.0450118	0.23505	1.17695	0.171819	0.0105782	0.0737886	0.117811	0.033041	0.0384712	0.240051	-0.0878115	-0.0703316	-0.0980415	-0.186619	-0.242759		AGTGCAGAGCAGGGGGATTCTGCGGTTCCTTATGTGCCATGCCCCCGTGT
6370369	ILMN_2418222	Zbed4	1700009F06Rik; MGC59429	NM_181412.3	2.81742	0.0201316	0.168686	0.235009	1.17691	0.306999	0.0539494	0.238659	-0.0574579	0.0419121	-0.0889778	0.190352	-0.212021	-0.269481	-0.118111	-0.130388	0.0445518		GCCTGGACTGTGCTTTAGTGTATTTATAAATGACGAACCTGGATTCTGAA
7150070	ILMN_1252845	Polr1c	AL024089; AA409007; 40kDa; RPA40; MGC161175; AA959927	NM_009085.2	3.1681	0.0114007	0.133908	0.234504	1.1765	0.172047	0.199026	0.260676	0.00631428	0.0277443	0.00217438	0.0159845	-0.224514	-0.316004	-0.0912333	0.0604343	-0.112656		CAATACATTTTATTAAATGTGCCACAGACACCTTTGCCTTTGTAAGGCCG
3310487	ILMN_1253354	Dapp1	Bam32	NM_011932.2	2.71477	0.0238109	0.181625	0.234223	1.17627	-0.01122	0.20835	0.35436	0.0892153	0.133475	-0.198334	0.107306	-0.16213	-0.26231	-0.12705	-0.0551548	-0.0765047		CTTCAGGACTTGCTACAAGCACAAGGAAACAGCAGTGCATCAGGGAGCTC
1690475	ILMN_1244513	Gbp3	Gbp4; AW228655	NM_018734.3	3.90018	0.00361843	0.0862237	0.23395	1.17605	0.0415525	0.256702	0.146052	0.109785	0.0884752	0.135725	-0.0959349	-0.249207	-0.0447178	-0.150378	-0.189915	-0.0481348		CCAGGAGCTGGTAAACTATTTGGTGTGGGGCTGAAATTCCTCGGCTCACT
6900402	ILMN_1257772	BC026590	RP23-455B1.1	NM_001081420.1	3.28121	0.0095108	0.124195	0.23389	1.176	0.287533	0.0437326	0.242783	-0.0301552	-0.0893354	0.102654	0.124965	-0.217538	-0.158817	-0.197698	-0.00163555	-0.106495		AGCTCCTGAGAAAGATTGTGGTTTTACAGTTCTGTCACCAGGGAGTAAAC
1470632	ILMN_1219701	Traf4	A530032M13Rik; CART1	NM_009423.3	2.7033	0.0242623	0.183195	0.233677	1.17583	0.189247	0.0547471	0.206127	0.0906572	0.0337572	0.0392776	0.0677376	0.115097	-0.362943	-0.202283	0.0522075	-0.283643		GGTGAATGGGCTATTGCCACCACCAAAGAAACTACCCCTTTTCTAAGTGA
2750292	ILMN_1222286	LOC666652		XR_034422.1	5.10227	0.000643175	0.0430474	0.233612	1.17577	0.111626	0.142096	0.167756	0.0520434	0.221553	-0.0857668	0.0720634	-0.109824	-0.170744	-0.140904	-0.113717	-0.146177		GGACCACCAGAAATATACAGTGACACACAGTTCCCATCCCTGCACTCCAC
7650333	ILMN_2804251	1110005A23Rik	Cip29	NM_025364.1	2.44242	0.0372164	0.221199	0.233605	1.17577	-0.00294352	0.155527	0.304747	-0.129723	0.0937071	0.0639768	0.196057	-0.113904	-0.173053	-0.170373	-0.365773	0.141757		GACACCAAGCCTATGGTTAACCTGGATAAACTAAAGGAAAGAGCACAGAG
380564	ILMN_1241976	Ubac1	Ubadc1; GBDR1; AA407978; Gdbr1; 1110033G07Rik	NM_133835.1	2.97945	0.0154634	0.15077	0.233354	1.17556	0.129862	0.233102	0.190752	0.0300751	0.098805	-0.192675	0.190695	-0.257488	-0.0954585	-0.200768	0.0194349	-0.146335		GGCATGTTCTGATCCAAAGTGTTATGTCAAGTGTGCTAATTTAACCAGAC
5080132	ILMN_2667972	Cugbp1	CUGBP; NAB50; HNAB50; D2Wsu101e; Brunol2; CUG-BP; 1600010O03Rik; AA407467; CUG-BP1	NM_198683.1	2.22673	0.0529786	0.257265	0.233208	1.17545	0.0312729	-0.00657654	0.148613	0.34875	0.30231	-0.24335	0.0991697	0.035903	-0.135087	-0.0741267	-0.27591	-0.23097		GCAGCCCTACTAGCACATGCCGTGTGGTGTTTGTATCCTTGTGAACACAC
4060241	ILMN_1228541	A430090L17Rik		NM_177004	3.77487	0.00438348	0.091429	0.233176	1.17542	0.0665665	-0.0127335	0.290186	0.0908165	0.171677	0.163386	-0.0898032	-0.137594	-0.162934	-0.0434937	-0.192793	-0.143283		CCAATCGTGTGAGAATCTTTCTTCTAACCCATGACTGTATCCATACCTTG
1980753	ILMN_1216813	2310003L22Rik		NM_027093.3	2.92666	0.0168484	0.154394	0.233165	1.17541	0.275281	0.0903411	0.250531	-0.0429301	0.19657	-0.02951	-0.0602198	-0.253189	-0.110109	-0.252859	-0.0113301	-0.0525799		CCGTGTCATTTGGAGAGCTAGCAAAACTAAATGATGTCATGTCGCATGAG
5570754	ILMN_1248268	Zfp709	MGC28841; BC021921; HIT-40	NM_145624.3	2.59719	0.028871	0.197821	0.233086	1.17535	0.223706	-0.156434	0.181886	-0.103117	0.108943	0.129893	0.294953	-0.109404	0.047976	-0.187734	-0.262967	-0.167707		CTGTAACCATAAGTGGCCATGTATTTTTGTCATTAAAATCACTTTCCCCC
6620035	ILMN_2738224	L3mbtl3	MBT-1; AI481284; MGC90546	NM_172787.2	2.79305	0.0209491	0.171446	0.233047	1.17531	0.3782	0.11615	0.0728903	0.140985	0.0133843	0.00312424	-0.0450158	-0.21637	-0.0501499	-0.30072	-0.159126	0.0466442		CGACCTTTCTTTGAATCCACATTTTTACTTTTGCACGCATCATGAATTGT
3390259	ILMN_2637365	Med28	Eg1; FKSG20; magicin; 1500003D12Rik; AU045690; AI451633	NM_025895.3	2.93518	0.0166164	0.153964	0.232954	1.17524	0.141516	0.108716	0.262516	-0.0732002	0.0734997	-0.0553999	0.2218	-0.298884	-0.178584	-0.035284	0.0451002	-0.2118		GGTGTGTTGGAAGGACTCTGTTGGATAATGAGTTTGTATCAGTTTCTGTC
2060433	ILMN_2482571	Flnb		XM_127565	2.45641	0.0363721	0.219291	0.232905	1.1752	-0.0363441	0.0631762	0.501396	-0.0283189	0.0801711	-0.0553188	0.154541	-0.134324	-0.259434	-0.134474	-0.0812788	-0.0697985		CGGATGTGAAAGGCGGAATAGACACGGAGACCGAACTGGAATCAAATGCC
5490358	ILMN_2619528	Klhl6	MGC118659	NM_183390.1	4.81631	0.000951854	0.0504375	0.232868	1.17517	-0.0193672	0.188433	0.206033	0.15185	-0.0203505	0.0399494	0.132649	-0.0680666	-0.204367	-0.102667	-0.12195	-0.182151		AATAAATCCAGGTCTTTCCACGCCAGTCAGTGTGTCTCCCACCATACTGC
7000184	ILMN_1238852	Taf12	Taf2J; AW557038; 20kDa; 2810422D08Rik	NM_025579.2	2.7802	0.0213939	0.17303	0.232486	1.17486	0.0822845	0.239794	0.291914	-0.0160208	0.0131793	-0.117291	0.184219	-0.106606	-0.249256	-0.258135	-0.107701	0.0436091		ATCTATAATGACTGAGAAGATCTGCCAAAAGAATAAAGCCTCCTGCCCAC
7560475	ILMN_3048492	Abcc5	MGC116567; Abcc5a; AI132311; Abcc5b; 2900011L11Rik; Mrp5	NM_176839.1	3.45712	0.00719339	0.110446	0.232343	1.17474	0.174583	-0.112486	0.237383	0.0401564	0.236196	-0.0328636	0.134696	-0.134367	-0.0756664	-0.0894465	-0.237744	-0.140444		GGCTATCCCCGTTCGGCTCTGTATGTTCCCACCAAATGTTCCTGATGCCC
4490324	ILMN_2673260	Ctrl	Ctra-1; 1810004D15Rik; Ctra1; 0910001G08Rik; mFLJ00366; AV005227; FLJ00366	NM_023182.2	3.65028	0.00531525	0.0983324	0.232073	1.17452	0.144869	-0.0661702	0.14852	0.155755	0.257005	0.0293651	0.00753498	-0.0617604	-0.0903902	-0.0750704	-0.307165	-0.142495		GGGGCACTAAGAACTGCAACATACAAGCACCGGCCATGTACACTCGGGTC
610594	ILMN_2622997	Sesn3	5630400E15Rik; MGC7182; BC003348; SEST3	NM_030261.4	3.05183	0.0137521	0.143485	0.231938	1.17441	0.119428	0.283028	0.159838	0.00848961	0.168629	-0.0480804	-0.0148506	-0.170492	-0.360322	-0.0314817	-0.0677705	-0.0464206		ATGAGAAGTTTCGAATGGTCTACAATCTCACCTACAACACAATGGCCACC
4490025	ILMN_1259712	Zfp236		XM_484752.5	3.92872	0.00346479	0.0850332	0.231867	1.17435	0.0764351	0.145525	0.232935	-0.00162601	0.181013	-0.0706968	0.112694	-0.154696	-0.117045	-0.183155	-0.229257	0.00787354		TGCAATGCTGTTTTAGGAAAGTGGTTTCTAGCCTCATGTGTAACCAGGGT
6550376	ILMN_2984828	Ly6e	Ly67; 9804; TSA-1; RIG-E; Sca-2; Tsa1	NM_008529.2	2.38291	0.0410314	0.230796	0.231784	1.17429	0.449183	0.0876827	-0.0578165	0.254497	-0.0647039	-0.0161037	0.0232964	-0.127217	-0.0895166	-0.262317	-0.203383	0.00639629		ACAGCAGAAGGCCTGTGTTGCCACCAAAACCCCTCCCCCTGGTATCATTG
5340500	ILMN_1245678	Abhd1	LABH-1; LABH1	NR_003522.1	4.98325	0.000756073	0.0456098	0.231302	1.17389	0.163504	0.132174	0.224504	0.0755177	0.0252676	0.0542278	-0.000562668	-0.252716	-0.131907	-0.135556	-0.0360222	-0.118432		CTGACCTGGGAGTACTCACTCCTGAAGATGGAAAGAGCTGACAAGAGGAC
4540255	ILMN_2725835	Ptp4a2	MGC102154; Prl-2; MGC103400	NM_008974.3	2.25314	0.0507424	0.252534	0.2313	1.17389	0.308797	0.112397	0.261497	-0.0680666	-0.0404673	-0.143967	0.244433	-0.313343	-0.123803	-0.245543	-0.0609674	0.0690327		GCTAGTTGCGCTTGCATTGATTGAATGCGGAATGAAGTATGAAGATGCTG
6400382	ILMN_1230072	Armc8	1200015K23Rik; HSPC056	NM_028768.2	2.36866	0.0420012	0.232186	0.230495	1.17324	0.225853	0.213493	0.0314837	0.346026	0.0667458	0.00761604	-0.218944	-0.122427	-0.0344963	-0.313907	-0.0278435	-0.173604		CAGCTAGCAGTCGCCACTATGTTGACAGGCTATTTGACCCTGATCCCCAG
650475	ILMN_1256951	Tmf1	Gm153; Tmf1`	NM_001081111.1	5.8067	0.000257308	0.0299957	0.230431	1.17319	0.234955	0.0543251	0.092875	0.0828919	0.177842	-0.0365286	0.0657315	-0.124965	-0.118445	-0.138745	-0.152668	-0.137269		GCCAGTGGAAGCAACCTTTATGAAGCTGTAAGGATGGGAGCTGGATCGAG
50452	ILMN_1254000	Ube2j1	Ubc6p; Ncube; 1110030I22Rik; 0710008M05Rik; Ncube1	NM_019586.3	3.16275	0.0114993	0.134271	0.230321	1.1731	0.18111	0.0791602	0.3083	-0.0061655	0.0853443	-0.0263357	0.0503545	-0.24781	-0.30069	-0.0200701	-0.0382156	-0.0649858		GGCTTCTTCACTGATCAGCATAGCACATGAGTACACATCAAATTAGTTCA
460358	ILMN_1247448	Ss18		AK039430	3.8777	0.00374453	0.0862237	0.230195	1.17299	0.122555	0.0393953	0.0639553	0.0949264	0.170796	0.181736	-0.00196362	0.0926251	-0.163225	-0.155305	-0.266764	-0.178733		GCACTGTCACCAGGGCTACACACAGAAGCGTTGGTCAGTGATGGTGCATA
6760575	ILMN_2651359	Zfp809	C330026E23; BB114266; MGC117587	NM_172763.2	3.79727	0.00423505	0.0899684	0.230078	1.1729	-0.048562	0.206408	0.0671282	0.150441	0.171021	0.00433064	0.120291	0.0216179	-0.125142	-0.121452	-0.14582	-0.300269		CAAGAAGGCTTTCTCCCATCAGTCACAACTCACTGCACATCGGATTGCTC
1990021	ILMN_3070389	ENSMUSG00000068790		NM_001029930.1	3.56114	0.00610836	0.104339	0.229902	1.17276	0.191229	0.0302296	0.216789	0.201062	0.0254216	0.143911	-0.138098	-0.0877705	-0.244591	-0.105891	-0.127558	-0.104738		CTCTGCACTCTTCATGGGACTTGGGCTCCATAGTTTCTTCTGAGCTGGAC
6380278	ILMN_2754515	LOC638050		XM_913925.2	2.55648	0.0308651	0.20393	0.229742	1.17263	0.0852222	0.0187821	0.356562	-0.135288	0.278162	-0.0660181	0.132662	-0.0716681	-0.270288	-0.118608	-0.033658	-0.175858		CCCCGTGAGATGTGAAAACTGATTGCAAACTAGAGCTGCTCGACATGCAC
2600181	ILMN_2674247	Cd38	Cd38-rs1	NM_007646.3	3.32134	0.00892129	0.120791	0.229637	1.17254	0.140071	0.116921	0.231021	0.01861	0.10655	0.00187969	0.0547199	-0.0806484	-0.0415087	-0.365859	-0.20824	0.0264797		ACTTGCTCCCTTACAATATGTTGATGGTTCAGTCCATTAAATGCTTACTT
6840451	ILMN_3007959	Gzf1	mGZF1; Zfp336; 8430437G08Rik	NM_028986.1	2.46448	0.0358936	0.217656	0.229607	1.17252	0.180035	0.0798054	0.327755	-0.203227	0.0704231	0.0596533	0.155243	-0.275775	-0.178725	-0.133095	-0.188757	0.106663		GTGATTGGCATATGACCATTTTATCTGGTAAGAGAAAACCTGCCCAGCTG
650082	ILMN_3163221	5730494M16Rik	5730437P09Rik; MGC91164; AI666318	NM_001004361.1	4.85626	0.000900491	0.0486839	0.229589	1.1725	0.16031	0.0262098	0.141479	0.0439911	0.157691	0.0154018	0.124552	-0.16745	0.01719	-0.17774	-0.0952482	-0.246388		CTGTACCCAATCCTTAACTTCTTAGCAGTAATTAGAGAGGTCACCCTCCC
2850079	ILMN_2911760	Ubac1	Ubadc1; GBDR1; AA407978; Gdbr1; 1110033G07Rik	NM_133835.1	10.3356	2.71669e-06	0.00337815	0.229119	1.17212	0.118937	0.104357	0.144927	0.0498934	0.0953932	0.0816536	0.073103	-0.174323	-0.049283	-0.144613	-0.114596	-0.185447		GCTGGGCTCCTGAAGTGCTACTTGAATTGACCCTTAGGTGTTTGCTTGTG
4480497	ILMN_2635888	Fam120b	KIAA1838; Pgcc1; MGC109687; mKIAA1838; AW049283; AW413338	NM_024203.3	3.4908	0.00682156	0.107463	0.228933	1.17197	-0.0146337	0.177526	0.230227	0.0731306	0.114681	-0.0795794	0.166371	-0.0354834	-0.0495834	-0.308053	-0.134409	-0.140189		GAATGCTCTCCTGACCTTAGCAGGAGTCTAACTCCAAACATTTTCTTACT
7380382	ILMN_2687723	Zc3h18	1190001B23Rik; Nhn1	NM_001029993.1	3.24446	0.0100864	0.12703	0.228259	1.17142	0.227088	0.160069	0.118789	0.0010252	0.195335	-0.00898457	-0.027565	-0.128881	-0.266452	-0.110612	0.0738354	-0.233644		GAGTAGGGTAAGCGCAGCCATTTTGGATTTTCCAGTCAATGTCTTATTTT
2100064	ILMN_2509674	1700030C10Rik		XR_035444.1	3.50524	0.00666834	0.106789	0.227892	1.17112	0.055232	0.166222	0.0786123	-0.0665951	0.143135	0.214105	0.0739746	-0.224948	-0.173858	0.098742	-0.183635	-0.180985		GGGCTAAAGAACTTGAAGCTGGATGACCTGTTTCTCAAGCGCTATGCGTG
4070543	ILMN_2673024	Mrps24	3110030K20Rik; Rpms24; AI414579	NM_026080.2	3.89299	0.00365824	0.0862237	0.227708	1.17097	0.142015	0.148616	0.155416	0.17675	0.06215	0.0585499	-0.0793505	-0.159384	-0.165184	-0.121484	0.0420504	-0.26015		CTCTGAGGTGGAGGCGTCAGCTCCAAGCTGCTGTTGAATAAAACCCTGAT
2060341	ILMN_2628488	Pick1	Prkcabp	NM_008837.2	3.16488	0.01146	0.134089	0.227668	1.17094	0.209698	0.190298	0.157578	0.057456	0.0664959	0.0522957	-0.0697937	-0.108082	-0.273962	-0.175531	0.107856	-0.214314		CACCTCAGCAGCCTATATTTATTTGTTTCTGGTTTAGCCTCAAGGGCTGG
450390	ILMN_1239608	Arid4a	A630009N03; A630067N03Rik; MmRBBP1; Rbbp1	NM_001081195.1	2.68839	0.0248619	0.184751	0.227469	1.17078	0.280079	0.10516	0.16552	-0.189486	0.183185	0.0572042	0.0617847	-0.0261011	-0.321321	-0.203341	-0.0995359	-0.0131559		TGAGGAGTACTGCCGTTCTGCAAATATTCAGTTCAGAACTATTCACCACC
3710368	ILMN_2735735	Cspp1	BC055915; AA387550; 4930413O22Rik; 2310020J12Rik	NM_026493.3	2.38606	0.0408199	0.230432	0.227412	1.17073	0.203387	0.0714378	0.247277	-0.0483789	0.258131	0.0209513	-0.0895195	-0.184523	-0.277833	-0.0597429	-0.283809	0.142621		GCCTCCATCTTATTTTTATGCTGATAGAAGCACAGACTGGGTTACTAATT
4250689	ILMN_1255422	Ccrn4l	Ccr4; nocturnin; AU043840	NM_009834.1	2.83366	0.019605	0.166946	0.227383	1.17071	-0.0684414	0.104649	0.109059	0.170091	0.160781	0.0168014	0.170261	0.00595856	-0.0198512	-0.131371	-0.440399	-0.077539		GTGATGACGTTGGTAGACGTGTGAAGATTACTCCAATCACTTCTCCTGGG
6590717	ILMN_2442914	Lsm14b	BC040823; 9430078B04	NM_177727.4	2.84222	0.0193331	0.165414	0.22724	1.17059	0.133856	0.0842562	0.193876	0.144073	0.0231829	-0.201077	0.284613	-0.162354	-0.229924	-0.0197144	-0.200817	-0.0499773		AGCCACAGAGCTTTGGTTCTGTACTGATGAAGCCACAGCGTGAAAGCTTG
2350458	ILMN_2719794	BC003331		NM_145511.1	3.28137	0.00950847	0.124195	0.227184	1.17055	0.157717	-0.054883	0.244847	0.0174742	0.135644	-0.0718765	0.233694	-0.147363	0.0136776	-0.214003	-0.136506	-0.178427		CTGGCCCAGGTTTCCAAAAGTAAACTGTGCATCTAAATGGAGTTGCATGT
5290474	ILMN_2630438	Psmd7	Mov34; AW107203; Mov-34	NM_010817.1	2.97546	0.0155638	0.151209	0.226813	1.17025	0.206153	0.129253	0.223053	0.0858412	0.022151	-0.108159	0.103241	-0.144547	-0.366747	-0.0471668	0.0168905	-0.119969		CTTAGGGCTTGGGGTCCAAGGCCATGTATTGTTTACCTTCAAAGATACAA
1780608	ILMN_3003290	Hdgf	AI118077; D3Ertd299e	NM_008231.2	3.73193	0.00468346	0.0927186	0.226766	1.17021	0.211	0.2604	0.0971003	-0.00430012	0.0777998	0.00749969	0.011899	-0.2667	-0.149899	-0.1519	0.00429916	-0.0972004		CTCCCATCTCTCCTCTGGGCTCTGAAGAAAAATTGCTGACTGTAGCTTTG
20600	ILMN_1255570	Atp6v1a	AI647066; Atp6a2; Atp6a1; VA68; Atp6v1a1; VPP2	NM_007508.5	2.93993	0.0164887	0.153736	0.226528	1.17002	0.183936	0.141006	0.240656	-0.0980091	0.206641	-0.0317488	0.0182209	-0.230874	-0.255894	-0.0788336	0.0517006	-0.146809		CAGGACCATTTTTGTGGGGCACTTGGGAACTATTTGTTTTTCAAACAGAC
2810327	ILMN_2735660	Acp5		NM_007388.1	2.8456	0.0192265	0.164729	0.226434	1.16994	0.16726	0.19026	0.11516	0.0352187	0.0443487	0.0322289	0.0759587	-0.0604701	-0.41937	0.00716019	-0.235981	0.0482287		GGCAGAGAGGGAAGGGGAACCAAGGGGCTTACTTACAGGAAAGAAGTATG
1510201	ILMN_1247066	Caprin1	Gpiap1; MMGPIP137; AL022980; P137; caprin-1; Gpiap	NM_016739.2	3.20332	0.0107737	0.132031	0.226286	1.16982	0.13937	0.19367	0.171371	0.00833035	-0.0808001	0.0236301	0.204431	-0.27981	-0.00399017	-0.22061	-0.16222	0.00662994		ATGGATGGATAATCATAACACTTTTGGTCACATGTTTTCTCCTGCAGCCT
110639	ILMN_2772936	Polr2h	MGC8248; MGC103049	NM_145632.2	3.30144	0.00920868	0.122424	0.226263	1.1698	0.0959668	0.109337	0.285967	0.0375133	0.0286331	-0.00585699	0.108373	-0.229074	-0.219614	-0.0425835	-0.237537	0.0688729		TGTATGGGAAAGTGTACAGGATCGAAGGGGATGAGACCTCCACTGAAGCA
4760575	ILMN_1228404	Sh2d2a	Ribp; Lad; TSAd	NM_001025571.1	2.63805	0.027	0.191408	0.226234	1.16978	0.219405	0.0696459	0.208506	0.170023	0.101773	0.0543432	-0.163847	-0.147195	-0.078805	-0.271555	0.108704	-0.270997		GCTCACCCTCACAGTTTCCCCACAGAGTTTCAGTCATGTCTGAATGTGGT
3800739	ILMN_1220626	2010007K12Rik		AK008150	2.87562	0.0183083	0.161094	0.22617	1.16973	0.330853	-0.0087471	0.125853	0.217102	-0.126907	-0.0229979	0.144503	-0.0799475	-0.141868	-0.226148	-0.0328979	-0.178807		TCGCAGACAGCCCTCCAAGTTATGAACCATCTCCACTTACATAAGTCCTC
5340246	ILMN_2707834	Rpl13a	Tstap198-7; MGC107571; 1810026N22Rik; tum-antigen	NM_009438.3	3.40171	0.00785202	0.116051	0.226135	1.1697	0.0584364	0.110837	0.196927	0.106714	0.0129547	-0.116365	0.290054	-0.120914	-0.222583	-0.0227032	-0.174376	-0.118985		CTGTGGATAGAGGGGACATTAGAGAGCTGACAGCGCACCACCTGCATGAG
3870678	ILMN_2784068	Ppm1e	B930008A12Rik; mKIAA1072; PP2CH; POPX1; AW049266	NM_177167.4	4.4433	0.00161578	0.0653489	0.226086	1.16966	0.132808	0.160618	0.0816879	0.0777984	0.175878	0.0182381	0.0123882	-0.167352	-0.205552	-0.00221205	-0.254342	-0.0299621		GGGGGTTCCACCCTGGCGCAGCAGTCATGCTTGAAAAGGAAGTCTTTAAC
4050400	ILMN_2514292	Zyx	9530098H06Rik; R75157	NM_011777.2	2.73659	0.0229755	0.178598	0.225977	1.16957	0.0574331	0.0487337	0.314034	0.225299	-0.0290012	-0.0912008	0.133799	0.032033	-0.274167	-0.178066	-0.0219011	-0.217001		CTGGACACCCACCTTGCTCTGTGCTGCTAGGTTGTGGCCACAGCTAAGAT
670707	ILMN_1260446	Ttc3	2610202A04Rik; D16Ium21; mKIAA4119; D16Ium21e; TPRD; KIAA4119; AA409221	NM_009441.2	2.55979	0.0306977	0.203659	0.225862	1.16948	0.055716	0.243516	0.194466	-0.0652018	0.204029	-0.155372	0.181608	-0.293184	-0.192204	-0.00831413	0.0263886	-0.191452		GCACAGCAGCGAGTATGTTGTCCGAAATAAGAAGCTCTGGGATATTAACC
2120653	ILMN_2612477	Rbm14	p16; Sytip; 1300007E16Rik; p16K	NM_019869.2	3.05813	0.0136128	0.142804	0.225559	1.16923	0.180426	0.130706	0.203256	0.0234146	0.206854	-0.190805	0.104024	-0.234264	-0.116343	-0.163784	0.00796461	-0.151455		AGGTGGTGTTAGAAATCTTAATTCTTTTCCCTTCTTTTGTATGGACTACA
1940041	ILMN_1247312	Kpna3	IPOA4	NM_008466.3	3.24117	0.0101397	0.127358	0.225246	1.16898	0.22028	0.16384	0.16936	-0.0707841	0.178836	-0.107584	0.103016	-0.15617	-0.2614	-0.13591	-0.0126138	-0.0908742		GGCATCTAAACGTGTTCCTAATTTTGTATATGGGCTTAGGTTTTGTAACC
5360370	ILMN_2864309	OTTMUSG00000000971	RP23-430I21.1	NM_001081957.1	2.68061	0.0251808	0.186082	0.224963	1.16875	0.0899739	-0.151376	0.260834	0.0877018	0.230152	-0.0115285	0.150382	-0.0371757	-0.200016	0.0377541	-0.308058	-0.148648		CCACAGTCTTGTTTCTGGTGGCTTTGATCACTGTGGGGATGAACACTACC
7560678	ILMN_1214806	4932438A13Rik		XM_001475233.1	2.9551	0.0160872	0.152118	0.224893	1.16869	0.249445	0.105655	0.196136	-0.0995965	0.169753	0.0213232	0.0132232	-0.0273447	-0.224015	-0.299875	0.021143	-0.125847		GGTCCAAATTTCCGTTCAAAATCCTGGGCCCTTTTTCATTTAGAAGAACC
6220546	ILMN_2836246	3110023B02Rik		NM_152807.1	4.92112	0.000823332	0.0465447	0.224789	1.16861	0.144532	0.0677814	0.139102	0.0942349	0.159365	0.161885	-0.111265	-0.122038	-0.101189	-0.128189	-0.116335	-0.187885		GTAAAGGTCTTCATGGTGTAAGGGGCAGGAGACATAAGGGCTTCCCCAGC
1030471	ILMN_1232280	A930025D01Rik	AI480484	NM_178762.3	2.97619	0.0155454	0.151209	0.224739	1.16857	0.0249109	0.0122614	0.177741	0.312968	0.211719	0.0279484	-0.112062	-0.0463591	-0.0538187	-0.114738	-0.251832	-0.188742		GCCTGGATAGGCAGGATCTTAGGTTGGAGCTAGAGATACCAGTGGCCCTG
1450100	ILMN_2919489	1110008F13Rik	AI316789	NM_026124.1	3.78266	0.00433129	0.0906523	0.224656	1.1685	0.274369	0.18654	-0.0130305	-0.029129	0.109091	0.0118909	0.115511	-0.25025	-0.0677805	-0.12985	-0.054749	-0.152619		ACTACCTACAAATCGACGAGGAAGAATATGGGGGCACGTGGGAGCTCACC
4070538	ILMN_2896552	Timm8a1	Fci-12; Ddp1; Tim8a; Timm8a; DXHXS1274E	NM_013898.1	3.85359	0.00388496	0.087199	0.224597	1.16845	0.186152	0.107652	0.158132	0.163329	0.11967	0.0727596	-0.15262	-0.223219	-0.0987587	-0.129959	-0.0500307	-0.153111		ACCGCGACTTAGGCCAGTTCAGAACTAACAACTGTTTCAGGTAGAGGTGC
6110739	ILMN_2605630	AA881470		NM_172724.3	2.35766	0.042765	0.23375	0.224488	1.16836	0.319769	0.265169	0.117669	0.0450115	-0.0194883	-0.0861883	0.0128117	-0.289101	-0.162821	-0.25069	0.137511	-0.0896587		CTCTGCTCCGTCACCCAACGTTTGAAAGTCCCATAATCTTTAAAGAATTC
6770019	ILMN_2740568	Nr3c1	Grl1; GR; Grl-1	NM_008173.3	2.91364	0.017209	0.155203	0.224164	1.1681	0.0768552	0.194485	0.135865	-0.00133371	0.279526	-0.0857539	0.0541663	-0.225315	0.055645	-0.237535	-0.222074	-0.0245337		GAAAAGCCATTGTCAAAAGGGAAGGAAACTCCAGTCAGAATTGGCAGCGG
3610379	ILMN_1247054	Clasp1	1700030C23Rik; mCLASP1; B130045P17Rik; 5730583A19Rik; mKIAA0622; KIAA0622	NM_001081276.1	2.67999	0.0252066	0.186153	0.224161	1.1681	0.297318	0.154018	0.144618	0.0616512	-0.0536885	-0.141159	0.191041	-0.194872	-0.145242	-0.255842	-0.122669	0.0648212		GTTTCACTTCCCAAGTGTATCATGGCAAATGTACAGATTTTTTGTTGTTG
50736	ILMN_2669023	Nola3	NOP10; 1110036B12Rik; NOP10P	NM_025403.2	2.68758	0.0248951	0.18485	0.22416	1.1681	0.179533	0.287233	0.0122337	0.188299	-0.087101	-0.104501	0.1781	-0.292566	-0.161767	-0.0246668	-0.1603	-0.0145006		CTGAGGGCAGTTATGTTTCTCCAATATTACCTCAACGAGCAGGGCGATCG
4230280	ILMN_1246235	Baz1b		AK036160	2.79146	0.0210035	0.171673	0.223731	1.16775	0.137922	-0.0149684	0.0795617	0.151098	0.291987	0.185578	-0.178632	-0.111328	-0.0710483	-0.0201383	-0.176302	-0.273732		GCCTTTAATCCTAGCACTTGGATCACAGACCGGCAGATCTCTGTTCGAGG
4640408	ILMN_1241845	Timm50	TIM50L; 2810403L02Rik; AU015082	NM_025616.3	3.14993	0.0117389	0.135604	0.223588	1.16763	0.0389118	0.170531	0.142681	0.102417	-0.00064373	0.0855064	0.112726	-0.0657587	-0.213029	-0.0733385	0.0787964	-0.378803		TGAGCCTTGGGCCCCAGCCCTTACACGGCAAAGTGTGGACAGCTATGTGT
1240041	ILMN_1258908	A630008H02Rik		AK041423	3.04807	0.0138361	0.143606	0.223582	1.16763	-0.0309486	0.0138216	0.0811014	0.11531	0.155609	0.145909	0.171309	-0.0381784	-0.061038	0.0352421	-0.193501	-0.394641		TGTGCCTTGGGAAGCCCATGCGCAGCAGATCCAGTGTTATGTACGGTGTA
5960273	ILMN_1259643	Map3k8		AK041009	3.28715	0.0094211	0.123699	0.223557	1.16761	0.0653133	0.0879431	0.105653	0.274604	0.222384	-0.00820541	-0.0956554	-0.0155768	-0.147127	-0.0962067	-0.265036	-0.128096		GGGCCAGAAACCACAGTCATTAGACGGATGTACAACCTGACCAGCAAAGG
4490414	ILMN_2660028	Ccdc101	9530025I05Rik; 1700023O11Rik	NM_029339.2	2.31494	0.045864	0.240501	0.223544	1.1676	-0.0252972	0.0563831	0.146583	0.0573473	0.262677	-0.179962	0.334268	-0.0363674	-0.153847	0.0125427	-0.130733	-0.343602		GAGCCCAAGAAAAAGTGAATCGGGCTGGTAGGCTTGAATCTGCCACTGCC
6380370	ILMN_2700107	Polr1a	RPA194; 194kDa; 3010014K16Rik; mRPA1	NM_009088.2	3.75916	0.0044908	0.091429	0.223432	1.16751	0.0307159	0.269966	0.0754356	0.0947065	0.108197	0.0541668	0.018487	-0.106984	-0.233454	-0.0356836	-0.00232315	-0.273233		GCCAGACCGTTTCTATTTTTGTCCACTGTTATTCCAGCGTGGGCTGAGTA
2070070	ILMN_3127790	Ikzf1	5832432G11Rik; mKIAA4227; KIAA4227; Zfpn1a1; LyF-1; Znfn1a1; hlk-1; Ikaros	NM_001025597.1	2.61705	0.0279456	0.194493	0.223398	1.16748	0.296586	0.143347	0.143856	0.0468464	0.0149565	0.0105066	-0.00452328	-0.295693	0.020236	-0.308333	-0.155913	0.0881262		GGTGAGCCACAATTAAACTTGAGATGTACAGCCACCCAAACCCAGGAAGC
2190220	ILMN_1254814	Clk1		NM_009905.1	2.32061	0.0454406	0.240101	0.223303	1.1674	0.00109959	0.1266	0.2702	-0.0304508	0.20025	-0.145551	0.22915	-0.1315	-0.266	-0.000400543	-0.321651	0.0682497		GCTATCTCAGGATGCCGAACATGAGTTTCTCTTTGACCTCGTTGGGAAAA
1050632	ILMN_1219316	Cxcr5	Gpcr6; MDR15; CXCR-5; CXC-R5; CXCR5	NM_007551.2	5.11302	0.000633914	0.0426851	0.223275	1.16738	0.112065	0.124745	0.240545	0.127281	-0.00692844	-0.0121393	0.0656414	-0.175905	-0.161415	-0.140045	-0.124309	-0.0495491		CGACAGAGGTTCCTGTCTTCATTAGGCAGAGGCAATATAAGAAGCCAACC
3940050	ILMN_1228020	1500010G04Rik		NM_173366.1	2.62424	0.0276183	0.193369	0.223099	1.16724	0.0202398	0.0602303	0.25194	-0.136556	0.194754	0.053854	0.206244	-0.19052	-0.16121	0.0193195	-0.335076	0.0167837		CGAATTCTAGGCTTAAGGATTCAGACTTGAATCCAGCGCTCACTAAGGGC
6660300	ILMN_2440650	4932438A13Rik		XM_001475233.1	3.08609	0.0130114	0.14077	0.22309	1.16723	0.239339	-0.0419207	0.276939	-0.0424805	0.0287795	-0.00630045	0.19632	-0.162271	-0.116271	-0.195821	-0.188031	0.0117097		CCACTCCGTTCAGAAAGACTTGTTACATAGTGCCAGAAGAGATGATGGCC
150762	ILMN_2692421	Ciz1	0610038H21Rik; 2900056O04Rik; LSFR1; ZNF356	NM_028412.1	3.02712	0.0143132	0.14525	0.223017	1.16717	0.191422	0.0988226	0.299003	-0.0449133	0.120626	-0.0310736	0.0165768	-0.322948	-0.147377	-0.118927	-0.0437832	-0.0174332		GCTCAGTCTGCTAATGCTTCCTAGGTATCTGTGTAGAAATGTTCAAGTGG
3360093	ILMN_2508639	Zfp451	AI596398; Kiaa0576-hp; COASTER; mKIAA1702; 4930515K21Rik; 4933435G09Rik	NM_133817.2	3.52737	0.00644048	0.106117	0.222772	1.16697	0.0468187	0.00712872	0.335818	0.0543928	0.097682	-0.0172472	0.125162	-0.206632	-0.0606613	-0.122472	-0.225207	-0.0347776		TTGGGTTACAGCCGTTTTCTAGGAGGAAAGGTGTGTAAAGTTCTCTTTCC
4040093	ILMN_2867835	Mif	Glif; MGC107654; GIF	NM_010798.2	3.19321	0.0109499	0.132148	0.222674	1.16689	0.148467	0.199867	0.110066	0.137766	-0.0587339	0.172366	-0.0603342	-0.018733	-0.163133	-0.276533	0.0242662	-0.215334		GTAGTGTTCTGTGTTTATCCACCGGTAGCGATGCCCACCTTCCAGCCGGG
2340068	ILMN_1242039	Med14	9930001L01Rik; AU041628; Trap170; Crsp2; Gm641; ORF1	NM_012005.3	2.84832	0.0191414	0.16468	0.222649	1.16687	-0.0883322	0.138308	0.229328	0.191251	0.256501	-0.0859485	0.00828123	-0.0263624	-0.223932	-0.0290122	-0.137938	-0.232149		CCTTGCCATCAGTACCTGCCGCTCTGTACATCACAAAGTTGGAATGCATG
5420050	ILMN_1224596	0610007P08Rik		XM_484269	2.91519	0.0171655	0.155164	0.222598	1.16683	0.160558	-0.0435319	0.173808	-0.00164509	0.107175	0.267375	-0.0144954	0.071238	-0.153052	-0.209022	-0.299275	-0.059135		GTGGCAGAGGGAATGGACCAGTTCCAAATCTCTTGTGTCTCGAGAACATG
730538	ILMN_3063514	Esco1	A930014I12Rik	NM_001081222.1	3.49598	0.00676622	0.106952	0.222573	1.16681	0.214231	0.168181	0.141481	0.111697	0.0459075	-0.00349283	-0.0288329	-0.232499	-0.0202689	-0.271129	-0.142693	0.0174174		GGAGGAGAAGCCTGCAGAGGTAAAACTGCAAGGGACCGATGCTGAAAGAC
6900725	ILMN_2521065	Top1	D130064I21Rik; AI467334; Top-1	NM_009408.2	5.83669	0.000247838	0.0292574	0.222559	1.1668	0.1606	0.19923	0.0317698	0.0968294	0.11235	0.0343695	0.0139794	-0.11362	-0.0595798	-0.2184	-0.108521	-0.149011		TCAAGCCACAGATCGAGAGGAGAACAAACAAATTGCCTTGGGGACCTCCA
3990307	ILMN_2596016	0610038F07Rik	AA407634; AW049997; MGC61338	NM_025333.3	3.4752	0.0069912	0.108576	0.222283	1.16658	0.133408	0.134258	0.166768	0.16414	0.16111	-0.00771046	-0.10365	-0.205572	0.0120983	-0.240962	-0.17107	-0.0428209		CGCTCCCACAGACAAATAGCATTGGGCCTACTTAAGGACAAGAGATTGCC
2510138	ILMN_2431390	Tcrb-V8.2			2.36858	0.0420064	0.232186	0.222117	1.16644	-0.0385633	0.178957	0.246787	0.260069	-0.0426307	0.21114	-0.167921	-0.167943	-0.283134	0.0638967	-0.166991	-0.0936704		CTAGAGGATCTGAGAAATGTGACTCCACCCAAGGTCTCCTTGTTTGAGCC
990039	ILMN_2691286	Zfp329	2810439M05Rik; ZNF329; 4632409L22Rik	NM_026046.3	3.17341	0.0113038	0.133438	0.221827	1.16621	-0.0664554	0.177885	0.0221343	0.135611	0.1295	0.192461	0.0558605	0.0669045	-0.134676	-0.0657954	-0.324389	-0.189039		CTTGAGTGAACAAAGGATTTGTTTTCAGATGTGACTTCCCTTGCTCGCAG
270010	ILMN_2778111	Etv4	Pea-3; Pea3; AW414408	NM_008815.2	2.50662	0.0334957	0.211253	0.221566	1.166	0.311509	0.177269	-0.179241	0.0106854	0.231175	-0.0425048	0.137345	-0.0361409	-0.049891	-0.223501	-0.086875	-0.249825		CGAAGTTCGCTGTGGCTCACCTGTACCTTCAGTTCAGCTTGGCCTCTGCC
870047	ILMN_1247401	Nfatc3	NFAT4; D8Ertd281e; NFATx; C80703	NM_010901.2	4.02457	0.00299735	0.0805466	0.221492	1.16594	0.165083	0.00978279	0.134883	0.187867	0.0516672	-0.00163269	0.0983667	-0.0590172	-0.192517	-0.058217	-0.0349331	-0.301333		GCTCCTATACAAAGGGAAGATGAGCCAGCAGTCCAGGCTCCTCCTCAGTT
4590064	ILMN_2997763	Hsd17b1	17HSDB1; Hsd17ba; E2DH; 17beta-HSD	NM_010475.1	3.61727	0.00559552	0.100505	0.221427	1.16589	0.0447469	0.0714569	0.158307	0.15864	0.24166	-0.0904002	0.0614195	-0.0501828	-0.203483	-0.020843	-0.12447	-0.24685		AGTGCCAGCATCTTCATGGGTCAAGATAAGAGGGCTGATATCCAAGGTGC
7040767	ILMN_2593578	Rabl2a	AW549303; 1110031N17Rik	NM_026817.3	3.91694	0.00352734	0.085444	0.221168	1.16568	0.17125	0.119101	0.2082	0.0499735	0.0675535	0.0796933	-0.0506964	-0.2536	-0.17428	-0.0706697	-0.172667	0.0261436		CACCTTACTGTTCCCCACCACGTGAACAAAAACTGCCTCCATCTCAGGGT
2260110	ILMN_2755973	Pomt2	A830009D15Rik; AW046274	NM_153415.3	4.42786	0.00165227	0.0661333	0.220928	1.16548	0.216806	0.0574765	-0.00881338	0.0184836	0.192444	0.0623937	0.105584	-0.00575352	-0.163163	-0.0965533	-0.229786	-0.149116		TCTGCCCAGTCCCTTTGGAGTGTGTAGACCATGTAACTGTGGCAGCCAAG
4060377	ILMN_1242356	2010205O06Rik			2.88395	0.0180615	0.159585	0.220867	1.16543	0.0705595	-0.016221	0.0319395	0.288631	0.204562	0.0204515	0.0442719	0.0520697	-0.0394807	-0.0988708	-0.251718	-0.306198		TTTAATGCCTGTACCACCTGTTTCTGGACAGTTCTCTTGGAGGAGCGAAG
6330575	ILMN_1224129	Dennd3	E030003N15Rik; AI447457	NM_001081066.1	5.75405	0.000274891	0.0306271	0.220732	1.16532	0.132266	0.0869665	0.0836658	0.0864496	0.15665	-0.0112505	0.10905	-0.115134	-0.175534	-0.0122337	-0.10865	-0.23225		GGCCAGCGGCCAAGGGCACAGGTTCACACTGTCTTTGTAAAAGTCGACCA
3520475	ILMN_3162224	l7Rn6	l(7)6Rn; 0610007P06Rik; 1110002N09Rik	NM_026304.2	2.6107	0.0282385	0.195916	0.220229	1.16492	-0.0548983	0.0379524	0.221012	0.293583	0.247013	-0.0904675	-0.0118675	0.00261211	-0.0659075	-0.140778	-0.152537	-0.285728		GCAGTGCTGCCGTGTCCTCCGTTGACTCCTTTACGCAGTTCACACAGAAG
1570487	ILMN_1245354	Tlr7		NM_133211.3	2.9713	0.0156694	0.151511	0.219902	1.16465	0.0928659	0.242506	0.153226	0.13165	-0.0129004	0.06528	-0.03125	-0.211884	0.00136566	-0.278084	-0.22747	0.0746899		GGAAACAGTCTAGCTCTCTGAAGAATGTCACCACCTAGGACATGCCTTGG
4920564	ILMN_1216950	D4Ertd22e	1110022I03; RP23-183L1.10	NM_174996.2	3.70325	0.00489587	0.0944115	0.219798	1.16457	0.00471687	0.0113268	0.173057	0.218711	0.0451813	0.0172911	0.170791	0.0296569	-0.135723	-0.0830331	-0.261079	-0.190899		GGCCACTTGGGGTAAAGCCAGTGCCAGCAATAACAGTTTATCATGCTCAT
4540082	ILMN_2742861	Serpina3f	spi2 (2a1); BC049975; 2A1	NM_001033335.2	2.58436	0.0294851	0.199854	0.219458	1.1643	0.232542	0.266171	0.110301	-0.145625	0.129305	0.134755	-0.0873652	-0.211928	-0.244699	-0.152389	0.0557251	-0.0867949		CCCCTAGCACTCCTAATCAGGACAGAGAAGTCGCCTAACCCTAAGTGTCT
6510296	ILMN_2595383	Cog8		NM_139229.2	2.84044	0.0193892	0.165665	0.21943	1.16427	0.160749	0.0710497	0.12345	0.165188	-0.051012	0.0717878	0.0987883	-0.19205	-0.0987501	-0.0644503	0.106188	-0.390942		GTGCAGTTGCTTTGCCCAGGATAGCGCGGGCCCTGTGGTATTTGCAGCTT
1980671	ILMN_2883961	Sybl1	TI-VAMP; VAMP-7	NM_011515.1	2.70957	0.0240145	0.181986	0.219396	1.16425	0.172591	0.108531	0.215302	-0.0130148	-0.0292149	0.136835	0.0488753	-0.282488	-0.118479	-0.0954585	-0.293535	0.150055		CTCAGCCAACTATTAGCCTAGTCATGTGCCTTGAATATCTATGTGTCCTA
6400040	ILMN_1257001	Ttc7		NM_028639	2.47368	0.0353564	0.216432	0.219268	1.16414	0.0749593	0.30798	0.245739	0.14268	-0.0616302	-0.0671601	-0.00303984	-0.30161	-0.26788	-0.0591908	0.0151	-0.02595		GTGCCTGACAGTGACTTTGGAAATTGAATAAAAGACCCTTGGAGGGGGAC
5090433	ILMN_2467534	Ide	1300012G03Rik; AA675336; AI507533; 4833415K22Rik	NM_031156.2	2.94805	0.0162724	0.152443	0.219145	1.16404	0.212226	0.184756	0.117986	-0.196732	0.205379	0.107958	0.0075984	-0.182094	-0.237944	-0.0949335	-0.0364418	-0.0877619		CCTGAGTGTTCGAATCCATCGTTGTAAACACAAACAACAGTCTGCTACCT
2030274	ILMN_2722602	Tcf12	HEB; ME1; HTF4; HTF-4; REB; ALF1	NM_011544.2	3.16225	0.0115086	0.134271	0.219022	1.16394	0.253666	0.153306	-0.0555038	0.123343	0.0911427	0.103163	-0.0303073	-0.0543442	0.00665569	-0.303784	-0.0692372	-0.218107		CGAGTTGAGCAGCAACTTCACGAGCATTTGCAAGATGCAATGTCCTTCTT
6020739	ILMN_1244753	Tbrg1	mFLJ00213; NIAM; TB-5; AA408552; AA409675	NM_025289.2	3.19396	0.0109368	0.132148	0.21892	1.16386	0.142974	0.0289044	0.288644	-0.0848794	0.172861	-0.0345197	0.12453	-0.118266	-0.166136	-0.176126	0.0205903	-0.19858		CTCCTCATTATGAGTTTTAAACGAAAACTCACTCTGTGGAAGGAGGCAGC
4480112	ILMN_2973020	Prep	AI450383; PEP; D10Wsu136e; AI047692	NM_011156.2	2.64754	0.0265832	0.190424	0.218919	1.16386	0.094408	0.167098	0.252238	-0.200871	0.18182	-0.0408001	0.18462	-0.261542	-0.176822	-0.0753822	-0.1167	-0.00806999		AGACTCCTGAATTCGTAAGGGATCTAATAAGGTCATAGTTGGGCATACCC
4390639	ILMN_3009685	Ptprs	RPTPsigma; PTPsigma; MGC90571; PTP-NU3; PTP; Ptpt9; AL022616	NM_011218.1	3.18994	0.0110076	0.132518	0.218862	1.16382	0.299559	0.0527787	0.0325985	0.0766687	0.106439	0.196949	-0.126641	-0.0139213	-0.230792	-0.140222	-0.117362	-0.136051		CGCTGTTTTTTGGGCAGAAGCAGCAGGTGACGCCCCTGTATGTAGATAAA
4560739	ILMN_2754027	Nit1	W57327; ESTM30; AI255805	NM_012049.1	4.35951	0.00182476	0.0685583	0.218607	1.16361	0.242143	0.0825424	0.167293	0.128737	-0.0260925	-0.00970268	0.0526781	-0.155337	-0.148988	-0.187657	-0.0192919	-0.126332		TCATGAAAACTGAAGTTATGCTGAGGGCTGAGCAGCACTGGCATTGAAAA
2260148	ILMN_1234301	6030458C11Rik	MGC118638	NM_029998.2	2.74423	0.0226898	0.177472	0.218483	1.16351	0.0898008	0.164771	0.322831	-0.0393033	-0.0481033	-0.00234318	0.149587	-0.332169	-0.160899	-0.0843391	-0.0735135	0.0136766		AGGGTTTCAGGTCAAACTATAGAACTAATTCTTCTTCGTGTCAGTGCATG
110192	ILMN_3090728	Pkig	PKIgamma	NM_001039391.1	2.93846	0.0165281	0.15391	0.217937	1.16307	0.0199165	0.199717	0.297716	-0.0157003	0.1487	0.0118999	-0.0265999	-0.198784	-0.273084	-0.0454836	0.0302	-0.1485		GACTGATACTTAGGCCCAGGAAATAAATGCTGGTGGTTTGTGTGACTGGC
4070328	ILMN_2500533	Amigo2	AI415330; AW208913; Ali1	NM_178114.3	3.89275	0.00365957	0.0862237	0.217738	1.16291	0.164065	0.126895	0.213515	0.062603	0.083703	-0.0352669	0.0195532	-0.239565	-0.119775	-0.145135	-0.175747	0.0451531		ACCTTAAGTTATGTGAATGGCTGAGTAGACCCTAATGTGCTGTGTTTCAG
1340246	ILMN_2744356	Rplp0	MGC107166; 36B4; MGC107165	NM_007475.4	2.92629	0.0168583	0.154394	0.217694	1.16287	0.207878	0.211758	0.140608	-0.0598388	0.0159812	0.163382	-0.0448284	-0.187822	-0.152052	-0.220372	0.107081	-0.181778		CTTGACTTGGTGCCATAGCTAGTCTGGGACAAAGATTTTCCAGGTGTGAA
4860079	ILMN_2983948	Creld2	C85758; 5730592L21Rik	NM_029720.1	4.25134	0.00213825	0.0718605	0.217604	1.1628	0.194176	0.137766	0.0998354	0.0926666	0.0575571	-0.0979328	0.150607	-0.108665	-0.0956144	-0.227505	-0.167963	-0.0349331		GCCGGCTACACCAAGGAGAGTGGACAGTGCACAGATATAGATGAATGCTC
6380291	ILMN_2983093	Prmt5	Jbp1; Skb1	NM_013768.1	5.57827	0.000343711	0.0326909	0.21731	1.16256	0.166074	0.0239639	0.0674543	0.116181	0.154391	0.00354099	0.102211	-0.129106	-0.106786	-0.0216055	-0.149778	-0.226549		CCGGTCTACCTAGCAAGTTTCAGGCCACCTAGGGCTACATAGTGAGACCC
4070291	ILMN_2775088	Spag7		NM_172561	3.29839	0.00925361	0.122758	0.21731	1.16256	0.161685	0.0646749	0.0835547	-0.0808835	6.67572e-06	0.130476	0.274306	-0.0364151	-0.221125	-0.0523748	-0.255603	-0.0683036		GCCAGCGACTACAAGGACAAGTATAGCCATCTTATTGGCAAAGGAGCAGC
290685	ILMN_2757368	Creld2	C85758; 5730592L21Rik	NM_029720.2	6.55535	0.000104522	0.0194955	0.217025	1.16233	0.132113	0.072444	0.0950737	0.13659	0.0658693	0.10856	0.0223398	-0.129766	0.0075531	-0.177417	-0.16059	-0.172771		GGGCTGTACAGGAAAAGGCCCAGCCAACTGTAAGGAGTGTATTGCCGGCT
1510491	ILMN_2503188	Ppl	AW553870	NM_008909.2	4.18662	0.00235288	0.0741315	0.216885	1.16222	-0.0468345	0.0983353	0.270775	0.0317569	0.146837	0.0604868	0.0712266	-0.125565	-0.0870848	-0.109624	-0.238083	-0.0722232		TTCTGAAAAGATCTTAGTAATGGATGGTGTGCTAGCCTTACTTTCAGTGC
160243	ILMN_1235589	LOC100041576		XM_001477438.1	3.17473	0.01128	0.133438	0.216698	1.16207	-0.0492749	0.141945	0.137195	0.00576925	0.241029	0.188669	-0.0333004	-0.0470252	-0.115285	-0.067555	-0.32298	-0.0791907		CTCTGGTGAAAGTCTGAGTGCTGGCTCAAGATTGACAACTCAAAGTGGGG
130138	ILMN_2879759	Tagap	2610315E15Rik; MGC31468	NM_145968.1	3.27525	0.00960186	0.124195	0.216412	1.16184	0.115733	0.0568333	0.131534	0.0493002	0.1777	-0.00249958	0.1026	-0.0345669	-0.320467	0.0509338	-0.0632	-0.2639		CCTCCTCCTTTAGACAGTTTATTACTTGCTGATGTTATATCCTTTGCCTC
4200253	ILMN_2660267	Dnm1l		NM_152816	5.7	0.00029431	0.0314597	0.216327	1.16177	0.129982	0.200092	0.0583215	0.0552449	0.075325	0.0348048	0.0771852	-0.0374985	-0.179878	-0.171019	-0.194675	-0.0478849		CATCCTTATTAGATGACCTTCTGACTGAATCCGAGGACATGGCCCAACGA
730278	ILMN_1241972	9030614H07Rik		AK033541	3.89412	0.00365194	0.0862237	0.216113	1.1616	0.192015	0.0444045	0.0296345	0.0355783	0.187288	0.0504985	0.0909081	-0.116365	-0.155645	0.00595427	-0.309472	-0.0548019		CTCTCCCAGGAAAGTTGAGCCCAGGAGCTAACAATCAGGATACCGCCTGC
240072	ILMN_1244600	2810407C02Rik	SelT; 5730408P04Rik	NM_001040396.2	3.08591	0.0130151	0.14077	0.215926	1.16145	0.06879	0.311	-0.02279	0.000322819	0.257973	0.101443	-0.086957	-0.13692	-0.16081	-0.0592699	-0.119277	-0.153507		AGTACATGCGGGTTATCAGCCAGCGGTATCCAGACATCCGCATTGAAGGC
4890768	ILMN_2927643	1700067K01Rik		NM_183097.1	2.30684	0.0464764	0.242249	0.215906	1.16143	0.049758	-0.0286922	0.0293579	0.225995	0.271975	0.128805	-0.0474749	0.0566077	-0.0897222	-0.017312	-0.132695	-0.446605		GCCCGGCATGGGCCACCGAATACCAAGTGCGGGTAGACTTTTCTGTTAAT
7210373	ILMN_1236553	Gimap9	A630002K24; BB145400	NM_174960.2	2.33054	0.0447076	0.238526	0.21576	1.16132	0.117359	0.189569	0.30798	0.155834	0.0288544	-0.0541553	-0.116146	-0.224791	-0.107071	-0.283051	-0.153926	0.139534		TAGCAGGCTGAACCATTGTCTAGAGGAACTGAAGGAGACTTATGCTCAGC
650020	ILMN_2687032	Fbxo31	2310046N15Rik; Fbxo14; Fbx14	NM_133765.2	3.75052	0.004551	0.091429	0.215547	1.16114	0.0914717	0.082572	0.157722	0.126908	0.126359	0.0810785	-0.0374317	-0.0149384	-0.246628	-0.0701981	-0.00956154	-0.287352		ATGCACTTTAGAAATGAACGCACACCTCCTCACTGGGGTCCCGGTCGCCC
7200209	ILMN_2883268	Lrrk2	D630001M17Rik; 9330188B09Rik; 4921513O20Rik; AW561911; Gm927; cI-46	NM_025730.2	2.54316	0.0315467	0.205404	0.215055	1.16075	0.00210094	0.186081	0.286381	-0.00451469	0.228185	0.0276852	-0.0986748	-0.281189	-0.086729	-0.106648	-0.223365	0.0706854		GAATGTCATGCTGGTTTTGGGGTACAAGCGGAAGAGTACAGAGGGTATCC
770347	ILMN_2457571	Maml2		XM_001481278.1	2.70291	0.0242776	0.183195	0.215007	1.16071	-0.00469685	0.0537834	0.340823	0.106998	-0.114501	0.0858984	0.158798	-0.183037	0.029623	-0.236497	-0.205522	-0.0316715		GTCACCTGCATTGCTGTCCTGAACCCACGAATGTAAAGATTTCAACTTGT
70630	ILMN_2712066	Pgd		NM_025801.1	3.68534	0.00503359	0.0958418	0.21484	1.16058	0.0901165	0.0570173	0.129517	0.0131159	0.0549154	-0.0142841	0.296216	-0.152383	-0.0858831	-0.0383835	-0.269384	-0.0805845		AGGAGTCGGTGGGCAGAGGCTCTCCTGTCGGGTATTTCTTACTGGCACAG
2190671	ILMN_1227664	Dck		NM_007832.4	2.65148	0.0264119	0.189959	0.214662	1.16043	0.0127382	-0.0191221	0.230998	0.283463	0.114183	-0.175646	0.179483	-0.135612	-0.0326619	-0.0563421	-0.231536	-0.169946		TAGCTTTGTATGAGGTGAGACACTGAGAAGCCTAGGCGGGCTGTTCAGCC
6110605	ILMN_2854036	Zfp553	C330013F15Rik; AI431057; BC026401; MGC31231; 2600009K23Rik	NM_146201.1	3.80103	0.00421069	0.0899418	0.214528	1.16032	0.304257	0.143867	0.0523772	-0.0260134	0.0501966	0.0962963	0.00472641	-0.168893	-0.176033	-0.155573	-0.108414	-0.0167937		GCCAGACTGATCTACAGAGAGTTCTAGGTAAGCCAGAACTCTTTGGTGAA
6040056	ILMN_1215213	2810407C02Rik	SelT; 5730408P04Rik	NM_001040396.2	4.06676	0.00281329	0.0790152	0.214486	1.16029	-0.00253963	0.19157	0.0669603	0.207393	0.0976133	-0.0526867	0.117273	-0.13172	-0.11177	-0.0124993	-0.233447	-0.136147		GTTTCTTGGCAGGCTCGTTGTACCTCTTGGAAAACCTCAGTGCAAGACAG
870372	ILMN_2669774	Mettl8	MGC7995; BC004636; MGC67805; Tip5; RP23-359E23.1	NM_145524.2	3.01975	0.0144851	0.146199	0.214395	1.16022	0.0305734	0.0775032	0.172673	0.0908799	0.136	-0.0206003	0.13829	-0.0316968	-0.179177	-0.0698767	-0.38885	0.0442801		TCCGGGCTATTCTTAGATATGCAGATCATCTTTGAGACACTGTCTGTGCT
6350343	ILMN_2914843	Psmb10	Mecl1	NM_013640.1	2.53777	0.0318272	0.205801	0.214366	1.16019	0.180833	0.221933	0.178233	0.160783	-0.0965166	-0.0279169	0.00788307	-0.096467	-0.328267	-0.156267	0.116783	-0.161017		GACCCCTGACCCTGGAACTTCTTGAGGAAACTGTGCAGGCCATGGAGGTG
5860767	ILMN_1255453	Gcs1	1810017N02Rik; AI181835	NM_020619.2	3.29394	0.00931955	0.123394	0.214211	1.16007	0.131066	0.165856	0.113987	0.0741873	0.147577	0.0453272	-0.0532227	-0.317614	-0.0341835	-0.059123	0.0230474	-0.236913		GGAAAGCTAGGCCATTTGTGTCACTTGGAATATGCAGACAAGGGCTTGGG
2490577	ILMN_2734212	Cd1d1	Cd1a; AI747460; Ly-38; Cd1d; CD1.1	NM_007639.2	2.37293	0.0417085	0.231791	0.214071	1.15996	0.209322	0.238731	0.144102	0.0336199	-0.11826	0.180149	-0.0632906	-0.218739	-0.288178	-0.0852385	-0.167251	0.13503		GAACTAGAAAGCATACTTCCTGCCCAAACAGACGCTCTGAGGTTAGTTGG
630088	ILMN_2723850	Ncl	Nucl; B530004O11Rik; D1Nds28; D0Nds28; C23	NM_010880.3	5.42403	0.000419624	0.0352559	0.213925	1.15984	0.0802584	0.130838	0.178668	0.122033	0.132523	-0.0801468	0.0597725	-0.155071	-0.0822716	-0.152422	-0.112887	-0.121297		TGTCAGAGGTCCAGTTTAACTAGGGATAATACAGTGGCCCTTGGCCTGTG
7510014	ILMN_2833356	4933424B01Rik	MGC28965	NM_138757.1	2.48256	0.0348448	0.214922	0.213776	1.15972	0.0256491	0.0960493	0.233799	0.101343	0.210983	-0.0428762	-0.00143623	-0.265961	-0.0965309	0.00698948	-0.358056	0.0900431		GGAGACAACAGAAAATGGGAAAGCCAGCCGCCAGTGAAGAGTGACTTGAG
3170703	ILMN_2944843	LOC545056		NR_002889.1	2.7898	0.0210608	0.171915	0.213754	1.1597	0.0905752	0.0759344	0.272455	-0.150307	0.0782633	0.0546637	0.201863	-0.151395	-0.259455	-0.0281153	0.0242033	-0.208687		TCTGGAGGAGGGAGACTGGTGGTTCTCAACTCCCTCTTGAGGTTGACTGG
6370598	ILMN_2720356	Arhgef11		XM_159702.3	4.25907	0.00211406	0.0713045	0.21343	1.15944	0.207455	0.0686541	0.167224	0.18118	0.00645924	-0.0121508	0.00367928	-0.0643158	-0.162116	-0.216906	-0.123981	-0.0551901		CTCATCACCCTGTCCTCACGCCACTCCCTACAATGAACATACACACTGTG
2060564	ILMN_2919343	Aven	MGC124011; mAven-L; 1700056A21Rik; 1700013A01Rik; mAven-S	NM_028844.1	2.76645	0.02188	0.174479	0.213104	1.15918	-0.106071	0.116688	0.217649	0.190404	0.00332403	0.0157142	0.183844	-0.0785518	0.0260282	-0.175742	-0.336426	-0.0568657		GCAGCCAAGCACATCGAAGAATGTCACCGAGGAAGAGCTGGAGGACTGGC
4860500	ILMN_1232962	Stag2	SAP2; SA-2; B230112I07Rik; 9230105L23Rik	NM_001077712.1	2.87424	0.0183496	0.161241	0.212965	1.15907	0.274938	0.084908	0.230888	-0.0399175	0.134202	-0.0826573	0.0187826	-0.238412	-0.173342	-0.178982	0.0182724	-0.0486875		GCAGCCCTGAACGTTTGCTTGTCCTTTAAGATAAAAATGTAACGTTGTGA
3780168	ILMN_2635976	Gltscr2	5330430H08Rik; R74911; AU041936; AW536441; 9430097C02Rik	NM_133831.2	2.32887	0.0448298	0.238565	0.212789	1.15893	0.159533	0.222933	0.297032	-0.123866	0.0043335	-0.0470667	0.107734	-0.314667	-0.178467	-0.186367	0.0581331	0.000733376		CCGAGACAGGTTCAAGAGCTTCCAGAAGAGAAATATGATTGAGCCCCGAG
160148	ILMN_2756733	Ccdc130	C77430; 4930527D15Rik	NM_026350.2	2.34925	0.0433581	0.235002	0.212748	1.15889	0.265047	0.110248	0.240327	0.111984	-0.0973949	-0.0355654	0.0258646	-0.311213	-0.0564423	-0.247972	0.123734	-0.128625		TGAGAATGCCTGTGCCTTGATGTAACCCTGATACCTGAGCATTAAAGTGC
6660176	ILMN_2698046	Stat3	AW109958; 1110034C02Rik; Aprf	NM_213659.2	3.71504	0.00480734	0.0940383	0.212697	1.15885	0.164399	0.2062	0.1565	-0.0179834	0.0156164	0.0233164	0.0723162	-0.1969	-0.2672	-0.0630007	0.00601673	-0.0992832		CCTTGCTAATATCCACATAGAAGCTAGGACTAAGCCCAGAGGTTCCTCTT
7160477	ILMN_2739039	Csnk2a2	1110035J23Rik; C77789; CK2	NM_009974.2	2.70389	0.0242388	0.183185	0.212491	1.15869	0.242498	0.208918	0.0230579	-0.0341053	0.170514	0.0964642	-0.0875854	-0.124212	-0.288172	-0.0620918	0.0676641	-0.212955		ACAGACTCCACAGACGGGATGGGAGCAGTGTATGGCATGATGGGCAGTTA
3940538	ILMN_2752206	LOC100048504		XM_001480708.1	2.96067	0.0159421	0.152085	0.212451	1.15865	0.170937	0.182107	0.160956	0.139319	0.12484	-0.202801	0.0442896	-0.211184	-0.0761929	-0.226624	-0.0311203	-0.0745306		CTTGCTGCTGTTACTCATTTCTGGATTTGGGGGCAGGGAGCAGTGCAGGA
5340372	ILMN_1249744	D030049N18Rik		AK050983	3.17188	0.0113316	0.133601	0.212386	1.1586	0.317148	0.146168	-0.022222	-0.123182	0.0741081	0.0890179	0.138418	-0.098382	-0.203552	-0.139162	-0.0914221	-0.0869422		GTTAGCTGCAACAACACCCCAGTGGTGGAGGACACCAAGCAACAGGAGAG
7160241	ILMN_2582791	Cybb		AK079926	2.84477	0.0192527	0.164814	0.212345	1.15857	0.183848	0.0198584	0.284158	0.116239	-0.034451	0.138099	-0.0884109	-0.155702	-0.0393319	-0.292832	-0.133671	0.00219917		GACCATCACACCAAATGCTCTTTCCAAGGAAGAGCCAAGCAATGCTCTGT
5050239	ILMN_2974480	Snip1	2410133M08Rik	NM_175246.2	3.87437	0.0037636	0.0862237	0.212338	1.15856	0.149643	0.0936632	0.204363	-0.0367546	-0.00572491	0.107215	0.106915	-0.286757	-0.0470667	-0.113847	-0.145665	-0.0259848		GTGTCTAAACGAGGTTGTGTAGCTTCCACACTTCCAGTTCATCTTTGACC
10086	ILMN_1258507	Cep110		XM_981952.1	2.44764	0.0368991	0.22019	0.21224	1.15849	0.370953	0.153353	0.059793	-0.00634623	-0.0308166	-0.0821161	0.154213	-0.132927	-0.181657	-0.269517	-0.113106	0.0781736		GAGTGGTAGACTACAACATCTAAACAGATTACGCCAGGAAGCTCTGGACC
4200692	ILMN_2680648	Atad2	MGC38189; 2610509G12Rik	NM_027435.2	2.92784	0.0168159	0.154394	0.212097	1.15837	0.0984616	0.0444617	0.104132	0.0725198	0.32766	-0.0686603	0.0400395	-0.0784383	-0.216138	0.0475216	-0.26082	-0.11074		GTAGCTCCTCCAAATACGCACCATCTTATTACCACGTCATGCCAAAGCAA
580431	ILMN_2675740	Mars2	C730026E21Rik; MetRS	NM_175439.3	4.06842	0.00280627	0.0790152	0.212014	1.1583	0.107503	0.0481434	0.156063	-0.00523663	0.127283	-0.00275707	0.187373	-0.0252266	-0.176007	-0.110477	-0.271497	-0.0351667		CGGCTAGTGAAAGCCCACAGGACCTAGGAACTCAGCTCTTACTGACTGGT
2900066	ILMN_1255358	LOC100047712		XM_001478724.1	2.4321	0.0378522	0.222996	0.211987	1.15828	0.0108643	0.0507641	0.183784	-0.0344505	0.25011	-0.12827	0.28549	-0.0693455	-0.146976	-0.0290956	-0.0359907	-0.33689		GGAGCCCAAGAAAAAGTGAATCGGGCTGGTAGGCTTGAATCTGCCACTGC
4850647	ILMN_1251440	Cep110		XM_981952.1	3.76178	0.00447275	0.091429	0.21191	1.15822	0.121463	0.180773	0.161633	0.0454993	0.0812893	0.0586796	-0.0312705	-0.111737	-0.228907	-0.123227	0.0677495	-0.221951		AAATCAAAACAGCGGGAAGAGCGGCGGCAGAAAGCATCCACGCAGCATTC
3610196	ILMN_1255457	Crebbp	CBP; AW558298; CBP/p300	NM_001025432.1	2.78153	0.0213472	0.172995	0.21178	1.15812	0.124021	0.24956	-0.0243597	-0.134254	0.114556	0.189075	0.0990858	-0.122729	-0.0666895	-0.159809	0.0319757	-0.300444		GCACTGGTGTTCGAAAAGGCTGGCATGAACATGTGACTCAGGACCTACGG
6510500	ILMN_1221568	Cdca7	JPO1; 2310021G01Rik; AU044109	NM_025866.3	2.50042	0.0338384	0.212112	0.211705	1.15806	0.135231	0.140951	-0.0695086	0.382177	0.0322466	0.120177	-0.123803	-0.101899	-0.115959	0.0111809	-0.212113	-0.198683		TGATGGGAAGTGGCCTTTTAGAGATGGGTAGCTTTGAACCTCTCTGCCAG
2100097	ILMN_2645275	Mvd	C78718	NM_138656.1	3.64428	0.00536508	0.0983324	0.21169	1.15804	0.178778	-0.0534124	0.106008	0.162148	0.0186186	0.147589	0.0576987	0.0579576	-0.201202	-0.0881324	-0.163051	-0.223001		CTCTCAAGTGCCTCCGGTTCCCCGCTGGTTTCTGAAGGGCTAGCTGACCC
1510523	ILMN_3160194	Pcf11	KIAA0824; C77803; 5730417B17Rik; 2500001H09Rik	NM_029078.2	2.24861	0.0511191	0.253192	0.21145	1.15785	0.177451	0.0284014	0.323901	-0.073307	0.0976028	-0.0872173	0.149893	-0.170979	-0.0563192	-0.302459	-0.221447	0.134473		CCCTGTGAAAGTCCCAAAGTTAAGGAAGAACAAATTGATGCCCCACCAGC
1340360	ILMN_2857679	Dedd	KE05; CASP8IP1; Dedpro1; FLDED1; DEFT	NM_011615.2	3.36237	0.0083577	0.118817	0.21134	1.15776	0.131408	0.120418	0.247928	-0.00342655	0.178003	-0.116727	0.0588026	-0.214572	-0.145542	-0.139643	-0.00677681	-0.109877		CTGCTTTCAGGTGCATTGAGGGGTAATCAATACTTATGGCTTTATGAGGG
7330241	ILMN_2845991	Mknk1	2410048M24Rik; Mnk1	NM_021461.2	3.15891	0.0115705	0.134799	0.211325	1.15775	0.13487	0.0769701	0.0502701	0.201778	0.152278	-0.126781	0.126978	-0.10804	-0.0491304	-0.10494	-0.0280819	-0.326172		GACTGCTGTGTCTGAGAGGAAGCCCTGTGCCCTGCTATGAGGAATGCTGC
1500017	ILMN_2775122	Cpt2		NM_009949	4.0976	0.00268632	0.077323	0.211266	1.1577	0.130131	0.0751314	0.207251	-0.00890923	0.0248613	0.085371	0.102351	-0.216629	-0.219929	0.0240412	-0.0506992	-0.152979		CAGCTCTAAAGCCCTTTCTTAAGGAGATCGGGTTGGAAAGCTAACTCAGC
6450187	ILMN_1221371	A630007M06Rik		AK041411	4.75103	0.00104269	0.0525627	0.211231	1.15768	0.241788	-0.0281019	0.121838	0.0544267	0.0401168	0.0869064	0.0991168	-0.039372	-0.188872	-0.107282	-0.100003	-0.180563		AGCACTTAAGAGGAAGGGGTAGGCAGATAAGGAGTTCAAGGTCCCACGTG
1410681	ILMN_2907928	Smek2	AW557776; RP23-393O10.1; mKIAA1387; AW011752; KIAA1387	NM_134034.1	2.64821	0.0265542	0.190423	0.211149	1.15761	0.157195	0.142995	0.220295	-0.0743332	0.216566	-0.155334	0.108466	-0.290475	-0.0714054	-0.158606	-0.0949335	-0.000433922		GCCTTTGGCATTTGACAGGACATACACCCTAGGTAACAAACAGCACATAC
4610673	ILMN_2416559	D330038K10Rik		XM_488526	2.4134	0.0390306	0.226087	0.211075	1.15755	0.0639334	-0.0663867	0.131713	0.256896	0.130026	-0.0828838	0.182336	0.133523	-0.230137	-0.0326467	-0.270244	-0.216134		GACTGAGCCCCCCACGTTTGCAGATTAAATCTGTGAAGATCGGTGTTATC
1260164	ILMN_2643513	Asns		NM_012055.3	3.437	0.00742561	0.112492	0.211011	1.1575	-0.00197506	0.0933051	0.232975	0.141128	0.235278	-0.0256724	-0.0595922	-0.138245	-0.0768151	-0.109245	-0.0626922	-0.228452		GTGTAAAAGTAAATGTTTCTTCCGGCTCTGAAGGTCGAGACAGCGACACA
430603	ILMN_1237481	9930015A14Rik		AK036820	3.03557	0.0141187	0.144306	0.210978	1.15747	0.0417466	0.110737	0.178617	0.00289345	0.220613	0.224644	-0.163896	-0.180593	-0.121893	-0.0286131	-0.0998764	-0.184376		AGGCGGATCTGACTCCTGGTCTCTGAGGGCTCTCGCGTTCAAGTGTACGA
1510014	ILMN_1214036	Heatr1	B130016L12Rik; BC019693; MGC30806; AA517551	NM_144835.4	5.59268	0.000337422	0.0326909	0.210914	1.15742	0.224	0.0576	0.1143	0.0915165	0.0593166	0.00251675	0.0659161	-0.118	-0.1313	-0.146601	-0.0305834	-0.188684		GCCTGTCTGGGATACCACAGAATCCTCTCCTGCCTTTTGTACAGAGTTGC
3360564	ILMN_2493338	C630022N07Rik			3.19785	0.0108687	0.132143	0.210898	1.15741	0.0962667	0.0874367	0.183566	0.120339	0.13695	-0.04986	0.0404196	0.0285864	-0.271053	-0.124804	0.0218992	-0.269751		CACTGGGCCTGGCCCCCCGGGTATTTATTGCTGTACATAGTGTATGTTTG
2760075	ILMN_2640188	Taf1a		NM_021466.1	3.84892	0.00391278	0.0875075	0.210859	1.15738	0.0525808	0.144001	0.163032	0.138664	0.126264	-0.122726	0.113184	-0.107439	-0.131228	-0.120949	-0.0148563	-0.240536		TAAAGTGACTAGTACTTGGATTCCAGGAAGGCTCACTGGGGCTCAGGAGA
70386	ILMN_1220726	Satb1	AW413156; 2610306G12Rik	NM_009122.1	2.39011	0.0405504	0.229962	0.210766	1.1573	0.007967	0.0379667	0.370067	0.146934	0.134233	-0.215867	0.133433	-0.115833	-0.0494337	-0.250733	-0.0635672	-0.135167		CTTTAGTAATTCTTCTGTAACCCGCCACACTAGTCTTTGGAAACTGGCCC
5870008	ILMN_2495896	IGKV1-88_AJ231206_Ig_kappa_variable_1-88_289			2.98295	0.0153758	0.150488	0.210569	1.15714	0.209513	0.190563	0.0708432	0.0932555	0.0131054	-0.0209646	0.0578456	-0.246147	-0.115967	-0.108807	-0.263664	0.120426		AAAGCCTGAGGACTTGGGAATGTATTACTGCTTACAAGGTACACATCAGC
6420215	ILMN_1235363	Gsg2	MGC130563; Haspin	NM_010353.1	3.36847	0.008277	0.11812	0.21047	1.15707	0.0954494	0.0460696	0.0291095	0.107715	-0.0119748	0.0929356	0.254565	-0.103341	-0.0319104	-0.0353808	-0.344195	-0.0990448		CCTGCAACATTTCCACAGGACTGTACTGAGTTTCAGCTCTGCCACGGACC
7050717	ILMN_2850792	Vwa5a	E130119J22; AW552491; 5830475I06Rik; BCSC-1	NM_172767.2	4.31879	0.0019366	0.0695776	0.210437	1.15704	0.123418	0.188148	0.136768	-0.0967698	0.0457501	0.12862	0.0878406	-0.112932	-0.192422	-0.142982	-0.14657	-0.0188699		CCTTCGTAAGTGCAAATTGCTGCCTGAGAGTAAGAGGAGCTGGCTGAGAA
3610056	ILMN_3002181	Ppif	AW457192; PPIase	NM_134084.1	2.35015	0.0432946	0.235002	0.210415	1.15702	0.186936	0.235336	0.212736	-0.0253506	-0.0632505	0.14135	-0.0740499	-0.358184	-0.136164	-0.140663	0.10285	-0.0815506		CTGCCTGACCTCATGCTGTTCTCAAGAGGGAAGTGTCTTCTGGCAGGCTT
4290215	ILMN_2497190	Bmf		NM_138313	2.29145	0.0476616	0.244465	0.210374	1.15699	0.0754309	0.116001	-0.0689588	0.125657	-0.136973	0.189677	0.312757	-0.169229	0.0943809	-0.0476289	-0.308743	-0.182374		ACCCTGGTTGGACCTAGAGGGATACAGGGTGGAGCCACAGTCATTTCAAG
6860519	ILMN_2888902	Pcmt1	PIMT; C79501	NM_008786.1	2.79281	0.0209574	0.171446	0.210331	1.15695	0.0237255	0.100145	0.0950651	0.245541	0.29492	-0.0182199	-0.127709	-0.081955	-0.0408249	-0.0961552	-0.256829	-0.1377		TGAGACGACGATGATGGCAGGTGGTGTCCCAAAAACACTCAGCTGTTCCG
2570577	ILMN_1224430	Nfatc1	NFATc; NFAT2; 2210017P03Rik; Nfatcb; NF-ATc; AV076380; AI449492	NM_016791.3	2.65602	0.0262163	0.189149	0.210314	1.15694	0.228277	0.0342274	0.0829172	0.12785	0.254899	-0.172441	0.0576792	0.0610266	-0.188063	-0.218393	-0.0840006	-0.18399		GCAGAGTCGGTTGTTATCCTGAGTTCTATTGTATTTTGAGTAAGCTAGGC
1240619	ILMN_2561221	A430090G16Rik		AK040384	2.48791	0.0345405	0.214617	0.210178	1.15683	0.298636	0.0377159	0.0279264	0.0325346	0.228095	-0.101106	0.0892143	-0.119194	-0.330153	0.0850658	-0.151316	-0.0974255		TGAAGCTTGGGGTCTTTGTTGGCAGGCAACTTAGAAAGGCTTCAGAGTAC
2630750	ILMN_2692496	Ranbp2	NUP358; AI256741; A430087B05Rik	NM_011240.3	2.32139	0.0453826	0.240079	0.210072	1.15675	0.0780048	0.160965	0.375045	-0.060082	0.115498	-0.133542	0.076818	-0.233405	-0.152215	-0.228395	-0.0722718	0.0735779		GACTTTAAGCATGTAGTATTTGGGTTTGTTAAGGATGGCATGGATACTGT
4540482	ILMN_1260175	Golga3	Mea-2; 5330413L04; AW490576; Mea2; AI449376; 5430416E01Rik	NM_008146.3	4.40958	0.00169662	0.0667623	0.209985	1.15668	0.0935984	0.207539	0.128458	0.127618	0.121528	0.0432882	-0.109572	-0.147681	-0.150381	-0.131532	-0.0601816	-0.122682		CAAAACAGTGTTCCCAGAGACGGGCTGGGCCAATGACCACTGTTGTCCTC
4610390	ILMN_1241561	Tctn3	Tect3; AI197391	NM_026260.2	3.85832	0.00385694	0.0868837	0.209852	1.15657	-0.0369873	0.135202	0.210893	0.0796061	0.169796	-0.0711241	0.124676	-0.0692472	-0.0518579	-0.188007	-0.109405	-0.193554		ATGTCCAGTAGCGTGGCAGAAGTTGACACCTCATGATAGACACCCTGAGG
4570537	ILMN_1249029	9830166G06Rik		AK036717	3.22998	0.0103229	0.128851	0.209792	1.15652	0.129674	-0.0244255	0.0302749	0.229127	0.185037	-0.000303268	0.0625067	-0.136075	0.0506549	-0.0501056	-0.245703	-0.230663		TAGACCCCAAGTCACAGTGGCGAAGCAAGATCCTCCTGGGCTTGAACTTC
5870504	ILMN_1228498	Las1l	5830482G23Rik; 1810030A06Rik	NM_152822.2	2.24311	0.0515808	0.254116	0.2097	1.15645	0.129664	0.306644	0.231534	-0.140575	0.0342751	-0.0374746	0.0875549	-0.169486	-0.267255	-0.231105	0.124535	-0.068315		ATTCAGCTTTTTACCACAATGGAAATCTGAATGATTTTTCCCCCGTTTTC
2940068	ILMN_2652056	Cenpj	4932437H03Rik; LAP; MGC102215; LIP1; Gm81; CPAP	NM_001014996.1	4.05416	0.00286698	0.0792738	0.209355	1.15617	0.128443	0.121693	0.190963	0.0357299	0.0828795	-0.0120301	0.0629396	-0.00905657	-0.232807	-0.199237	-0.17218	0.0026598		CAAAGTACACATCTGGCCGAGTTAGAGTGAAGGACAAAGACGGTAATGTG
60553	ILMN_2918002	Gbp3	Gbp4; AW228655	NM_018734.2	3.611	0.00565051	0.100851	0.209184	1.15603	0.108974	0.206783	0.0751638	0.0351276	-0.0450525	0.173558	0.0555582	-0.229286	-0.146807	-0.0148363	-0.225652	0.00645733		TTGTCAGATACTGCTTCCTCGGAGTCTAATTCTGTGTCAGTTCATTACCT
5260739	ILMN_2705604	Ppp1r15b		NM_133819	3.28876	0.00939687	0.123691	0.208903	1.15581	0.0927367	0.0683465	0.250457	0.0766048	0.200635	-0.110755	0.0312748	-0.0178833	-0.257363	-0.136293	-0.0975552	-0.100205		GTTGTACAGCAATGTTAAGAAGTGAACAGCCTGCAACCCGTGCCCACTCT
7570612	ILMN_1227904	2310022A10Rik		NM_175107	3.09957	0.0127312	0.139558	0.20871	1.15565	0.207866	0.171656	0.178435	-0.0373793	0.108701	0.00664997	-0.0271997	-0.183894	-0.260654	-0.113414	0.0717802	-0.12256		CTGCTTGCCTTCTTTTGTTTTTTGAAACCCAAGGTGGCTCAAACTTGCTG
5720615	ILMN_3154581	Gngt2	AV096488	NM_023121.2	4.09402	0.00270075	0.0776185	0.208674	1.15563	0.140785	0.0472946	0.0810947	0.190327	0.0145063	0.0288267	0.105796	0.0184746	-0.138945	-0.148705	-0.280354	-0.0591035		AAGGCACTTGTGTGCTAAGCTGATGGCCCACCCTCACCACCATCACCCTC
7040132	ILMN_2697918	LOC381302		XM_355244.1	3.53471	0.00636667	0.105276	0.208589	1.15556	0.0181847	0.130485	0.174284	0.119583	0.171884	-0.159517	0.153483	-0.0762157	-0.112016	-0.134716	-0.0839167	-0.201517		GGGGGTTCTTCTCAGGGTTCTGTATGATGGCCCAAGTCTCTGTACCGCTG
5220722	ILMN_2665364	Sgk3		NM_177547.2	3.37219	0.00822833	0.117611	0.208132	1.15519	0.204718	0.0710373	0.100527	0.0687313	0.256761	-0.00424862	-0.0904789	-0.188142	-0.179032	-0.00911236	-0.0771489	-0.153619		AGTAATCAGAAAACAGCCCTATGACAACACTGTGGACTGGTGGTGCCTGG
6660044	ILMN_1245034	LOC382061		XM_356141.1	2.91692	0.0171174	0.155075	0.20787	1.15498	0.197851	0.102382	0.136901	-0.0326071	0.130933	-0.047327	0.118154	-0.113039	-0.324328	0.000231743	0.0417528	-0.210907		TCTGCCAACCGAAGCCAGGCCCCTGTGAAGGCCCCATAGAAAAGGCTCCT
3940239	ILMN_1234728	Ptpn14		AK086515	2.93977	0.0164929	0.153736	0.207777	1.15491	0.0749264	0.0706863	0.154996	0.241241	0.0377016	-0.0319085	0.0583715	0.0322962	0.010046	-0.342954	-0.136438	-0.168969		TGGGAATCAACCCAGAGGGAGGACGTGAAGGCCGGTTTTACAGAGGCCAC
510739	ILMN_2489360	Pdia6	C77895; CaBP5; AL023058; Txndc7; P5; 1700015E05Rik	NM_027959.3	3.45944	0.00716716	0.110299	0.207674	1.15482	0.0805869	0.0132265	0.152757	0.214437	0.180216	-0.116673	0.0811663	-0.0661635	-0.151993	-0.0284133	-0.231664	-0.127484		CGGAAACGCAGACCTTTTGGTAAGGATGTGGTTCTGTGTAGAAAACGTGG
1070592	ILMN_2946905	Slc25a38	AV019094; BC010801; MGC18873	NM_144793.1	2.81263	0.0202898	0.169478	0.207623	1.15478	0.112067	0.146267	0.204767	0.0357656	0.215466	-0.0671339	-0.0416336	-0.0012331	-0.311433	-0.150433	0.0211658	-0.163634		GGAGAGAATTGCTGCAAGTTGTCCTGATTTCCTCACATGCACCCAGACCC
2900138	ILMN_2685759	Kif20b	B130024C23; C330014J10Rik	NM_183046.1	2.94987	0.0162244	0.152381	0.207531	1.15471	0.167173	0.131673	0.121803	0.0819802	0.0954299	-0.18373	0.19097	-0.0544267	-0.303377	-0.0628467	-0.07126	-0.11339		CTGATCATCAGATTCTCAAACGACGGCTTCGAACACGCACAGCCAAATAA
670170	ILMN_1222029	Rttn		NM_175542	3.30437	0.00916577	0.122202	0.2075	1.15469	0.266088	-0.0164914	0.168708	-0.00423241	0.118718	-0.0713224	0.143738	-0.111971	-0.248852	-0.0574818	-0.117922	-0.0689821		CACTTACAGGCCTAGTGCTCAGGAAACAGAAGCAGGAGACTCACTAGTAC
7510035	ILMN_2719498	2700055A20Rik		NM_027314	2.93759	0.0165515	0.153958	0.207478	1.15467	0.0220118	0.190922	0.258262	-0.0209703	0.0767498	-0.00640965	0.0845795	-0.362179	-0.0657187	-0.0432987	-0.0835104	-0.0504398		AGGAATAGCAACTCGATGAAGGAACTGTGAGGGCTTTTCTCATTGGTGTA
5690491	ILMN_1252392	Gabpa		NM_008065.2	2.34361	0.0437606	0.236244	0.207414	1.15462	0.0998545	-0.0930753	0.109055	-0.0184669	0.277143	0.127403	0.103043	0.0303545	-0.0901256	-0.0560656	-0.437547	-0.0515766		GACCTAGGACCTCCTGGGGAGTCTTAAGGTTTTTCTTAAATATTTAGAGC
6450300	ILMN_3117180	Cpsf6	AI256641; HPBRII-7; 4733401N12Rik; CFIM; HPBRII-4; CFIM68	NM_001013391.1	3.76537	0.00444806	0.091429	0.207278	1.15451	0.0432129	0.0310931	0.273183	0.017365	0.130625	0.0943351	0.0147448	-0.131757	-0.157897	-0.057837	-0.247405	-0.00966501		GCTGATGGTGCCATAGGCAGTGTAATTATGGCTATACAGCAAGATGCGTA
2190280	ILMN_2618148	C330008K14Rik		XM_128979	4.5922	0.00130493	0.0593483	0.207084	1.15435	0.0818214	0.130511	0.165031	0.0773697	-0.04849	-0.0162201	0.21397	-0.125469	-0.126809	-0.125089	-0.0622802	-0.16435		AGACACAGACTTGACACTCCCTCCCCTTTGGGGCCTGCTTCAAATCACAG
3940097	ILMN_2770471	Slc9a1	Nhe1; swe; AW554487; Apnh	NM_016981.2	3.65056	0.00531292	0.0983324	0.207019	1.1543	0.23194	0.0419207	0.1702	0.147546	0.0539255	-0.0283442	-0.0133839	-0.0632696	-0.217059	-0.16373	0.00588608	-0.165634		TTGGGCAGGAGTTGCCAGGCAGGGTGACATCGACAACCATGTACAAAGCC
3360369	ILMN_1232028	Itga4		AK041096	3.55584	0.00615924	0.104389	0.207013	1.1543	0.153613	0.176963	0.0923729	0.113762	0.0883818	0.0736322	-0.0949383	-0.132387	-0.139837	-0.150727	-0.241199	0.0603619		CCAAGGGGCAGACCTGGGCTCATAGAAGACTCACAGACTTGTGCATTCAG
2360017	ILMN_2533300	LOC380626		XM_134575.5	2.46421	0.0359095	0.217656	0.206862	1.15418	0.131461	0.100071	0.329881	-0.0652122	0.0948176	-0.0546622	0.0669875	-0.199589	-0.348089	-0.0137386	-0.0204725	-0.0214624		GGGCATTTTGTTTCTCTTTCTGAGAAGGTAACTTGAAACACTACAGAGCC
5310070	ILMN_2589433	Rnf41	4933415P08Rik; Nrdp1; 2210404G21Rik; 4930511A05Rik; D10Ertd722e; FLRF	NM_026259.2	3.27619	0.00958747	0.124195	0.206474	1.15386	0.15144	0.0409203	0.06563	0.148191	0.165691	0.0691414	-0.0387988	-0.0213699	-0.27069	0.03407	-0.081079	-0.263149		AGATGAACCGGCGCTACTATGAGAACTACGTGGCCAAGCGCATCCCTGGC
7320136	ILMN_1253692	Glg1	CFR-1; CFR; MG160; AI593353; Selel; MG-160; AW537898; ESL-1	NM_009149.2	2.99609	0.0150514	0.149171	0.206452	1.15385	0.211782	0.134182	0.088582	0.0961008	0.1274	-0.0547991	-0.00109959	-0.101418	-0.116918	-0.216218	0.1064	-0.273999		CAGCTGGCTGCTTTGGTGGTAGCTTTTGTTGGCGAAGGTTTACCTGCCTG
7330594	ILMN_2680262	Polr2g	2410046K11Rik; C76415; A230108L04Rik	NM_026329.2	2.25961	0.0502088	0.25134	0.206349	1.15376	0.329316	0.0849161	0.206917	0.0205994	-0.0854006	-0.0351	0.0805998	-0.193583	-0.311584	-0.115984	0.134299	-0.115001		CCATAAACATGTTGTCCTTGTTTCTCATGGAAATGTTGTCTTCTCTTGGT
4880674	ILMN_1246601	Glg1		NM_009149	3.56884	0.00603517	0.103749	0.206143	1.1536	0.0186167	0.112217	0.237817	0.023798	0.160298	-0.106802	0.155298	-0.0966835	-0.185683	-0.0862837	-0.0525017	-0.180101		CCCCTGCAGTTCCTTGTTTTTACTGTTCATGCTGTGTAATTTTGAGATGT
6620121	ILMN_1240123	Dclre1c	MGC123409; Snm1l; 9930121L06Rik; AI661365	NM_146114.2	4.1774	0.00238527	0.0742279	0.205238	1.15288	0.0869198	0.24781	-0.0586104	0.172535	0.0802851	0.0220847	0.047585	-0.0691204	-0.0831904	-0.12381	-0.186775	-0.135715		TCCTGTACTGTTCTCCAGTCACTAAGGAGCTGTTGTTAACTAGCCCAAAG
6860504	ILMN_1224876	Znhit1	ZNFN4A1; 2700001K05Rik	NM_027318.3	3.43557	0.00744237	0.112492	0.205113	1.15278	0.156702	0.261082	0.0432615	0.12159	0.0550799	-0.13832	0.0988498	-0.139749	-0.142909	-0.178389	-0.0768099	-0.06039		ACCCCCATGCCGGCCTCCCCCAGCTGGGCAAGAGGCTACCTCAGTTTGAT
150035	ILMN_2815024	Fut8		NM_016893.2	4.12682	0.00257166	0.0756403	0.205086	1.15276	0.114626	0.00161648	0.237146	0.0788965	0.174387	0.0457668	-0.0542731	-0.181554	-0.0520635	-0.119773	-0.0908632	-0.153913		GAGAGACCTCTGTGACTTACCGAGAAGATGTGAACAGCTCCCTTCTCTGG
3440193	ILMN_2556365	E130112J05Rik		AK053589	3.51426	0.00657449	0.106622	0.205057	1.15273	0.234107	0.0983868	0.00292683	0.0714431	0.0855131	0.110623	-0.00491667	-0.0268435	-0.255963	-0.0526133	-0.0182467	-0.244417		CTGGAGAGTGTTCTGGTTCCAGCCGTGATTTTAATACAGCCCAACTGCCC
5270040	ILMN_1217174	B230378H13Rik		NM_177089.3	3.98729	0.00317069	0.0820673	0.204998	1.15268	0.136639	0.169829	-0.109021	0.13518	0.0789404	0.12672	0.0596204	-0.0499005	-0.0899205	-0.0576305	-0.20184	-0.19862		TGCCTTGCTCGACCAGATGTCTCCTAAGCTAGATCCGAGTAAACGGAGTC
2940706	ILMN_2740494	Ppcs	6330579B17Rik; AI413471; AI790434; RP23-390M8.3	NM_026494.3	2.48451	0.0347337	0.214635	0.204926	1.15263	0.336193	0.088253	0.0615826	0.169149	-0.0907803	-0.0125904	0.0458899	-0.142057	-0.00568771	-0.338287	-0.107381	-0.00429058		GGTGCCAAAGATGCTTTCCCCTCTGGTCAAAGACTGGGCTCCTAAAGCGT
7320301	ILMN_1242881	Cnpy2	D10Bwg1546e; AW229003; 5330432A10Rik; Zsig9	NM_019953.1	4.35429	0.00183872	0.0688672	0.204641	1.1524	0.116921	0.151381	0.200741	-0.0172315	-0.0157213	0.131579	0.0291986	-0.195009	-0.0821786	-0.191859	-0.0581312	-0.0696912		GAACACCCCCAGGAGGGGAAGATGGCAGCATTGCCTTTTATATTACGTTT
1240731	ILMN_1215096	Entpd5	NTPDase-5; Pcph; mNTPase; AI987697; AI196558; Cd39l4; ER-UDPase; NTPDase5	NM_007647.2	2.24146	0.0517196	0.254579	0.204603	1.15237	-0.085392	-0.00813198	0.217507	0.267628	0.123598	-0.0924425	0.173987	-0.061202	-0.0531225	-0.00966263	-0.397692	-0.0750818		CCCTGGGGACCAAAGAACAATCTCGTTTCAACCCTTGGATGCCTCATTGC
540288	ILMN_2783403	Ptpn12	P19-PTP; PTP-P19; PTPG1; PTP-PEST	NM_011203.2	4.24447	0.00216	0.071948	0.204567	1.15234	0.0866065	0.0165067	0.194477	0.0350337	0.108674	-0.0553465	0.210704	-0.121034	-0.0993733	-0.0771837	-0.209207	-0.0898561		GCTGGATTCATGCAGCCAGCATTGCAGGTTATCAGAGATCAAAGATTGTA
290523	ILMN_3033940	Brd1	KIAA4191; mKIAA4191; 1110059H06Rik; AI316859	NM_001033274.1	2.54178	0.0316185	0.205404	0.204534	1.15231	0.0866785	0.0478182	-0.0297818	0.0860434	0.324924	0.176963	-0.0960865	-0.0641818	-0.0776014	0.0370684	-0.290057	-0.201787		TCATTGAAAGCACCACATTCCGTTTCTTGGGCCCCTGTAGGCTTGTGGCT
7570291	ILMN_2748914	Lsm14a	AU017544; AA407828; Tral; 2700023B17Rik	NM_025948.2	2.6813	0.0251522	0.186019	0.203777	1.15171	0.0838823	0.205083	0.202582	0.1201	0.0918999	-0.0679998	-0.0412006	-0.180517	-0.0187178	-0.292317	-0.1888	0.0859995		CCTCTGGCACCTGTAAAACATCACTAACATAGTATGCGGGCCTGTGGCCT
2230221	ILMN_2750042	Ppid		NM_026352.2	2.59718	0.0288715	0.197821	0.203766	1.1517	0.0457497	0.0884495	0.240649	0.136066	0.236367	-0.188033	0.0350666	-0.111251	-0.21185	-0.0517502	-0.228434	0.00896645		TGTGTTTCCCTTGATCTCTGTCATTGTTTACATAGCAGTGCTGACACAGG
6100064	ILMN_1220440	Ppil3	2310076N22Rik; 2510026K04Rik; Cyp10l	NM_027351.2	3.13164	0.0120898	0.136998	0.203708	1.15165	0.086895	0.187614	0.234915	0.0836382	-0.131331	0.139849	-0.00743198	-0.210105	-0.117915	-0.181405	-0.00634193	-0.0783815		TTAACCAGTTCTCCTTCTCCTGGTGTTTGCAGGAATGGGCTCCATGTAGG
6900044	ILMN_2660551	Lat		NM_010689.2	3.66468	0.00519757	0.0975379	0.203506	1.15149	0.0501394	0.0392895	0.292439	-0.0589104	0.0527196	0.05023	0.16765	-0.0484304	-0.156501	-0.17694	-0.0876002	-0.12409		GTGTCCCCAATATTCTGTACCTTCTGATAAAGCCTGAGAATGAATCTGGT
1030731	ILMN_1222492	Mipep	5730405E07Rik	NM_027436.2	2.98535	0.0153161	0.150483	0.203461	1.15146	0.141692	0.228131	0.132711	-0.162026	0.140934	0.0388732	0.0731134	-0.0569587	-0.209419	-0.236158	-0.0524564	-0.0384364		CGCTCCAGCTTCAGCGATCACTGAGGAGACATTTTCTGACAAGCCTTAAA
7000300	ILMN_2439505	2900006A08Rik			2.5817	0.0296141	0.200122	0.203351	1.15137	0.332817	-0.00604343	0.225946	0.0580711	-0.0889482	-0.0113583	0.0826216	-0.204293	-0.124944	-0.223483	-0.0626383	0.0222511		CCCCCTATCTGTGGTCATAAATATTGCATTATCCATCCTTTCAAACTGTG
4490187	ILMN_2647744	Abcb7		XM_907304.2	2.78058	0.0213804	0.17303	0.203095	1.15117	0.148434	0.160884	0.201484	-0.0966291	0.0443707	-0.0168591	0.150671	-0.210926	-0.140156	-0.159726	-0.202379	0.120821		GCCAAGCATTTACCTTAGCACAGTTCTCTTGTTTATAGCAACCTATGCAG
2650521	ILMN_2663328	Ccdc99	AA409762; 2810049B11Rik; 1700018I02Rik; 2600001J17Rik	NM_027411.1	3.60414	0.00571126	0.101263	0.203014	1.1511	0.099905	0.107235	0.0787654	-0.0185199	0.1935	0.0293999	0.10184	-0.0833349	-0.0269446	-0.175625	0.000800133	-0.30702		ATGCGTGGGACACCCTTGTGGAGCTTTGCATAGGTCAGTGCTGAAGCCTG
2850523	ILMN_2631518	Serf1	4F5; Msmac1; m4F5	NM_011353.1	2.92708	0.0168367	0.154394	0.202856	1.15097	0.0841131	0.211983	0.0916734	-0.0328274	0.227413	0.0836625	-0.0743575	-0.132147	-0.167937	-0.087687	0.0615425	-0.265438		GCTATTGCCAGTGGGTGCATCATACGCTCTAAGATTAAAATTTCACAGTG
2360722	ILMN_1242465	LOC231368		XR_002491.1	4.34181	0.00187251	0.0690236	0.202817	1.15094	0.144183	0.123282	0.149883	0.0138998	0.0376997	0.0676003	0.0550003	0.0244827	-0.194917	-0.246917	-0.0931997	-0.0809994		GCAGATTGGGTACCGGATTGTTGCCTCGGTGCCGCACTCCATCATCTATA
7320246	ILMN_2791551	Zcrb1	Madp-1; 2700088M22Rik	NM_026025.1	2.49017	0.0344127	0.214312	0.202783	1.15092	0.248349	0.181749	0.0978498	-0.0142498	0.15355	0.0447502	-0.12055	-0.15585	-0.30105	-0.0710506	0.10255	-0.16605		ACCCAGGGGGTCCCTCGACCTCAGATGATTCCAGACGACCAAGGATAAAG
580142	ILMN_2482427	Zfp106	H3a; Cd-1; Sh3bp3; D2Dcr28; sirm	NM_011743.2	3.55081	0.00620798	0.104505	0.202335	1.15056	0.184015	0.173875	-0.000265598	0.0809941	0.167574	0.0291142	-0.045166	0.0189548	-0.116816	-0.259765	-0.132416	-0.100106		CCAAAACAGGAACACATCTCCCAGAGCCAAACCTCAATAGCGCTCGACGA
6220270	ILMN_2742849	Mcm5	AA617332; mCD46; AL033333; P1-CDC46; mCDC46; Cdc46; AI324988; Mcmd5	NM_008566.2	3.98537	0.00317989	0.0820673	0.202332	1.15056	0.0940666	0.0780668	0.0796661	0.122933	0.127434	0.027133	0.060833	0.0181665	-0.0783339	-0.191633	-0.036767	-0.301567		CCTGTCATGCCTTCTCAACAAGATGAGTCTGGAGCAGGAACAGGCCCTGG
450437	ILMN_1249547	Zfp292		XM_909747.3	2.75676	0.0222295	0.175763	0.20216	1.15042	0.179766	-0.0100346	0.112966	0.233684	-0.0809164	0.0237837	0.130383	-0.0324345	-0.0329342	-0.217335	-0.307817	0.000883102		GGCTGCTGTGGCTGGTAGCAGTCATGTGTGTTCCTGTAAAGACAGTGAAA
730102	ILMN_1245748	9530062M13Rik		AK079259	4.12511	0.00257822	0.0756403	0.202107	1.15038	0.118826	0.033226	0.0297461	0.0950665	0.160217	0.118887	0.0335069	-0.147624	0.058126	-0.0923038	-0.252013	-0.155663		CCATCTCTGTCTGTCCTACTGAGTTCATGTAACGTGGCGTATGGAGCGTC
4880554	ILMN_2788629	Cnih4	E430023H19Rik; AW050376; AI647760; HSPC163; D530030D03Rik	NM_030131.2	2.82353	0.0199317	0.167992	0.201956	1.15026	0.119308	0.250807	0.187307	0.0484276	0.0481272	-0.0341425	-0.0308027	-0.299533	-0.0377531	-0.220142	0.0124474	-0.0440626		CTGAAGCTGGAGAAGCCGGGTTGAAGCCAAGCTATACTACACACTGCACA
5670180	ILMN_2424408	Zzz3	AW556059; 6430567E01Rik; AI481057; R75514; AA408566; 3110065C23Rik	NM_198416.2	2.83685	0.0195032	0.166334	0.201921	1.15023	0.363486	0.110706	-0.00475359	-0.00341845	0.128102	0.0524316	-0.0576181	-0.200004	-0.198664	-0.0707736	-0.0396285	-0.0798683		GCCTGAAGCTGAAACTCAATTGTAGATCATAGCTCCATCTCCTTCAGAAT
6980494	ILMN_2907322	Dtx2	AU022494; Deltex2; AA408415; 2610524D08Rik	NM_023742.1	2.43462	0.0376956	0.222647	0.20189	1.1502	0.0524731	0.168253	0.0514736	0.180821	0.213341	-0.145009	0.0674915	-0.0304165	-0.235197	-0.00658703	0.0209408	-0.337588		GCAGGGACGATCACACTCCCAGCTTCAGGTCAGCTTCTTATACCTCAGAT
3370195	ILMN_2665387	Coro1c	AL022675; AW548837; AW455561; MGC102522	NM_011779.3	2.4829	0.0348256	0.214875	0.201816	1.15015	0.0931273	0.132318	0.253757	-0.117467	0.0884027	-0.142347	0.280833	-0.152073	-0.146513	-0.180623	0.00140285	-0.110827		CCCACTCTTATAGAGTGGCCATAGTGTTCTGTCAAAACACTCGCTTCCGT
1010332	ILMN_2971486	Znrd1	1110014N07Rik; Rpa12	NM_023162.3	3.18792	0.0110433	0.132518	0.201658	1.15002	-0.00824261	0.129247	0.170827	0.00347996	0.14043	-0.10964	0.26207	-0.0816927	-0.176223	-0.0339127	-0.17107	-0.12527		GGACAGACGGTCTTCTATACCTGTATCAACTGCAAGTTTCAGGAAAAGGA
3930176	ILMN_2952661	Dbf4	AA545217; Ask	NM_013726.2	2.63426	0.0271683	0.192094	0.201641	1.15001	-0.0374451	0.0341148	0.311485	0.0499482	0.193558	-0.0368218	0.073278	-0.157045	-0.111285	-0.039825	-0.307772	0.0278082		GTGGGTCACCAGTACAGTCTCTATTGGACCTTTTTCAGACAAGCGAGGAG
5820270	ILMN_2661340	Slco4a1	MGC28799; Slc21a12; MGC28824; OATP-E	NM_148933.1	2.60478	0.028514	0.196811	0.201557	1.14994	0.331313	0.0273433	-0.0658665	0.0951581	0.125718	0.200738	-0.126532	-0.0401769	-0.199097	-0.0535169	-0.154502	-0.140582		GATCCCATCTGAGGTGCCACGCAGCTTGTGTGGACAGTGTGTTTCTATGT
1300487	ILMN_1239137	2210410D02Rik		AK008881	2.99117	0.015172	0.14988	0.201257	1.1497	0.221533	0.216393	0.0815635	0.0413103	0.0679202	-0.1073	0.0655804	-0.103587	-0.289797	-0.126107	0.0226402	-0.0901499		CTATAAGAGGTATGGGACCAGAAAAGACATTGCGGGAACTGAGCGTTCTG
6520484	ILMN_1213167	Eif4g2		NM_013507.2	2.57173	0.0301024	0.201849	0.201172	1.14963	0.0783663	0.338236	-0.00615406	0.0520983	0.164879	-0.0484915	0.00781822	-0.156484	-0.136064	-0.117904	0.0872383	-0.263541		CCAGCTACAAGGACAGTCGAAGGATATGCCACCTCGGTTTTCTAAGAAAG
7040014	ILMN_2765335	BC028528	L259; MGC41379	NM_153513.1	2.48125	0.03492	0.215122	0.201037	1.14952	0.125343	0.252673	0.208963	-0.0844388	0.00553131	0.0409312	0.0373511	-0.340727	-0.212887	-0.0333667	-0.036809	0.0374312		GAAGAGGGTGATTACTATCAAGTGGCATATTATTATTACACAGTGACCCC
540048	ILMN_1253317	Xpnpep1	D230045I08Rik	NM_133216.2	3.65271	0.00529517	0.0983324	0.201003	1.1495	0.183481	0.199182	0.0155811	0.0374527	0.0583525	0.0754528	0.0167532	-0.135579	-0.180549	-0.082119	0.0532532	-0.241267		GGTGCTAGGACCTCAGTCACGGTCACCTTGATGTTCATGAGACCCTCCTA
5390056	ILMN_1219670	Gpatch4	Gpatc4; 2610029K21Rik	NM_025663.2	3.75818	0.00449761	0.091429	0.200956	1.14946	0.0439134	0.125224	0.128553	0.124378	-0.00480175	0.0980282	0.070828	-0.109006	-0.264007	0.0753236	-0.0922318	-0.196202		CAGCTCACCAGCTAAAGGATGGTGGGAAGAGGAATCAGGATGGAGGAATA
5130301	ILMN_2845272	Klhdc2	D12Ertd522e; LCP; HCLP-1; 2310022K15Rik	NM_027117.1	3.32458	0.00887528	0.12059	0.200812	1.14935	0.167933	0.157733	0.157233	-0.0178995	0.0583	0.106	-0.0436001	-0.298867	-0.121667	-0.0623674	0.0250998	-0.1279		TGGTCCACTTGCATGGAGAACAGCCCCGTACTTGTCACACAGTGTCATCC
3800605	ILMN_2514225	Luc7l2		NM_138680	2.33506	0.0443779	0.237992	0.200623	1.14919	0.0463047	0.150205	0.296305	-0.00496769	0.0512323	0.0427322	0.00333214	-0.309886	0.105604	-0.288536	-0.111868	0.0195322		GGTGTGAGCTTGTGATAGTTTGGTTCTGATAAGAACTTGAGGCACTCACT
3520274	ILMN_2599110	Uspl1	E430026A01Rik; D030048C09	NM_001013378.1	2.20499	0.0548918	0.261581	0.200617	1.14919	-0.0454674	0.0907326	0.205832	0.134133	0.341332	-0.116267	-0.0251675	0.102133	-0.261967	-0.0912666	-0.163067	-0.170967		ATGCATAGCCTTGTGTTCTAGCCATGGGAAGCTGTGAGCTACTGGAGTCT
5810070	ILMN_1242013	Uck2	UK; AI481316; AU020720; UMK; TSA903; Umpk; AU018180; AA407809	NM_030724.3	3.24993	0.00999844	0.126263	0.200461	1.14907	0.1369	-0.00271034	0.13624	0.180927	0.034337	0.208617	-0.109633	-0.0831003	-0.03162	-0.15571	-0.0700331	-0.244213		GGTCGAGAGGCTCTGGTCACCTGTACATACGCCTCCTCAGAAAATTACTG
2750066	ILMN_2638923	Rn18s		NR_003278.1	2.54623	0.0313884	0.205404	0.200372	1.14899	0.257583	0.0931826	-0.0295181	-0.0251331	0.268267	-0.0762329	0.0962667	-0.0423174	-0.167018	-0.111917	0.0224667	-0.285633		CAGGACTCTTTCGAGGCCCTGTAATTGGAATGAGTCCACTTTAAATCCTT
1300402	ILMN_2753492	Ripk1	D330015H01Rik; RIP; Rip1; Rinp	NM_009068.3	5.17678	0.000581851	0.0407996	0.200281	1.14892	0.10422	0.0159998	0.15916	0.146937	0.137808	-0.0287418	0.048768	-0.0647898	-0.1219	-0.09269	-0.0951424	-0.209632		GCCACCAGAACACTGAAGGCCTGAGGAGACTAACCCTGTTCCCAGAACTC
20246	ILMN_2747651	Hat1	AA536933; Hat-1; 2410071B14Rik	NM_026115.3	3.52682	0.00644601	0.106117	0.200211	1.14887	0.0411167	0.0717173	0.208517	0.1462	0.00749969	-0.0283003	0.1372	-0.162283	0.0258169	-0.184883	-0.2323	-0.0303001		CCTGCAGATTTCTGTGCATCGTGCTGTGAACCTCTGATGACCCTAAAGTT
3420452	ILMN_2710380	Gabpb2	A430024B14Rik; AV050852; 1810015F01Rik; 9430006E19Rik; Gabpb2-1; 5830427M07	NM_029885.1	3.87438	0.0037635	0.0862237	0.200082	1.14876	0.159253	0.210874	0.00630283	0.137858	0.0739784	0.0632381	-0.0679321	-0.0953569	-0.0424671	-0.238606	-0.106632	-0.100512		CCATCCAGCTCCCAGGGATCATGCCCTTTTCTGGCATGTGTGTATATCCA
3830136	ILMN_2702233	Ccng1	AI314029	NM_009831.2	3.01348	0.0146331	0.147075	0.199914	1.14863	0.190994	0.176724	0.156944	0.0691118	0.0304518	-0.0147281	-0.0264182	-0.217346	-0.00839567	-0.298925	-0.0573583	-0.0010581		CCTAACGGTCAGAAGTTGAAATGGATTGTGTCTGGACGCACTGCACGGCA
60524	ILMN_2593787	Kcnk13	Gm1570; F730021E22Rik; MGC31053; Gm1685; BB085247	NM_146037.1	4.82449	0.000941078	0.0500085	0.1999	1.14862	0.185617	0.133018	0.0454774	-0.0190439	0.0555658	0.125236	0.0571661	-0.0934124	-0.228153	-0.0425525	-0.0694842	-0.149444		GGGAAACTCCATCTTGTAACTAAAGCCCACAGCTTACTATGTCCTCTCTG
6510400	ILMN_2703204	2310061C15Rik	1110046L09Rik; DC13	NM_026844.3	2.91926	0.0170525	0.155075	0.199805	1.14854	0.0499463	0.0759163	0.306887	0.0176277	0.0909276	-0.0102825	0.0517378	-0.180784	-0.270914	0.0189466	0.0114875	-0.161502		CCTCTAGGACTCTTTGTATGAAAAGTGCTCTGAAGAACGGAACCATAGGG
6400347	ILMN_2537948	LOC624610		XM_992064.1	3.59729	0.00577269	0.101582	0.199747	1.1485	0.168362	0.136852	0.138172	-0.0287051	0.142725	-0.0253153	0.0505052	-0.168818	-0.185138	-0.0894279	0.057075	-0.196285		GGGCAAGGACCACAGCCAACTTCCTCTTACAAGCCACACCGACTTTGTCC
7210500	ILMN_1251126	Foxp3	sf; scurfin; JM2	NM_054039.1	5.25081	0.000527129	0.0396046	0.199663	1.14843	0.0406857	0.042716	0.171666	0.0829649	0.159354	0.108914	-0.0239553	-0.144195	-0.067214	-0.043664	-0.150796	-0.176486		TCTGATCAGGGTGATTGTCCAGCTGACCACAGTTTATTGGATGGGCACTG
110445	ILMN_1232237	Ciapin1	2810413N20Rik; MGC29983; AA617265; AU021794; anamorsin	NM_134141.4	4.29498	0.00200535	0.0704088	0.199601	1.14838	0.138259	0.11534	0.0693498	0.0890546	-0.0238953	0.0895844	0.104475	-0.11146	0.0120096	-0.2235	-0.0368953	-0.222325		CCTTGTGTTACCTCCCCTCCAATTACAGCAAACCCTGAAAACCTCTGGTG
450463	ILMN_1236357	Trmt2b	RP23-162B19.2	NM_172540.1	3.15418	0.0116588	0.135376	0.199501	1.1483	0.0748782	0.0610981	0.0472484	-0.0741668	0.158983	0.165083	0.148754	-0.160682	0.0434685	-0.0660119	-0.309657	-0.0889964		ACTCGGAAAGGAAGGACTGAATACTTAGATTGTCCTGTGTATTCTGGAGG
7050372	ILMN_2766720	Coq6	AW742344; 5930427M12Rik	NM_172582.2	2.52121	0.0327035	0.20869	0.199477	1.14828	0.131561	0.299851	0.166971	0.0454779	0.0239973	0.0461378	-0.132193	-0.162748	-0.215619	-0.220018	0.0781279	-0.061552		GGCCTTTGCGAGCAAATGAGTGCTTCTCTTCTGGAGACCGTGATGACAAA
360497	ILMN_2617810	Gle1l		XM_130106.3	2.70103	0.0243526	0.183195	0.199457	1.14827	0.190717	-0.0135431	0.0634465	-0.0130396	0.28961	-0.115129	0.17969	-0.0402131	-0.117573	-0.0828333	-0.0807195	-0.26041		CTCCACACTGCCCCACTGTTCATACACATACTGAGAAAGAATAAACCGCC
2490161	ILMN_2752665	1500003O22Rik	AW538116; 2900001K19Rik	NM_025897.1	2.52349	0.0325817	0.208329	0.19935	1.14818	0.15901	0.17219	0.26849	0.0271864	-0.0410738	0.0228963	-0.0272636	-0.21714	-0.29911	-0.0834403	0.0912662	-0.0730138		TAACCTTCTTGTCTTACAGTATGTTAAATGGGTTCACTGAGGAAAGCTAC
1010484	ILMN_1258239	0610042C05Rik		NM_025343.2	3.5899	0.00583973	0.10216	0.199293	1.14814	0.203818	0.0571184	0.0309086	-0.00662899	0.0940208	-0.0156293	0.217661	-0.177092	-0.0634017	-0.0513515	-0.245619	-0.0438089		CCTAATGCGGAATCACCTCAATGAGAAGCGAGCACTCCGCTTGGAGTGGA
1170037	ILMN_2774349	LOC100046401		XR_032583.1	3.5653	0.00606868	0.103971	0.199091	1.14797	0.152248	0.111948	0.0397182	-0.0167432	0.176877	0.150447	-0.033813	-0.131021	-0.134412	-0.0384817	-0.271843	-0.00492287		AGTGGGCTAAATAACCTGGGCCTTTATGTGTAATTCTGCATCCCTAAGGG
3420601	ILMN_2681583	Npal3	AI480660; 9130020G22Rik; RP23-332E2.5	NM_028995.3	3.89709	0.00363547	0.0862237	0.198737	1.14769	-0.0678029	0.177027	0.0937371	0.137934	0.168015	-0.000795841	0.0715342	-0.038713	-0.0287433	-0.135503	-0.196445	-0.180245		CCTCCTTGGACAGTCAGTGAGCGTCAGGTAACGGTCACAGGTTCCACACA
650347	ILMN_2591127	EG277333	MGC68323	NR_003623.1	4.38559	0.00175677	0.0676988	0.198698	1.14766	0.19921	0.0637093	0.140419	0.019001	0.0130811	-0.0187092	0.162821	-0.177801	-0.17863	-0.0469108	-0.057199	-0.118999		CATCTCCCTCACAATTTCCACCCCAGACCCTCATAGTAACAGGATGAGCC
2710730	ILMN_2697092	2410002O22Rik	2610524F24Rik; AU017229; AI451892	NM_001093759.1	3.61805	0.00558869	0.100505	0.198653	1.14763	0.0248547	0.101115	0.260525	0.0574498	0.16487	-0.09863	0.0692201	-0.089705	-0.151845	-0.144945	-0.14895	-0.0439601		ACATACCAACACACGTTAACAGACACTCGAGAGCAGGCCAGGATTGACTG
6980722	ILMN_1235979	Nol5	MSSP; SIK; MGC105209	NM_018868.2	2.39784	0.0400397	0.228917	0.198616	1.1476	0.269132	0.155902	0.0512514	0.0163326	-0.0229874	0.149583	-0.039917	-0.0889482	0.00961208	-0.396948	-0.117977	0.0149632		GAAGTGAAGACTTACGATCCCTCTGGTGACTCCACACTTCCAACTTGTTC
1770044	ILMN_1231264	Ghitm	PTD010; C77840; 1010001P14Rik	NM_078478.3	2.37473	0.0415851	0.231549	0.198576	1.14757	0.16286	0.0964298	0.29715	-0.129221	0.13793	-0.0211706	0.0351992	-0.30409	-0.0517902	-0.20056	-0.0827007	0.0599594		CCTTGGGAAGTATTTGAATGAAAACTGGAATGGGGAGGTGCTCAGCTTCC
3800528	ILMN_2750062	Arhgap24	0610025G21Rik; MGC38749	NM_029270.1	2.25609	0.050498	0.251976	0.198319	1.14736	0.209348	0.0645075	0.209558	0.263951	-0.0159378	-0.0136385	-0.139359	-0.222242	-0.208142	-0.0530319	0.103182	-0.198198		TCAAGACTTGGCACACCCGGTGGTTTGTGCTTAAGGGGGATCAGCTTTAT
2940152	ILMN_2879506	2310037I24Rik	MGC101985; B930009D17; MGC102368	NM_133714.2	4.89192	0.000857153	0.0471683	0.198297	1.14734	0.0665321	0.145033	0.144833	0.0011673	0.102767	0.0542669	0.0637674	-0.0758677	-0.230567	-0.0499678	-0.0322323	-0.189733		CGTTTCCTTGTGAACTGTAACTGAGAAAAGCAGCTCACAGGTCTGGGCTC
5550332	ILMN_1258341	Chpf	AI414328; 1700028N03Rik	NM_001001566.1	3.01403	0.0146201	0.147075	0.198287	1.14734	0.0946698	-0.0300698	0.0852799	0.281732	0.141151	0.0638914	-0.0583186	-0.0471802	-0.0572801	-0.0454202	-0.137659	-0.290799		GGCTGTAGATGGATTGTTGGAGGAGGTGAAGCTGAGAAAGGAGGGGTACG
160333	ILMN_1252757	Mllt3	D4Ertd321e; 2610012I03Rik; 2210011H10Rik; Af9; 3830408D16Rik	NM_027326.3	3.68972	0.00499952	0.0954463	0.198208	1.14727	-0.0332036	0.0565963	0.243326	0.0836811	0.0862112	0.0603409	0.081151	-0.0635037	-0.0211935	-0.182024	-0.259769	-0.0516191		GGTAGAGCTCCACAGAAGGTTAATGACACTGAGGGAACGACACATTCTGC
2630224	ILMN_2658443	Gnaq	Dsk10; 6230401I02Rik; Galphaq; Dsk1; AA408290; 1110005L02Rik; Gq; AW060788	NM_008139.5	2.35485	0.0429624	0.23417	0.198128	1.14721	0.163754	0.0245342	0.298744	0.081337	0.0674868	0.0980663	-0.156054	-0.289766	-0.0235958	-0.173676	-0.164853	0.0740166		CAGCTCACTGTATGAACACGGACATTGCTGACTGGTAATGAAGTGCTCTC
1400722	ILMN_1243127	Gtf2h3	34kDa; D5Ertd679e; BTF2; 5033417D07Rik; TFIIH; C730029A10	NM_181410.2	3.15004	0.0117368	0.135604	0.198079	1.14717	0.292181	0.0275917	0.141972	0.0633011	0.000321388	0.154902	-0.102539	-0.175649	-0.168459	-0.117639	-0.0529385	-0.0630484		GAGTTCAAACCAACCAGGGTTGCATCTTGCCACCTTTTTTACAAAAATAT
5550360	ILMN_1231035	Csnk1d	D930010H05Rik; 1200006A05Rik; AA409348	NM_027874.2	2.8278	0.0197933	0.167536	0.198078	1.14717	0.166174	0.00368309	0.123874	-0.00234699	0.00582314	0.0873232	0.193192	-0.0548763	-0.0772562	-0.161607	0.0665731	-0.350567		GACCTGCGCTCCCTGATGATCCCACCGCAGCTACCAGTCTTCTACTTGGT
5690687	ILMN_2717861	Inpp5a		NM_183144.1	3.20106	0.0108129	0.132032	0.198053	1.14715	0.256113	0.101873	0.0441027	0.050838	0.148888	-0.107412	0.0832481	-0.216277	-0.0366774	-0.149137	-0.172342	-0.00322199		CTACAGTTCCTGGATGGGGCGGAGGCGCGAGTTAATGTCGGTTTCCCTAG
2690546	ILMN_2458130	2810455B08Rik			3.04741	0.0138509	0.143606	0.19804	1.14714	0.267267	-0.110584	0.202377	0.0914416	0.0616617	0.0221515	0.0433016	0.00889635	-0.203174	-0.164783	-0.122209	-0.0963483		CCTTACTCTTGTGAGCACACTTACCTTTGCCCACTGAAGGCAGGGCTTCC
2650064	ILMN_2780619	Zdhhc21	AL024349; D130004H04Rik; 9130404H11Rik	NM_026647.2	4.89131	0.000857874	0.0471683	0.198029	1.14713	0.224759	0.0319386	0.132889	0.0390291	0.0367794	0.0539188	0.0582695	-0.174022	-0.0714111	-0.144152	-0.164091	-0.0239105		ATGTGCAGAAGTGGTTCCATGAAGGACGGTGGCTCATTCCAGCTATTCTT
6510364	ILMN_1246372	C730037B14Rik		AK050319	2.72346	0.0234745	0.180641	0.197911	1.14704	0.274204	-0.0682755	0.246065	0.0409613	0.116111	0.0754709	-0.107299	-0.172515	-0.111735	-0.167746	-0.130839	0.00559092		GCAGCTAAGCAGGCCTATGTCATGTGTCTAGTAAGAAGAACCGGTGACTG
6380379	ILMN_1233836	Pon2	MGC68232; AI481612; 6330405I24Rik	NM_183308.2	3.78965	0.00428498	0.0904111	0.197703	1.14687	0.0314989	0.0484991	0.0339994	0.208034	0.0869331	0.0434332	0.124233	0.00989914	-0.0744009	-0.0495005	-0.270967	-0.191667		GAAGTGACTCCTAGGGCATTCGGTTGGACAGGAATCAATGGCCATGTTAA
1260239	ILMN_2774701	Ube2z	AW049199; D11Moh35; C030047H17Rik; RP23-235J5.3	NM_172300.3	2.53767	0.0318322	0.205801	0.197627	1.14681	0.0999517	-0.0360785	0.364592	-0.0914283	0.107322	-0.00624847	0.138302	-0.233519	-0.151418	-0.0435286	-0.135578	-0.0123682		GCCCTGGTTTTAAGTTGAGGAAATATATGCACAGGAGTCAAAGAGATGTC
3290187	ILMN_2613469	Psmb5	MGC118075	NM_011186.1	2.99393	0.0151042	0.149333	0.197398	1.14663	0.0999999	0.08148	0.0194998	0.00954771	0.0598178	0.131218	0.174178	0.11459	-0.23616	-0.0794101	-0.289322	-0.0854421		CGCTAACATGGTGTATCAGTACAAAGGCATGGGGCTGTCTATGGGCACCA
4850746	ILMN_2944646	Cope	Cope1; 1110005D17Rik	NM_021538.1	3.13022	0.0121174	0.137197	0.197366	1.1466	0.114349	0.107249	0.236949	0.10845	0.0196495	0.0189495	-0.0299501	-0.197651	-0.10305	-0.15785	0.0976496	-0.21475		TTAAAGTGGAGATGCCCTGGTGACCCCAACTGTGTGCCGCGGGATGCTGT
5960605	ILMN_1219538	Fut11	3110009G03Rik; AI317183	NM_028428.2	2.46976	0.0355843	0.216913	0.197154	1.14643	0.0229082	-0.0254216	0.255319	-0.025784	0.0572958	-0.0400338	0.330746	0.00911856	-0.0688214	-0.193101	-0.0787339	-0.243494		CATGCATGTTAGATGCTTTAAGCAACCAGGCTTCATGGTTAATACTGTGA
4890431	ILMN_2479432	Zfp251		XM_147946	3.1164	0.0123904	0.138304	0.197101	1.14639	-0.00220203	0.109148	0.198988	0.0928373	0.111877	-0.0418425	0.106068	-0.0776024	-0.203572	-0.0247622	0.0311174	-0.300062		CTGTGTACCCCAGAGTCAGTGCGGACACTGGGAGGTTCCTGATGGTGTTA
620687	ILMN_2630884	Aplf	AI452191	NM_024251.3	3.82253	0.00407408	0.0898225	0.196872	1.14621	0.0820813	0.0322013	0.274181	0.135391	0.0164514	0.00177145	0.0321312	-0.0637784	-0.236959	-0.0877285	-0.105089	-0.0806589		GCCACATGCTTTCTTCGTATTTGTGAGTCTCTCCATGTAATTGCACAGGG
5720017	ILMN_2440868	Eea1	B230358H09Rik; A430109M19Rik; ZFYVE2	NM_001001932.3	3.76054	0.00448131	0.091429	0.196858	1.1462	0.203882	-0.066658	0.221882	0.0760984	0.0510483	0.0796485	0.00826836	-0.125118	-0.137688	-0.0962982	-0.189202	-0.0258617		CCATGCCTCTTAAAAGGTCTTCATGATTACTTTCTATAGCTTTGAGGTCC
5050576	ILMN_1254088	Rapgef6	mKIAA4052; KIAA4052; Pdzgef2; C030018K18Rik; AI844632; PDZ-GEF2; BB085664; RP23-287F5.1; Ragef2; RA-GEF-2; A530068K01	NM_175258.3	2.51425	0.0330791	0.21029	0.196719	1.14609	0.276997	0.215986	0.0497065	-0.086236	-0.0173559	0.105714	0.0289536	-0.215774	-0.0309334	-0.295983	-0.0298166	-0.00125599		CGGAGCGGAACCAGGAAAGGACACATTGTAATCAAGGCAACACCTGAGCG
3780132	ILMN_2709047	Polr1e	Praf1; D030019D19Rik; AU042259; 53kDa; Paf53	NM_022811.2	2.50523	0.0335723	0.211353	0.196653	1.14604	0.246146	0.127756	0.061326	0.16313	-0.0701303	0.0180502	0.0272894	0.0660057	-0.287744	-0.213494	0.0471096	-0.185451		GGACTCCATCATGCTCCACCACACCCCCGAGGCCTTACTTTAGGGTGGTT
50050	ILMN_2935796	Rer1	AU043380; 5830454N22Rik; 1110060F11Rik	NM_026395.1	2.50694	0.0334784	0.211253	0.196556	1.14596	0.210988	0.171508	0.216278	-0.000132084	-0.0121222	-0.0223923	0.00915766	-0.127122	-0.357332	-0.114322	0.0541577	-0.0286722		CTCACTAGAGATGTTTCTCGAATTGGCCTCGATCATAATGACTCAAAACT
6660180	ILMN_1242559	1500034J01Rik		XM_912953.3	2.54954	0.0312182	0.204975	0.196429	1.14586	0.146649	0.16155	0.0672493	0.047616	0.0598164	-0.0281839	0.118217	-0.0898504	-0.28855	0.00294971	0.116516	-0.313984		TCCAGCCACGGATCTGGCAAGGCCCCTTCACTGCTCTGACCTCGAGCACT
3290768	ILMN_2506061	Ubtf	UBF; A930005G04Rik; UBF1; Tcfubf; NOR-90	NM_011551.5	2.83497	0.019563	0.166753	0.196419	1.14585	0.32047	-0.0181198	0.00846004	0.0449753	0.245105	-0.0246949	-0.00330496	-0.0987201	-0.0304799	-0.18161	-0.160455	-0.101625		GCTCTCGGACAAAAAGAGGCTGAAATGGATTCATAAGGCCCTGGAGCAGC
2030424	ILMN_2626300	Rbm12		NM_029397.2	2.64584	0.0266574	0.190445	0.196415	1.14585	-0.0181322	0.128208	0.078578	-0.00861263	0.166047	-0.0328026	0.259587	-0.137072	-0.167832	0.116248	-0.267663	-0.116563		AATAGAAACGTGAGTAGAGCTCGTGGAGGGGGCTCATGCCAGTGATGGCA
1070632	ILMN_2750850	Spag9	Jip4; syd1; JSAP2; 3110018C07Rik; 4831406C20Rik; JLP; 4733401I23Rik; AW552012; Mapk8ip4; JSAP2a	NM_001025429.1	4.06244	0.00283157	0.0790152	0.19619	1.14567	0.180526	0.0325961	0.152546	-0.0696406	0.0966997	0.0425496	0.13694	-0.119764	-0.201784	-0.0441241	-0.16871	-0.0378404		CGGATTATCACGATTTGTCTGAATGTCCCAAGAGCGCTAAGAGCTAACTG
4860008	ILMN_3151492	Ankrd12	2900001A12Rik; mKIAA0874; ANCO-2; AV347965; GAC-1; AI447928	NM_001025572.1	2.80011	0.020709	0.170838	0.196066	1.14557	0.118255	0.181865	0.0994644	0.173388	-0.164832	0.0345879	0.129128	-0.055995	-0.0377855	-0.305805	-0.124422	-0.0478525		ACATGGAGAACGGCCAGTGGATGTGGCAGAGACAGAGGAGTTGGAGTTGC
5220070	ILMN_1228917	C330023M02Rik	A630046C11; AI450868; 4833422K13Rik	NM_172722.3	3.92758	0.00347077	0.0850541	0.196062	1.14557	0.177533	0.095623	0.150923	-0.0835981	0.048131	0.132741	0.0504913	-0.229357	-0.130036	-0.0646868	-0.022789	-0.124979		AGGGGACCTCTTAGAAGTTACAGATGGCAATGTGAAGACCCAGCCTGCAG
2570427	ILMN_2887992	Mef2c	AV011172; 5430401D19Rik; 9930028G15Rik	NM_025282.1	2.39029	0.0405378	0.229962	0.19604	1.14555	0.33965	0.0676498	0.0451498	0.0613337	0.0413332	0.152933	-0.136267	-0.25375	0.0142498	-0.21295	0.0134335	-0.132767		GGTTTGGACAGACCCGGCAAGTGGTGACTACCGGTAATTGTAGGAACACG
3990719	ILMN_1239738	D230024N23Rik		AK051964	3.26402	0.00977565	0.125262	0.195878	1.14542	0.202682	-0.0909386	0.0599513	0.0930915	0.120872	0.110592	0.0750618	0.0208611	-0.192129	-0.000428677	-0.174958	-0.224658		GCTTCCTTTAGCTGGGTTCAGGATGTACACAAGGGTTGGAGGCCATCAGC
5290121	ILMN_2745540	Cnot7	Pop2; Caf1; AU022737	NM_011135.4	3.08573	0.0130189	0.14077	0.195836	1.14539	0.207765	0.0915651	0.114465	0.117622	-0.0121078	0.0463324	0.0055418	-0.106565	0.0133648	-0.320595	-0.169457	0.0120621		CTCCAGTTTTATGACAGCACCGCCTCCCTTGATCGGCTTCCTTTTACTCC
6960706	ILMN_1221754	Xpr1		AK054130	4.05791	0.00285088	0.0791368	0.195533	1.14515	0.0600734	0.0596833	0.115324	-0.0300665	0.233103	0.109973	0.0222135	-0.0533366	-0.0306468	-0.151097	-0.110897	-0.224327		ACCAGGTGTAGTAGCACAAACCTGTAATCCCAGCATTTAGGAAGGAGAGG
4010475	ILMN_1219860	Ltk		NM_206941.1	3.65807	0.00525122	0.0980437	0.19553	1.14514	0.0489655	0.168566	-0.00947475	0.139404	0.0273638	0.0836239	0.111844	-0.0878048	-0.0696049	-0.0506449	-0.0385056	-0.323736		GCCCAGACCCTCTTGGGGAAGGTCCTAGGCTACTTTCAGTCTTTGGTCTT
430612	ILMN_1223693	A630090P18		NM_177633.2	3.49809	0.00674372	0.106952	0.195435	1.14507	0.121843	0.143443	0.101443	0.0128345	0.0814147	0.170324	-0.0612855	0.0476632	-0.256977	-0.157417	-0.101486	-0.101806		GGTCCCTTTGCTTGTGGCTAAACTATACACATCATAGGGAGAGCCTATGC
2070520	ILMN_1221067	Nme1	NM23-M1; AL024257; NDPK-A; NM23A	NM_008704.2	2.39278	0.0403727	0.229513	0.195172	1.14486	0.153816	0.255416	0.0563164	0.2084	-0.0714998	-0.00269985	-0.0305004	-0.189684	-0.124784	-0.151084	0.139	-0.242701		CCTGGAAGGAACCTTTGGGAGCTGTGACTCCCTGTGCAGTGTTACGTGCC
1010132	ILMN_2888448	Ccr6	Cmkbr6	NM_009835.2	2.32861	0.0448488	0.238565	0.195086	1.14479	0.209232	0.248033	0.0833321	0.18025	-0.0226498	0.0573502	-0.18655	-0.187367	-0.0705681	-0.282668	-0.00415039	-0.02425		GCATCGTCCTTTACCATGTAACACGAGAGCACAAAGCAACATTGCCCCAA
5220072	ILMN_2545649	4933432P15Rik		AK017029	2.25425	0.0506499	0.252262	0.194867	1.14462	0.112617	0.109087	0.0385971	0.217977	0.248937	-0.149313	-0.00954342	-0.0415425	-0.191833	-0.0269327	-0.342834	0.0347767		GCTCATTCGTGTTGTCTCGGTTTTCCATCCCCCCCGACAAAGCTGGCAGG
2320767	ILMN_1258394	Aars	AI316495; sti; MGC37368; C76919	NM_146217.3	2.21449	0.0540475	0.260067	0.194854	1.14461	0.250864	0.148504	0.163633	0.027338	0.0471582	-0.0950613	0.0258884	-0.262986	-0.180516	-0.119496	0.200719	-0.206041		CAGCCTGAGGCTTTAGGTCTGCAGAGGAAGGAAGCCTTTTCTCTGCAGAA
5860328	ILMN_2580601	D830013M18Rik		AK085816	3.31058	0.00907548	0.12196	0.194839	1.1446	0.208897	0.0816569	0.0919766	-0.0190802	0.11504	-0.10489	0.19468	-0.0140233	-0.188943	-0.179563	-0.11432	-0.0714302		GCTCTGTGCTGCCGTGGGCAGGGAGCTGACTTCTTTAAGCCTCTATTTCC
450356	ILMN_3139875	Acot1	CTE-I; ACH2; Cte1; D12Ucla1; CTE-1	NM_012006.2	2.80786	0.0204485	0.170194	0.194689	1.14448	0.10649	0.16965	-0.00149012	0.116633	0.175323	0.129773	-0.128537	0.0829101	-0.25656	-0.101	-0.144377	-0.148817		TGTCAAGTCCTTGACTGGCGCATGCAGGATCCTGGGTTCAATCCAGCTGC
2320414	ILMN_2544343	Stab1	KIAA0246; STAB-1; MS-1; mKIAA0246; FEEL-1	NM_138672.2	2.86794	0.0185388	0.161939	0.194605	1.14441	0.170438	0.0378084	-0.0301313	0.0374336	0.271934	0.108034	-0.0279164	-0.0564713	-0.162372	0.0407286	-0.271806	-0.117676		CTGGACAGACCATTGGCCCCCTCAGCCACCCTGACAAGCAATAAAAATGG
6510682	ILMN_1221890	Bat2d	1810043M20Rik; E130112L15Rik; Bat2d1; mKIAA1096; A630006J20; 9630039I18Rik	NM_001081290.1	4.26736	0.00208841	0.0711615	0.194104	1.14401	0.206045	0.101005	0.0316648	0.108375	0.115285	0.107195	-0.103435	-0.139085	-0.0672951	-0.132335	-0.092525	-0.134895		CATTTTGGCATCAGCCACCGCTCTAGTTCCAGTGTCAACCCCAGCTCCGG
3120348	ILMN_1221168	2310061F22Rik		NM_153775.1	2.23114	0.0525989	0.256624	0.194103	1.14401	0.119433	0.0904341	0.239533	-0.0178175	-0.107018	0.117783	0.123782	-0.106566	-0.135066	-0.207767	0.183783	-0.300518		GCTGAGTCGTGCGGAGCCATGAAGCAGGAAGGCGAGGACAAAAGGATTGG
2480441	ILMN_1238967	Kif3c	mKIAA4058; KIAA4058	NM_008445.2	3.68311	0.00505106	0.0958418	0.193774	1.14375	0.207385	0.107845	0.0382447	0.098815	0.0553851	-0.021585	0.0790849	0.0247049	-0.151195	-0.226985	-0.190935	-0.0207648		CAAGGTTTCAGTTTATAGAATGGGCTATCATCACTGGCAATTCTTCTACC
3190452	ILMN_2940559	Gbf1	mKIAA0248; 1700083E03Rik; AI035702; MGC100238; AW049900; MGC90745	NM_178930.3	2.38098	0.0411613	0.231108	0.193737	1.14372	0.136858	0.286578	0.177738	0.0704603	0.0225601	-0.07866	-0.0504694	-0.202302	-0.221092	-0.177782	0.12501	-0.0888996		GTTGGTCAGCTTGGAGTTGCTTGGCACCACGGAGGGTGGACAGATAGGAC
7000187	ILMN_2692615	Tgm2	tTGas; G[a]h; tTG; TG2	NM_009373.3	3.52163	0.00649882	0.106423	0.193706	1.1437	0.192301	0.170931	-0.0697689	0.1115	0.0787096	0.10643	-0.0251303	-0.0613089	-0.154539	-0.0776191	-0.2412	-0.0303102		GCATTTAACGTGTTCTGCTTTACACAGAGGATCGCACCGTGAGCCGTGCT
6520091	ILMN_1244755	C130078D09Rik		AK048572	3.02119	0.0144515	0.146095	0.193374	1.14343	0.0894985	0.197429	-0.0271816	-0.105427	0.258433	0.105643	0.0456133	-0.0349617	-0.0495715	-0.175211	-0.193597	-0.110667		GCCAGCTACCGCAGCAGACAGATGCAAACCATCCAGAGAGTTCTAGTGAG
460753	ILMN_2614895	Nus1	D10Ertd438e; AW538011; 1600027K07Rik; MGC7199; AU019165; BC003223	NM_030250.1	2.57121	0.030128	0.201921	0.193374	1.14343	0.0749712	0.141121	0.126561	0.215458	0.0697279	0.0966778	-0.160512	-0.108099	-0.0624094	-0.172149	0.0729685	-0.294322		CAGTATGCAGCTTGCGAACAGCGACTGGGAAAGTAATGGTCCCTACTTGC
1090470	ILMN_1246819	Dnajc1		AK012505	2.77561	0.0215549	0.173395	0.193199	1.1433	0.351063	-0.0248866	-0.0345569	-0.0498834	0.113007	0.122137	0.0866165	-0.156707	-0.0814166	-0.0534968	-0.203933	-0.0679436		GTAAAAGCAACTGGTGAGTACTGGAGATCCATCAAATGGCCTAGCCTCCT
2320544	ILMN_2627557	Tbc1d19	2810453K03Rik	NM_144517.3	3.4715	0.00703217	0.109065	0.193198	1.1433	0.0413427	0.0845027	0.302733	-0.0259519	0.00577784	0.0406981	0.114388	-0.115077	-0.0925374	-0.220967	-0.0610418	-0.0738721		CAGAATTAAACTTTGCACATAAGCCAATAAAGATCATGTTCCCTCCTCCG
4760594	ILMN_1233304	9130011E15Rik	AI431055; AW050122	NM_198296.2	3.00705	0.0147863	0.147642	0.193158	1.14326	0.170806	0.201887	0.0816264	0.00178146	-0.00748873	0.107141	0.00762129	-0.275474	0.00480652	-0.183653	0.0448213	-0.153879		GTCAGCACAATAGGCCCACAACTTTAGCCTTGCCTTTTTAGTCTGTTTTA
1940577	ILMN_2953910	Dap3	DAP-3; 4921514D13Rik	NM_022994.2	3.64157	0.0053877	0.0986177	0.193146	1.14325	0.0417933	0.113723	0.0736933	0.203943	0.0804229	-0.102517	0.152283	-0.055017	-0.158847	-0.015347	-0.197377	-0.136757		GCTCCTGAGTGCTGTATTGGATTTGCAACAAGGAAGGTTCTCACCCTGGC
3520400	ILMN_2799368	Gtpbp8	MGC130126; MGC130125; 0610037H22Rik	NM_025332.1	3.71391	0.00481575	0.0940383	0.193111	1.14323	0.0962396	0.227449	0.173999	0.0544691	0.0190492	0.00231934	-0.0102906	-0.150811	-0.20538	-0.1415	0.00732946	-0.0728807		TCGGCATTAAGACCTGCATTACCCTGAAGCAAGAACAAATGCGCTGGGGG
4880673	ILMN_2740268	Otub2	OTB2; AI413508; AW557219; 2010015L18Rik; OTU2; 4930586I02Rik	NM_026580.3	4.26394	0.00209895	0.0711615	0.192777	1.14296	0.105181	0.147542	0.0134716	0.07095	0.0135098	0.0100899	0.20152	-0.00141859	-0.181989	-0.0827885	-0.10294	-0.19313		GAGTACCCAAGGCCAAGCCCTACAGCTTCCCTCAAGTGAAAACATTTCCC
460497	ILMN_2693976	Ncl	Nucl; B530004O11Rik; D1Nds28; D0Nds28; C23	NM_010880.3	2.55441	0.0309699	0.204333	0.192762	1.14295	0.101263	0.124163	0.249383	0.036088	0.215817	-0.104142	-0.0603523	-0.270707	-0.157497	-0.046607	0.0308981	-0.118312		CAGTGGCCTTTTTGACTTAAAGGTTGTCAGAGGTCCAGTTTAACTAGGGA
70722	ILMN_1239717	Expi	WDNM1	NM_007969.4	2.58409	0.029498	0.199854	0.192742	1.14293	-0.0367322	-0.0774822	0.173508	0.0374699	0.17948	0.11718	0.16874	-0.0440025	-0.106052	0.0907578	-0.23226	-0.27061		GTGGAAGATGGATCTTTATAAGCAGGACTGATGGCTAGCCCCAGAAGATT
1410717	ILMN_2508910	Tpst2		NM_009419	2.46763	0.0357086	0.217051	0.192704	1.1429	-0.0818796	-0.0211296	0.181471	0.0817356	0.270436	-0.0332336	0.164646	0.0472603	-0.0395098	-0.0862198	-0.244824	-0.238764		TAACGGACAGACCCCTTGGTGACCTCATCTCCTGGGACAAGACCGGAGAC
7400110	ILMN_2942499	Rbm5	D030069N10Rik	NM_148930.2	4.90486	0.000841984	0.0469081	0.192629	1.14284	0.0609989	0.0976992	0.136999	0.00428391	0.128983	-0.0243158	0.157184	-0.116302	-0.0164013	-0.163001	-0.173817	-0.0923166		TTTGTACAGAATTTTGGAAGATTTTCAGTCTAGCTGCCACGTCTGGCTCC
3800091	ILMN_1255236	2510003E04Rik	MGC107132; 0710007C18Rik; mKIAA1279	NM_028197.2	2.40893	0.039318	0.227149	0.192564	1.14279	0.0442257	0.135315	0.252255	0.103685	-0.0118647	-0.0804548	0.118485	-0.369634	-0.0735745	0.0114155	-0.160055	0.0302052		CAGTACTTGTTAGATTTCATACTAGGAACAACACTGGGTAGTGTACCTGG
160364	ILMN_1244266	D830031G23Rik		AK085933	2.29331	0.047517	0.244156	0.192493	1.14274	0.209784	0.228543	0.000432968	0.217854	0.133594	-0.0855865	-0.143186	-0.0562067	-0.0775967	-0.304957	-0.0970764	-0.0256062		CTGTGCCAGTAGGAATCCCAGGGCTTAGACTCCATGCATAGTCGGCAAGT
4900735	ILMN_1247777	2400010C15Rik		AK010307	2.59437	0.029005	0.198169	0.192417	1.14268	0.133415	0.0507154	0.0127153	0.177266	0.076766	0.0446663	0.0656662	-0.0154848	-0.177885	-0.00348473	0.0384665	-0.402834		CGATGGCATCGTGGCCGACTGACAGCGGCTCTGTTCAACTTGTATTTAAA
6290356	ILMN_2738893	Ermp1	mKIAA1815; D19Wsu12e; Fxna; MGC28180; D19Ertd410e	NM_001081213.1	2.81555	0.0201931	0.168904	0.192397	1.14266	0.0157671	0.0471973	0.158187	0.252672	0.058382	-0.0913477	0.120302	-0.0306931	0.012537	-0.202993	-0.269108	-0.0708981		CCCCAACCCTGATTTTGCTGTGAAAGAGATTAGACCACAAGCCAGCCTAG
6520040	ILMN_2741872	Heatr5a	mKIAA1316; C230081H03Rik; D930036F22Rik	NM_177171.4	2.4372	0.0375367	0.222217	0.192375	1.14264	0.0377221	0.0342622	0.151002	-0.025475	0.341545	-0.148635	0.170675	-0.066648	-0.00312805	-0.153208	-0.153755	-0.184355		GAAGGGATGTCCTCTAACAGTCTGTATGTCCTCTAACTGTCTATCACTGT
50487	ILMN_1256430	Mcoln3	TRPML3; MGC124246; MGC124245; Va; 6720490O21Rik	NM_134160.1	4.23556	0.00218858	0.0726358	0.192298	1.14258	0.144796	0.0590167	0.125396	0.211125	0.024025	-0.0411854	0.0376949	-0.105053	-0.0654736	-0.158683	-0.189815	-0.0418453		GTAACTGTTGGGCTTCTCTGTGCTTGGGAGGAAAATACAGTGTGTGGCTG
1430576	ILMN_2893063	Rnf219	AI451544; 2810449K13Rik; MGC35679	NM_026047.4	2.9242	0.0169158	0.154739	0.192295	1.14258	0.0155697	0.11491	0.236589	0.13228	0.04392	0.15392	-0.13633	-0.0358605	-0.13575	-0.19546	0.00323963	-0.19703		CAGGTGTGAATGGGGCAATGTGAGCGCGAAGCACAACTGTTAGTGTAGGA
4200068	ILMN_1251761	Phf5a	1110007B08Rik	NM_026737.3	2.84119	0.0193655	0.165615	0.192257	1.14255	0.0724163	0.123616	0.210616	0.135199	-0.160701	-0.00670052	0.186299	-0.260484	-0.0569839	-0.0891838	-0.0723009	-0.0818014		TTGCAGGTGGTGCTGGGCTCGTGTTATTTTCCTTGTAAGTTGGAAGTTTC
460592	ILMN_3072407	BC094916		NM_001024721.1	4.15378	0.00247046	0.0748422	0.192039	1.14238	0.20882	0.12017	0.0980196	0.146024	-0.00777626	-0.00642633	0.00128365	-0.20693	-0.11493	-0.10515	-0.108146	-0.0249562		GAAGGTCATCAAAGCTAGGAACTGAGAAACAACCACTCAGTTCTGCTTCC
870288	ILMN_2505392	4921513D23Rik			2.7268	0.0233466	0.180315	0.191961	1.14232	0.183254	0.000144005	0.156494	0.127271	-0.0780001	0.157701	0.0130205	-0.159566	-0.0396757	-0.140656	-0.29458	0.0745907		CCTTTCCATCTTCCCATCTTATACTGTTTGCTTTTGATGAGGCTTGGGGG
4890500	ILMN_2986315	Mir16	RGS16; 1200003M13Rik; GDE1	NM_019580.3	3.09843	0.0127548	0.139601	0.191514	1.14196	0.126983	0.0821829	0.188083	0.172483	0.0637836	-0.154917	0.0799837	-0.0130167	-0.171817	-0.212417	-0.0415163	-0.119817		TGTCGTCAGCTTTGTTAATGGCGACCTGTAGGTGTCAAACTTGTGACCAC
6060307	ILMN_2641152	Nphp4	4930564O18Rik	NM_153424.2	3.04142	0.0139858	0.143985	0.191499	1.14195	0.123643	0.0750232	0.0825834	0.257515	0.105525	-0.019105	-0.0666451	-0.0637765	0.0345235	-0.251997	-0.142815	-0.134475		GCGTCCCTAGCCATGGTATACCTCCGAGAGTAATCCTCCACTCGAGAGTG
5340373	ILMN_2621304	Mterfd1	2410017I18Rik	NM_025547.2	3.62498	0.00552867	0.100215	0.191455	1.14191	0.0381336	0.110153	0.208994	-0.0242405	-0.0125198	0.15747	0.0804195	-0.222827	0.0129032	-0.147356	-0.14746	-0.0536699		GTACACAATGTGATGAATATTCCCCACCACATCATCGTCAAGTTTCCACA
3400632	ILMN_1253970	Sirt7	MGC37560; MGC31235	NM_153056.1	4.16952	0.00241335	0.0742279	0.191309	1.1418	0.140949	0.12245	0.0936499	0.132333	0.100432	-0.104967	0.0731325	-0.137151	-0.0239506	-0.195951	-0.0758677	-0.125068		GGGTATGCGGCACAGGGAGAATCTAACTAAGCCTCCAGTCTGAGCAAGTC
1090669	ILMN_1259798	Aprin	AW212954; AS3; mKIAA0979; AI646570	NM_175310.5	3.93062	0.00345477	0.0848991	0.191288	1.14178	0.159362	0.00758171	0.153932	0.0341816	0.0865612	0.106351	0.00995159	-0.0225487	-0.210519	-0.0878086	-0.228088	-0.00895882		CTTCACACCTCAGTATTGGTCCCAGAATTCTCTGGCCTTTCATGGCAACG
6370593	ILMN_2668243	Metap2	AU014659; Amp2; AI047573; Mnpep; A930035J23Rik; p67eIF2; MGC102452; AL024412; p67	NM_019648.3	3.45787	0.00718489	0.110446	0.191221	1.14173	0.0800676	0.129258	0.0885777	0.0395436	0.0614138	-0.0732265	0.232094	-0.0345922	-0.136862	-0.126452	-0.0132465	-0.246576		GTAAAGGATGCCACTAATACTGGAATAAAGTGTGCTGGGATTGACGTTCG
6900332	ILMN_2420368	Narg1		NM_053089	3.32242	0.00890598	0.120723	0.191003	1.14156	0.0150952	0.0494852	0.123535	0.0307617	0.129992	0.251132	-0.0429082	0.0408454	-0.0836248	-0.145335	-0.172278	-0.196698		GGTCGACCTTCCTGATGGGAGGAGTCTTCCTATCTGCATCGTGCTCCTGG
430040	ILMN_1223268	Bcl2l13	BCL-RAMBO; E430016C20Rik; Mil-1; MGC38758; Mil1	NM_153516.2	2.82515	0.0198792	0.167777	0.19093	1.1415	0.0763798	0.143	0.22384	-0.0667162	0.186814	0.0196743	-0.0261154	-0.2058	-0.20029	-0.0371304	0.056654	-0.170316		GTACTCGGGTGAAGGCAGGAAGACAATGTTCAAGGCCATACTAGGCTCAG
4290411	ILMN_1215768	Riok3	Sudd; D18Ertd331e; 1200013N13Rik; E130306C24Rik	NM_024182.4	3.95676	0.00332053	0.0831063	0.190777	1.14138	0.1393	0.0580006	0.200601	0.059783	0.110983	-0.0732174	0.0609827	-0.0691996	-0.137199	-0.1915	-0.00421715	-0.154317		CTTGTGACCCACGTGCCAGATGTGTGCAATTTTTAACTCGGCATTGAAAG
60612	ILMN_1241345	Prrg3	Gm368	NM_001081135.1	4.55695	0.00137224	0.0607958	0.190705	1.14132	0.138255	0.0594249	0.0457649	0.057632	0.0508718	0.010982	0.193292	0.0288849	-0.151775	-0.120555	-0.179508	-0.133268		CCAGACTATCCAGTGCTACCCCTCCCCCTTCCTATGAGGAGGTGACTGCA
7400292	ILMN_2608145	Hdhd3	2810435D12Rik	NM_024257.1	2.95029	0.0162134	0.152381	0.190498	1.14116	0.124354	-0.0588255	0.0803447	0.0586681	0.248028	0.034708	0.0683379	-0.100065	-0.0833554	0.0375447	-0.0974321	-0.312312		TGTAGAACCTGCAGTGGCGGCCCACGTGGGGGATAGTTACCTCTGTGATT
6550382	ILMN_2776952	Tmem55b	BC039161; MGC118137	NM_001033271.3	2.36953	0.0419414	0.232134	0.190477	1.14114	0.215765	0.188275	0.0255251	0.0864134	-0.116697	0.238653	-0.082377	-0.263935	-0.105455	-0.0601749	0.0459232	-0.171917		GCCTCTTGTGCTATGTGGGGATCTCAATGTGGCTCATGAAGAAATTGACC
2230324	ILMN_1219088	D10Ertd641e	2310005G07Rik	NM_025514.2	2.6301	0.0273542	0.192678	0.19014	1.14087	-0.0761337	0.133366	0.219766	0.103593	0.162793	-0.0843067	0.0954933	-0.0979338	-0.207834	0.0287657	-0.0117073	-0.265867		CCCCGAAGTCTTAGTCCGGCTTACAGGGTATGAAAGCAGTTCTGTGGCAA
2060170	ILMN_2588765	Hrmt1l6		NM_178891.3	3.54118	0.00630247	0.104942	0.190105	1.14085	0.0415969	0.0916867	0.201497	0.128493	-0.108336	0.164804	0.0347333	-0.0551133	-0.209553	-0.0701132	-0.0708866	-0.148807		ATTTTCATGCATCCATAAGCCTGGAAATCCTTTGCAGCGCTTAGCTCCAC
5890097	ILMN_1226447	Sema4b	mKIAA1745; KIAA1745; Semac; SemC	NM_013659.3	3.28043	0.00952276	0.124195	0.190075	1.14082	0.15685	0.0895491	0.0402498	0.275884	-0.0301161	-0.0891161	0.111084	-0.11865	-0.0655508	-0.10245	-0.172216	-0.0955162		TCCTACACAGACTCCTGGATCCTCGTTCCTTGTCCTAGCTCACCGTGCCC
6420672	ILMN_1243752	Tsen15	AL023077	NM_025677.2	2.31494	0.0458644	0.240501	0.189867	1.14066	0.0513678	0.128878	0.215588	0.00617313	0.166083	-0.0194864	0.00517368	-0.140363	-0.087513	-0.167962	0.174223	-0.332167		ACGTGGTCATGGGTGTGAATGACACGCCAGGCTATGAAAGTGACAATCAG
1090241	ILMN_1248602	Myohd1		NM_025414	2.36693	0.0421205	0.232504	0.189765	1.14058	0.113622	0.106882	0.0246019	0.014257	0.068377	0.103607	0.122137	-0.122538	-0.340808	0.218242	-0.154693	-0.153683		TGCCTCTAGAATTTTGGCTGGGGGAGAACTTGCATATAGTTTACTAAGGG
1820274	ILMN_2632153	Cdca2	2610311M19Rik; AI586158	NM_175384.3	5.63037	0.000321545	0.0326909	0.189531	1.14039	0.167522	0.083952	-0.00964832	0.100683	0.079473	0.0903931	0.0404229	-0.019228	-0.077148	-0.145448	-0.131177	-0.179797		GCTCTTAGGGAAGAGGACCCAGCTTCCTGTAGGCCGCTTCAGTGCATTGC
1110435	ILMN_2734060	1110007M04Rik	AW214064; RP23-372J10.1; 3000003G13Rik	NM_026742.3	3.10982	0.0125225	0.138947	0.189399	1.14029	0.115533	0.0254831	0.115743	0.194544	0.0252142	-0.0916958	0.167594	-0.195558	0.0447426	-0.105947	-0.0757561	-0.219896		AAATCACGAAACAACTTCCCCTGTATGTGTTCCCAAGCTCCGCGCCCTTG
3610709	ILMN_2876575	Ubxn6	Ubxdc2; 2210415J11Rik; AU040909; 1200008L11Rik	NM_024432.2	2.44261	0.0372049	0.221199	0.188979	1.13996	0.0490255	-0.0638342	0.0393858	0.0851288	0.0647392	0.0629988	0.313739	0.0332756	-0.0492144	-0.0086441	-0.31251	-0.214101		TCCCTGAGTCCCCAGCAATAGGAAGGACAGTAGTAGCAGTAGAGTTGGAG
6380039	ILMN_2531741	LOC329076		XM_282724.2	3.71053	0.00484105	0.0940383	0.188806	1.13982	0.0631161	0.117216	0.168516	-0.0372667	-0.039566	0.0396338	0.239034	-0.142184	-0.109784	-0.0968838	-0.160867	-0.040966		ATATGAGTCGTATACATGGCGGAAACTGGATCCTGGGAGCGAGGAGACCC
2760750	ILMN_2976159	Mreg	dsu; Wdt2; Gm974; MGC92980	NM_001005423.1	2.86594	0.0185994	0.161939	0.188697	1.13973	0.239594	-0.0835867	0.184514	-0.0770841	0.176086	0.0896859	0.0211563	-0.203156	-0.0391064	-0.0982566	-0.0515437	-0.158304		ATGCAGGCAGTGGTGTATGCTGACAGAGGTCGCTGCTGGGTCTTCACGCT
2060626	ILMN_2554698	6430402L23Rik		AK078178	2.76226	0.0220306	0.17502	0.188661	1.13971	0.0726976	0.247108	0.235278	-0.0275946	-0.0414238	0.0136557	0.0505362	-0.195803	-0.212402	-0.146882	0.0243158	-0.0194941		CGGGAAGACCCACGTCTCCTGAACTTAGAATTCAACGTGTTGGACACCAT
6550577	ILMN_2723513	Fam13b	AW546153; AW060714; MGC37079	NM_146084.1	2.53293	0.0320808	0.206609	0.188656	1.1397	0.051506	0.0418863	0.200676	0.171311	0.175511	-0.183269	0.0926208	0.0600166	-0.248814	-0.105274	-0.141539	-0.114638		GGAAACACGCAGGCTCCTTCATTGTTTTACTGCAGACACGGCTGTTAGCA
4890487	ILMN_2698553	5730521P14Rik		XM_132817.3	2.64603	0.0266492	0.190445	0.188602	1.13966	0.122431	0.0163016	0.158031	-0.147302	0.157098	0.0275378	0.215988	-0.165149	-0.0339985	-0.0976186	-0.268122	0.0147977		CAGAAACTTACCGAGTTGAAGGAGTCTCTGGAATGTACTGTGGATCAAGA
4830768	ILMN_2992239	Amd2	Amd1; Amd3	NM_007444.2	2.64043	0.0268947	0.191028	0.188542	1.13961	0.148878	0.0674782	0.241998	-0.0401297	-0.00665998	-0.04497	0.18332	-0.139042	-0.297622	-0.0216918	0.0226803	-0.11424		CAAGGGTACCCACACCGGAATTTCCAGGAAGAAATCGAGTTTCTTAATGT
5420458	ILMN_2614522	Ube2f	2510010F15Rik; AI851109	NM_026454.3	3.95762	0.0033162	0.0831063	0.188442	1.13953	0.157791	0.183221	0.131091	0.0951157	0.0104761	-0.00523376	-0.0228443	-0.141419	-0.17312	-0.157569	-0.0873442	0.00982571		GACCCTACCTAGATGTGAAGCTTCCCAGAATGCATAGTCATTCACTGTAG
4070678	ILMN_1239860	1810035L17Rik		NM_026958.2	6.37	0.000129776	0.0216672	0.188127	1.13928	0.0591259	0.134746	0.180296	0.103574	0.0250435	0.00501347	0.040904	-0.120034	-0.127744	-0.126394	-0.105786	-0.0687466		CGTTCAAGCTCAAAGAGCAAAGGCTTTGCACGGAGCTCAAACATCTGATG
1660288	ILMN_1223393	D630024I10Rik		AK085426	3.20739	0.0107037	0.131625	0.188081	1.13925	0.184553	0.0879126	0.0320725	0.134759	0.0904994	0.15774	-0.13897	-0.135967	-0.126767	-0.0418072	-0.0228004	-0.221231		GCTTCGCTTACGCCGATACAGTGCTGCCCTTCTGACATCTATGGCACCAG
2000338	ILMN_2942276	Luzp1	mFLJ00226; AI266952; 2700072H04Rik; Luzp	NM_024452.2	3.07004	0.0133532	0.141594	0.187894	1.1391	0.00113535	0.0974851	0.0348554	0.0880842	0.0529943	0.0658545	0.207614	-0.0650649	-0.184055	0.115645	-0.230515	-0.184036		CAGGCAGTGGCTCAGGGCTCCTTGGGTGCATGTGTATAGTTGAAGCTGCC
10474	ILMN_2677016	Dhx16	Ddx16; DBP2; mKIAA0577; 2410006N22Rik	NM_026987.1	2.38479	0.0409052	0.23049	0.187856	1.13907	0.076478	-0.0225821	0.329458	-0.0190077	0.224052	-0.111518	0.071032	-0.254792	-0.101642	-0.0269222	-0.0580778	-0.106478		TGCTAAGAAAATGCCCAAAAAAGTCGGCAAGACACGAGAAGAGCTGGGCT
2510270	ILMN_1259222	Trim33	DKFZp586K1123; mKIAA1113; Tif1g; AI413936; 8030451N04Rik	NM_053170.2	5.05465	0.000686002	0.0442665	0.187797	1.13902	0.00764132	0.156111	0.100251	-4.86374e-05	0.110571	0.143981	0.0292315	-0.164849	-0.0571589	-0.0419989	-0.106939	-0.176799		CTGTGAAACGTGTGATAGATTGACGTGTAGAGACTGTCAACTTTTGGAGC
1690082	ILMN_2439411	LOC670356		XM_001476496.1	3.17905	0.011202	0.133438	0.187749	1.13899	0.232558	0.0811682	0.177968	-0.0306087	0.131461	-0.0393286	-0.00561857	-0.174012	-0.210622	-0.107062	-0.0397286	-0.0161786		CTGTGTGGCCTTTTACTTCTACTATAATGAGACTAATTCGTTCTGGTTTG
6900102	ILMN_1248688	D930025H04		NM_177815.2	2.71744	0.023707	0.181222	0.187716	1.13896	0.242007	0.0273867	0.0106668	-0.0431967	0.217924	0.119003	-0.0262866	-0.0784235	0.0518866	-0.253523	-0.100397	-0.167047		TCCAAGCTCCACAGGACAATCATGGCCAAATGTGTACCAGGCAGTGACAC
5420673	ILMN_2657037	Ash1l		NM_138679.2	2.24295	0.0515944	0.254116	0.187699	1.13895	0.223679	0.118138	0.0263586	-0.0522103	0.169439	0.12165	-0.0596004	-0.222332	0.00728846	-0.153131	0.1243	-0.30358		GTGGCTCCATTTGTTGCCACTGAAAGTCCAAGTAAGCTCGAGTCTGAAAG
4810053	ILMN_2616755	Sp1		NM_013672.1	3.82916	0.00403291	0.0892311	0.187614	1.13888	0.027843	0.0505934	0.102813	0.029232	0.149962	0.137182	0.049582	0.0230632	-0.0510068	-0.153307	-0.278968	-0.086988		GTGGTTCCTAAGGGAAAGGGAAGCACACAATCATGGGAACGATAGCCCAG
6330091	ILMN_2627441	Peli1	D11Ertd676e; A930031K15Rik; AA409794; 2810468L03Rik; AI586297	NM_023324.2	2.4313	0.0379018	0.222996	0.187577	1.13885	0.0836782	0.0985785	0.220568	0.024148	0.159918	-0.131812	0.0920181	-0.252082	-0.154512	0.00376797	-0.232252	0.0879784		GTACCTTAGAATGTTGTGATAGGCTAGCATGGTAATGATGGTGTCACACA
1660093	ILMN_2688492	Btaf1	TAF170; E430027O22Rik; AI414500; AI447930	NM_001080706.1	2.76675	0.0218695	0.17447	0.187565	1.13884	0.0682364	-0.0119734	0.292537	0.0330973	0.121298	-0.132933	0.176798	-0.103824	-0.206464	-0.0385141	-0.0902529	-0.108012		ACTTGAGTAGCCTTGACAACCATCCTGTAATCCTGAACCTAGCATTCCAC
3420241	ILMN_1253077	Zfp346	Jaz	NM_012017.2	2.37004	0.0419062	0.232089	0.187527	1.13881	0.256501	0.0819206	0.234231	-0.0154734	0.0459166	-0.0265436	-0.029603	-0.217589	-0.0658188	-0.289249	0.0752563	-0.0495539		GTCACAACCTAGCTTTGTACTGTTGAAATCGTATTGTTTCCCTTTGAGGT
6520687	ILMN_2433547	Trp53bp1	m53BP1; MGC100303; 53BP1	NM_013735.2	2.61527	0.0280277	0.194871	0.187501	1.13879	0.000654221	0.085454	0.265954	0.209374	0.161674	-0.0498257	-0.126406	-0.211786	-0.0399456	-0.100326	-0.0621157	-0.132706		GTGATCCAGTGCCTCATTGTTGGGGAGAGAATTGGATTCAAGCAGCATCC
6660598	ILMN_2789544	Abcf2	E430001O06; 0710005O05Rik; Drr3	NM_013853.1	3.03553	0.0141196	0.144306	0.187402	1.13871	0.224743	0.149133	0.0588226	0.0810328	-0.0847874	-0.0528278	0.170472	-0.159927	-0.0981073	-0.174667	0.0279722	-0.141858		GCCAGCCCATCAACCCCGTTCCTTATTGCTTCTGGTTTGGAGCTCTGGGC
10181	ILMN_2471359	Tmpo	5630400D24Rik; TP; AI195756; AI606875; AW214352; AW547477; LAP2	NM_001080134.1	2.23994	0.0518482	0.254766	0.187328	1.13865	0.0818768	0.169167	0.127117	0.00277853	0.147328	0.0524683	-0.0343618	-0.250593	-0.182743	0.0551767	0.143758	-0.311972		GCCGCTAAAGGGCAGAGCCAAGACGCCAGTCACACTGAAGCAGAGAAGGA
3120431	ILMN_1252745	Gtf2h2	p44; 44kDa; Btf2p44	NM_022011.3	2.79629	0.0208386	0.171393	0.187314	1.13864	0.118067	0.0300665	0.148167	0.201483	0.193983	-0.180118	0.0346823	0.00736713	-0.137433	-0.166233	-0.132017	-0.118017		CTCCATTGTTGTCCTGGCTGTATTCATAAGATCCCAACTCCTTCAGGTAT
460228	ILMN_2543507	1190007I07Rik		XM_985039.1	2.70974	0.0240077	0.181986	0.187294	1.13863	-0.0164857	0.125054	0.147194	-0.0362406	0.238979	0.0684295	0.0193396	-0.229396	-0.127316	0.100945	-0.22317	-0.0673404		GGAGAACTCAAAACGGAGCTTTTGGGACTGAAAGAGAGACGCCACGAACC
5820619	ILMN_2867013	Zfp160	6720480D16Rik; mKIAA1611; KR18; mszf47; F11; HZF5; HKr18	NM_145483.1	2.7257	0.0233887	0.180523	0.186894	1.13831	0.0698729	-0.00578737	0.306183	0.0486212	0.00863123	0.00719118	0.110392	-0.0703073	-0.111117	-0.188847	-0.246069	0.0712309		GGCCAGAGTCCAACCTGATGAATGTGAAGGGTCTCTCTTCTCAGGAAACT
7200519	ILMN_1236574	Cenpa	Cenp-A	NM_007681.2	3.69704	0.0049432	0.0947591	0.186851	1.13828	0.0921831	0.0497837	0.086484	0.168182	0.132982	-0.0240173	0.039382	-0.0507164	-0.0979166	-0.0798168	-0.0192175	-0.297318		CCCTATGGCTGAAGGTTTCAGACACCCGATACCTGCCATGGTATGGTTAT
2650671	ILMN_2960467	Slc25a3	5730556H19Rik; Phc; PTP	NM_133668.2	4.16667	0.00242359	0.0742279	0.186813	1.13825	0.100624	0.0732336	0.200594	0.123642	0.0541725	0.0023222	-0.00971794	-0.0963459	-0.133816	-0.144296	0.0209122	-0.191328		CCATTGGTGCTATTCCTAAATTGTCCCCTCACTTAAGAAACTCCTGTGTT
5860309	ILMN_2578074	Tulip1-pending		AK083746	3.79745	0.00423392	0.0899684	0.186522	1.13802	0.0776982	0.054378	0.0756083	0.0855465	0.135746	0.0660968	0.0489464	0.0993781	-0.176282	-0.130782	-0.230663	-0.105673		TGGAAGGAAGACTTGACCCCTCCTCAGATGTGGATCATTCTCTAAGCTGC
7400747	ILMN_1246790	Chd1	AI851787; AW555109; MGC141554; 4930525N21Rik	NM_007690.2	4.37611	0.00178117	0.0676988	0.186394	1.13792	0.0577598	0.147719	0.0806198	0.0872393	0.105529	-0.000510693	0.0652895	-0.19095	0.0366197	-0.131771	-0.200671	-0.056881		CTTATCTCAGTACCATGATCATCACAAGGACCGCCATCAGGGAGATTCTT
1710398	ILMN_1217110	Arhgef2	P40; GEF; LFP40; mKIAA0651; AA408978; Lfc; Lbcl1; GEF-H1; GEFH1	NM_008487.2	2.76739	0.0218464	0.174371	0.186383	1.13791	0.116988	-0.0701818	0.0223083	0.115118	0.235838	0.0668583	0.0566883	0.0800982	-0.0555515	-0.0936618	-0.223882	-0.250622		GAAGAGACAGAAAGCCGAGATGGGGAGCCCACAGCTTCAGAGAGCTAAGG
620711	ILMN_1233931	Dnajc2	AU020218; Zrf1; Zrf2; MIDA1	NM_009584.3	2.4531	0.0365705	0.219611	0.186287	1.13783	0.13392	0.32743	-0.00632	0.0116963	-0.0206537	0.194676	-0.0974135	-0.18398	-0.16078	-0.11027	-0.118754	0.0304465		CACTTCTCGGACAATGAGGCAGACCGTGTTAAAATGATGGAAGAGGTGGA
3310427	ILMN_1244761	Pgls		AK054257	4.52119	0.00144433	0.0617753	0.186197	1.13776	0.155169	0.165848	0.0106277	0.0816698	0.05861	0.0814905	-0.0103397	-0.071312	-0.193182	-0.067152	-0.0278997	-0.18353		GGCCAATGGTCTGTCTCCAGGCTCAGTGAAGGACTGTATGAAGGGGATGA
1440681	ILMN_2769330	Cd6		NM_009852.3	3.7202	0.00476917	0.093538	0.185837	1.13748	0.0544181	0.209158	0.0574279	0.03267	-0.0469198	0.23297	0.00230026	-0.089252	-0.152232	-0.0795221	-0.0815601	-0.13946		CCCCACAGGTCCCCTTGGGTTGACAGGAACACTTTGGGAGAGTGTGGTTA
5360743	ILMN_1216308	Zfp574	A630056B21Rik	NM_175477.3	4.78621	0.000992624	0.0516658	0.185801	1.13745	0.0740137	0.179894	0.0541544	0.113133	0.0939837	0.0205431	0.00619316	-0.0692863	-0.221366	-0.017416	-0.122247	-0.111607		AGGGCACTTCCCACTTTCCACCTGTTTGGTGGTCTCCAAATGAAGCAGTC
1850437	ILMN_2668224	Armc3	4921513G22Rik	NM_001081083.1	2.53948	0.0317378	0.205607	0.185634	1.13732	0.0736146	0.0265145	0.0558543	0.0482168	-0.131834	0.238926	0.230136	-0.0956354	-0.136635	0.0762844	-0.214414	-0.171033		GAACCTGCTGAAGCTGCGCAGCAAAGAGGCTGACCTCTACCGCTTTCTGT
4760129	ILMN_1220834	Camta2	mKIAA0909; RP23-326P7.7; Kiaa0909-hp	NM_178116.3	2.62729	0.0274804	0.193123	0.185491	1.1372	0.0889826	0.137383	0.126983	0.133065	0.135965	-0.0202341	-0.0611343	-0.0407171	-0.245317	-0.067317	0.0942659	-0.281935		CCCCCGGCTGGCTCCACGAGCACTTTCTACTTGTGCATGGGCTTGGTTTA
6860241	ILMN_2675914	R3hdm1	R3hdm	NM_181750.2	3.32463	0.00887459	0.12059	0.185381	1.13712	0.229778	0.0129981	0.0768981	0.19089	0.0667396	-0.0117402	-0.0248704	-0.226852	0.0033679	-0.0961919	-0.0829601	-0.13806		TTCGGAGCCTTGCAGTATGTGAAGAATCTCCACCACCCCCTGCAGCAGAG
2810541	ILMN_3113420	Ptpn6	motheaten; Hcph; hcp; me; Ptp1C; SHP-1	NM_013545.2	2.95777	0.0160174	0.152116	0.185217	1.13699	0.276916	0.0341158	0.085516	0.0644159	0.164016	-0.123984	0.039216	-0.165284	-0.0515842	-0.179684	-0.0314837	-0.112185		CTGTGGTCATCTGAATCTGTATATAGCCCGGCAAGTCCCCAGGGAGAGCC
7510747	ILMN_1233583	C130042F01Rik		AK048239	3.19753	0.0108742	0.132143	0.185117	1.13691	-0.0544014	0.0823784	0.107658	-0.0208902	0.19252	0.15334	0.0793195	-0.0126014	-0.111491	-0.0115414	-0.13014	-0.27415		GGCTATGCGGATACCACAAGGCTCTTCTGTCTCGTGTGTTTTTGTTAGGG
6840433	ILMN_2970473	Npm1	MGC102162; NO38; MGC107291; B23	NM_008722.1	3.57124	0.00601256	0.103647	0.185074	1.13688	0.0385323	0.170433	0.127533	0.142599	-0.0125008	0.0185995	0.0545998	-0.192368	0.032733	-0.176867	-0.187601	-0.0157003		TCCGGATGACTGACCAGGAGGCTATTCAAGATCTCTGGCAGTGGAGGAAA
6960482	ILMN_2975377	Mtmr14	1110061O04Rik; AW553738; C76151	NM_026849.1	4.92319	0.000820993	0.0465447	0.184925	1.13676	0.106997	0.199797	0.0508966	0.063818	0.115518	0.0136175	-0.011282	-0.160493	-0.157924	-0.0392733	-0.0772324	-0.104443		AACCCCATTCTGCAATTTTTGTTTCCTGGGAAGGAGAATCACCTGCGCTG
6770630	ILMN_2769393	Mib2	skd; Zzank1; 2210008I11Rik	NM_145124.2	2.33265	0.0445535	0.238223	0.184891	1.13673	0.0928335	0.0507336	-0.0522671	0.133842	0.275242	-0.0816584	0.120542	-0.0447664	-0.0122671	-0.0342665	-0.0826578	-0.365308		CACTCCACACGCCGTGGCTGATCGCAGACCTTCCTTCAAAACCCCTGTAT
4880632	ILMN_2976867	Magmas	AV006767; CGI-136; 2010110I09Rik	NM_025571.1	2.52814	0.032334	0.207249	0.184883	1.13672	0.0182514	0.106381	0.0196614	-0.0231686	0.355661	0.0759315	-0.0134783	-0.133069	0.0266113	-0.0378385	-0.151168	-0.243779		GCCCAGGAAGACAGAGAGAAAGGGCAGAAGCCCAAAACGTGACTGCTGGG
2970452	ILMN_2754425	Cdc5l	1200002I02Rik; PCDC5RP; AA408004	NM_152810.1	3.34709	0.00856313	0.119656	0.184686	1.13657	-0.00643444	0.102166	0.220766	0.0579672	0.0523672	-0.0703325	0.182167	-0.167534	-0.021534	-0.127434	-0.187833	-0.0343323		CTGATCTTTGCGTTCCGTGTTATAGACTTGGACTCCAGGATAATGAGGGT
2450707	ILMN_1258943	Alkbh8	8030431D03Rik; Abh8; 9430088N01Rik; MGC10235; 4930562C03Rik	NM_026303.1	2.53038	0.0322151	0.207035	0.184641	1.13653	0.256057	0.107507	0.174837	-0.124339	0.144581	-0.0437088	0.0236011	-0.168483	-0.160133	-0.209784	0.0289211	-0.0290589		CGTAGGTTCCTCTTACATGCCTTTTAAGTATGGTGTTTGACATTAACTTG
5550647	ILMN_1219539	Zfp655	2700038I16Rik; mKIAA4222; KIAA4222; 9030409O18Rik	NM_028298.3	5.5696	0.00034756	0.0326909	0.184544	1.13646	0.155246	0.0450258	0.100606	-0.0169926	0.101158	0.022028	0.131178	-0.0241547	-0.151614	-0.125114	-0.113302	-0.124072		CCTCTAGGGTAGTCCCACCACTGTATTTTACTTCTTTGCCATCAGCAAGC
3170114	ILMN_2428506	Ahcyl1	Ahcy-rs3; 1110034F20Rik; AA409031; AA414901; DCAL; Irbit	NM_145542.3	2.41785	0.0387473	0.225144	0.184276	1.13625	0.224722	0.114692	0.156901	-0.102654	0.174876	0.00496578	-0.0360346	-0.228389	-0.0408287	-0.227098	-0.125354	0.0841961		GTGTCCATAGGAATAATAGGTAAGGGCTAGTCTCTGTCAAGCCATGTAAC
2810673	ILMN_3007680	Mpp6	Pals2; P55t	NM_019939.1	3.16443	0.0114681	0.134089	0.184118	1.13612	0.0950928	0.0978727	0.094563	-0.0523496	0.23364	0.16553	-0.0973396	-0.0951471	-0.172477	-0.019907	-0.10051	-0.14897		ACAGTGACTCAACAAGTCAGCCTTCTGCTGGGCGAGCACATGCAGAGGTG
1980719	ILMN_1251841	LOC381630		XM_355591.1	3.02081	0.0144603	0.146095	0.184068	1.13608	-0.0536923	-0.025682	0.227148	0.119094	0.197114	0.00101471	0.0718646	-0.0244722	-0.0869222	-0.0363822	-0.236616	-0.152475		CTAGTGCCTGTGCCCAGCCAGCAGAACCTCAAGTCCTGATAAAGCTTCTT
7610743	ILMN_1235201	Cnr2		NM_009924	3.49965	0.0067272	0.106879	0.183669	1.13577	0.0167341	0.109633	0.159134	0.103251	0.170351	-0.081049	0.0576506	-0.0244665	-0.114367	-0.146667	-0.230049	-0.0201492		CCGGCCTTCCGGTGTACCAAGCAAGTGTTGTACTCCTGAGTCAGGTTTTC
4860376	ILMN_1224907	Fbxw5	AI159739; Fbw5	NM_013908.4	2.77011	0.0217498	0.174035	0.183309	1.13549	0.181383	0.175282	0.0875826	0.11275	-0.00834942	0.0746498	-0.0886497	-0.174917	-0.0562172	-0.213117	0.0934505	-0.18385		CAGTTTTTGCTACTGAGTGGCCTGCAGTGGACTGTGGGTGCTGCATGCTG
3400324	ILMN_1236613	4921505C17Rik	AW492497; AVO3; RICTOR; D530039E11Rik; 6030405M08Rik	NM_030168.2	2.68475	0.0250106	0.18556	0.183303	1.13548	0.108666	0.118546	0.000826359	0.0301476	0.159038	0.119648	-0.00224209	0.0734162	-0.199734	-0.101724	0.016748	-0.323342		GCGACCTCATGTCTACCTGCCCGTACACCTTTATGGACAACTGGTACACC
3120370	ILMN_2457372	2610009I02Rik		NM_028115	3.3513	0.00850594	0.119558	0.183153	1.13536	0.00950623	0.131016	0.147717	-0.0622139	0.0837865	0.0875564	0.136827	0.0039463	-0.254494	-0.0376935	-0.0573239	-0.188634		GGAAGCAATAAGAGCTTGTGATCCCCTGGGCTGTAACATATAGTACCACC
160528	ILMN_2786160	Arhgap1	B230365D05Rik; p50rhoGAP; MGC7050; MGC101942; C76222	NM_146124.2	3.02289	0.0144117	0.145932	0.18301	1.13525	0.111115	0.177915	0.113214	0.00788307	0.075983	-0.098217	0.145883	-0.178776	-0.251986	0.0285149	-0.0423174	-0.0892172		GGTCCTGTCAGTCTGTGGCAGGGGACGCTCTTACTGTGAATCTAGTGTTC
4180220	ILMN_2433482	Zwint		NM_025635.1	2.7689	0.0217926	0.174154	0.182944	1.1352	0.207242	0.0947514	0.162022	0.103152	-0.0318575	0.104153	-0.105877	-0.212749	-0.021018	-0.230248	0.0172729	-0.0868473		CTATTGAATCCAGAATGTGAATCCATGCCTTTGTGACTGTGACCTCACTC
6220692	ILMN_2737758	Ptprs	RPTPsigma; PTPsigma; MGC90571; PTP-NU3; PTP; Ptpt9; AL022616	NM_011218.1	5.56107	0.00035139	0.0326909	0.182899	1.13516	0.191617	0.0258074	0.111598	0.0496202	0.0337901	0.0102301	0.11079	-0.127102	-0.0810823	-0.120842	-0.0492096	-0.15522		GCAGCAGGTGACGCCCCTGTATGTAGATAAACCAACTTTGTATTAAAGAA
6400019	ILMN_1232251	Top1	D130064I21Rik; AI467334; Top-1	NM_009408.2	3.62965	0.00548858	0.0996815	0.182888	1.13515	0.0652847	0.227425	0.0632348	0.0659561	0.162746	0.00774622	-0.0589738	-0.164845	-0.148756	-0.0423455	-0.0261736	-0.151304		TTGCCTTGGGGACCTCCAAACTCAATTATCTGGACCCTAGGATCACAGTG
6100215	ILMN_2752408	Ccdc90b	C86558; MGC144297; 2310015N07Rik	NM_025515.2	2.72191	0.0235341	0.180641	0.182858	1.13513	0.0979404	0.11456	0.22585	0.047946	-0.0461044	0.164796	-0.0716543	-0.26012	-0.00168991	-0.17654	0.0179453	-0.112934		GAAAAGCTGTCACTCAAACCTGGCTTGATATAGAAGTCCTTATCCTCTGA
1090377	ILMN_2678726	Rasgrp2	CDC25L	NM_011242.2	2.55927	0.0307237	0.203659	0.182576	1.13491	0.0899463	0.00555611	0.00590611	0.195148	0.224978	0.104778	-0.0938025	0.012536	0.0399961	-0.153944	-0.179542	-0.251562		CCCTCTCCCTCACCCACACATACCCACCATCGGGCCTTCAGCTTTTCCCT
4860332	ILMN_2510771	2810453I06Rik		NM_026050	4.14784	0.00249237	0.0749803	0.182361	1.13474	0.0507088	0.0965881	0.102078	0.0683851	0.0378647	-0.0256557	0.201915	-0.0142412	-0.200762	-0.0343714	-0.123575	-0.158936		CCTGCAAGAGTGGTGAAGGCTCATGGTATTTATAAGCAATAAACGGGCAG
4490632	ILMN_2478523	Txnl4a	U5-15kDa; U5-15kD; D18Wsu98e; Dim1	NM_025299.3	2.68974	0.0248069	0.184563	0.182195	1.13461	-0.0177994	0.108491	0.0119705	0.237271	0.151351	-0.0858889	0.126	0.0579309	-0.0854788	-0.075119	-0.195019	-0.233719		AAATGGTTGACATCATAGAGACCGTGTACCGTGGCGCCCGCAAAGGCCGG
580451	ILMN_1224665	Samd1	AA589507	NM_001081415.1	3.09121	0.0129041	0.140671	0.181983	1.13444	0.160761	-0.0250688	0.0503612	0.20411	0.11703	0.0149903	0.00860023	0.0953212	-0.153549	-0.127829	-0.1716	-0.17313		CAGCAGTGGAGTATGGGGTTGGAGGACTTGGTTGGCTCATTTACCTGGGG
2480142	ILMN_2541584	LOC382100		XM_356181.1	3.29031	0.00937377	0.123584	0.181782	1.13428	0.0993667	0.0101166	0.0538764	0.0591807	0.241101	0.0891609	-0.0226092	-0.132393	0.0640464	-0.0950136	-0.163669	-0.203169		GCCGCCAGGCTTGTTGGCATACTTGGACAGTTCAGATCCAGTTCCGGAGA
4850328	ILMN_1231249	6030499A19Rik		AK031731	2.49229	0.034293	0.213753	0.181259	1.13387	0.172374	0.104614	0.0159445	-0.166444	0.170476	0.0814362	0.150266	0.00159454	-0.282405	-0.0121255	-0.177014	-0.0587239		GGTACTGAAGTTCCATTGCCATGAGTGCAAGCAGCATTTAGGAAGGGGGG
6480296	ILMN_2837189	6720467C03Rik		NM_026558.2	2.22054	0.0535167	0.258599	0.181131	1.13377	0.2499	0.0826001	0.0866599	-0.000170231	0.20084	0.16782	-0.25935	-0.16642	-0.11927	-0.13347	-0.0604501	-0.0486898		GTGCACATCTGGAACTGGACAGATATCCACCTGCCGAACAAGGAAGGACC
1070639	ILMN_2639442	Rock2	Rho-kinase; mKIAA0619; ROKalpha; B230113H15Rik; Rock-II	NM_009072.2	2.44719	0.0369265	0.22019	0.181073	1.13373	0.20707	0.1014	0.14125	-0.0348701	-0.0795202	0.12337	0.0694299	-0.00609016	-0.14803	-0.2956	-0.16822	0.0898099		AGAAAAGGAACCAGAGCTCTCAGATATCCACTGAGAAGGTCAATCAGCTC
4860286	ILMN_2669128	Slc30a6	ZnT-6; MGC11963; ZnT6	NM_144798.4	2.5127	0.0331637	0.210326	0.180779	1.1335	0.174216	0.185817	0.183766	0.00334358	-0.0816965	0.0135136	0.0483131	-0.249663	-0.0456238	-0.248513	-0.0355368	0.0520639		CCAACTTGCATTGACTGTTCAACCACTTACATGTCAGATTATTCCAGGCT
730685	ILMN_2455501	Vps4b	Skd1; 8030489C12Rik	NM_009190.1	2.67267	0.0255106	0.186854	0.18074	1.13347	0.0649495	0.18129	0.1703	-0.00203371	0.00536633	-0.0739436	0.181226	-0.121951	-0.290421	-0.00417042	-0.132364	0.0217462		TGATTGCCTTTGGGTTTTGTGTACAGACTATTTTTGTTGATATTCAATGA
4810326	ILMN_1256121	Zfp282	E430019K09Rik; MGC36603; HUB1; C81429; AI449432	NM_146175.3	8.10962	1.98511e-05	0.0088158	0.180603	1.13336	0.132463	0.0916338	0.0722542	0.0466852	0.101206	0.0435753	0.0389452	-0.0583563	-0.143046	-0.0949459	-0.0656748	-0.164735		CTGCTTTCCTCAGACCCTTTTTTGCCGTGCAAAGGGAATTCTTGAAATTA
5080356	ILMN_1258340	Tcf12		AK078415	3.01313	0.0146415	0.147075	0.180449	1.13324	0.220634	0.0543842	0.171044	-0.015337	0.0403824	0.0844727	-0.0292768	-0.251815	-0.0431652	-0.151085	-0.119517	0.0392723		GAAGAAGCAGTAGGCTAGCATTACACAATTCTTTGCTACCACATGACCTG
7150553	ILMN_2592358	Ankrd49	MGC25252; Gbif; AW060934	NM_019683.3	2.43934	0.0374052	0.221909	0.180414	1.13321	0.301921	0.0394707	0.11676	0.160597	-0.0944729	0.0180264	-0.0160933	-0.240109	-0.0274897	-0.19055	0.0245371	-0.0925932		GTCCAGCACTATCCCCACGGCCCTCATTTTCTACAAGCCATGACAAAGGA
4200019	ILMN_2798213	Zfp825	MGC18736	NM_146231.1	2.54891	0.0312504	0.204975	0.180409	1.13321	0.159987	0.0665369	0.141577	-0.0786376	0.0247827	-0.00284767	0.214792	-0.139693	-0.174393	-0.0540128	-0.258967	0.100873		GTGTGATCAGTGTGGTAAAGCATTTGCACATCAAACGAGTCTCCAATGCC
1820044	ILMN_2699995	Epm2aip1	A930003G21Rik; mKIAA0766	NM_175266.4	3.11814	0.0123556	0.138081	0.180384	1.13319	0.0443335	0.123424	0.163834	-0.00187063	-0.0277805	0.0476093	0.176569	-0.116997	-0.261647	0.0470533	-0.154651	-0.0398808		CTGTGAATGCACCTCTCAGATCAAGGTAGGAAATATTTCTGTTACTCCAG
6020040	ILMN_1246065	Gadd45b	Myd118; AI323528	NM_008655.1	3.27813	0.00955778	0.124195	0.180304	1.13312	0.176907	0.0668764	0.131227	-0.0142488	0.0854511	0.013041	0.0666313	-0.124583	-0.214543	-0.0358834	0.066041	-0.216919		TCCAAACATCTAAAGCAACTGTCGAGTTGCTGTCCCCTAAAAAAAGTAAA
6420762	ILMN_2561408	A530026H04Rik		AK040807	3.1453	0.0118266	0.135604	0.180045	1.13292	0.0472412	-0.00319862	0.137471	0.120426	0.164117	-0.0844035	0.143476	0.0170412	-0.159679	-0.0388789	-0.103803	-0.239813		CCTTGAACCAGGAATGGACCCTCCAGATGCCAGTACAAAGGCACACAGCA
5260397	ILMN_1241795	Gpbp1l1	5330440M15Rik; BC002292; MGC8183; RP23-233B9.6	NM_029868.2	2.52052	0.0327408	0.20878	0.179974	1.13286	0.191982	0.230052	-0.0362883	-0.0293651	0.0947547	0.0773849	-0.00359535	-0.0830679	-0.193188	-0.109488	0.106745	-0.245925		CTCAGACGCCGCGAGTCGTCCTTGACCGTAGCCCCGCCGCTGCCGGAGAT
1300369	ILMN_2676074	LOC100047905		XM_001479341.1	4.1196	0.00259948	0.0756403	0.179937	1.13283	0.0885329	0.103173	0.199023	0.0131469	0.0323367	-0.00526285	0.0938668	-0.0719271	-0.246067	-0.0727372	-0.0845232	-0.0495629		TGTTAGCTTTGAAACAAACCTAAGTCAGACCTCCTATGACGACCTGATCA
3440075	ILMN_1243905	KIF18A		AK082913	4.29472	0.00200612	0.0704088	0.179846	1.13276	0.174437	-0.0160232	0.103567	0.0769095	0.14512	0.0363398	0.00419998	-0.118243	-0.159693	0.0159569	-0.14809	-0.11448		GAGTTGATTAGGCTGGTGCTTGGACTTTCTAGCCTCTTGTCTTAGCCTCC
4670044	ILMN_1252407	1110008F13Rik	AI316789; RP24-482A24.5	NM_026124.2	3.29382	0.00932135	0.123394	0.179811	1.13274	0.0157928	0.102753	0.161993	-0.029645	0.148655	0.115825	0.00907516	-0.134207	-0.216177	0.0698433	-0.0734148	-0.170495		TCCGCAAGGGTTGTGAAACTTTTCAAAGAACCATCCGCCTTTGGGGAAGC
4640717	ILMN_2771219	LOC669660		XM_976375.1	3.81217	0.00413934	0.0899418	0.179708	1.13265	0.0416427	0.160463	0.00754261	0.0611715	0.0478616	0.183671	0.0217915	-0.0625272	-0.140957	-0.00616741	-0.0679188	-0.246579		GGACGTGGTTCTCAGCATCGATGGGATCAGTGCACAGGGAATGACGCATC
1980521	ILMN_2990420	Jmjd2b	mKIAA0876; 4732474L06Rik; MGC6349	NM_172132.1	3.02768	0.0143003	0.145199	0.179672	1.13263	0.0605497	0.0225496	0.0914497	0.106528	0.140128	-0.118892	0.221728	-0.00545025	-0.0370502	-0.132051	-0.123012	-0.226481		TTTGCCTCATTCTCTGGCCTCCAGTTCAGTATCAATTAAAGCCCGTGAGC
1980014	ILMN_2645719	Tmem199	AI848469; R74819	NM_199199.2	2.96794	0.0157552	0.151777	0.179386	1.1324	0.0802364	0.125827	0.250096	-0.0901403	0.06674	0.0577497	0.0326996	-0.204063	-0.137743	-0.114353	0.0602598	-0.127311		GGCCCTCATGTTAAAAGGAGCCAAAGATGTCTGCATTGTCCTACTGTCTT
5550348	ILMN_2619307	LOC100047052		XM_001477288.1	2.48888	0.0344856	0.214551	0.179269	1.13231	0.0938544	-0.0938654	0.160125	0.0350232	0.229403	0.0965834	0.00174332	-0.201355	-0.0703855	0.111625	-0.238327	-0.124427		GGCAAAGCCGGCTTGAGACTCAAATGCACGATGTAGAAGCAGAGGATTGG
60497	ILMN_1224719	LOC665032		XM_991641.1	2.40391	0.0396429	0.22802	0.179263	1.13231	0.221549	0.0898495	0.15665	0.111701	-0.0439997	-0.0498991	0.0370007	-0.0767508	-0.283751	-0.107551	0.126401	-0.181199		AGGCCCCTGTGAAGGCCCCATAGAAATGACTCCTGCCAGTGTGAAGACAG
2680450	ILMN_2959974	Cdan1	CDA1; MGC144128; AI448026; 1500015A01Rik; CDA-I; AW492297; CDAI	NM_026891.2	2.52976	0.032248	0.207035	0.179232	1.13228	-0.0124788	0.00806141	0.134941	0.132998	0.218188	-0.0636921	0.104738	0.0160608	-0.223449	0.0768614	-0.208782	-0.183452		GGTCTTCTATGGACCGTCACCTCTTTGCAGGGAACTAGTCAGACCAAGCC
6280612	ILMN_2604794	Atp5e	2410043G19Rik; ATPE; AV000645	NM_025983.3	3.02606	0.0143378	0.145421	0.17921	1.13226	0.0395017	0.147002	0.0308313	-0.0644999	0.15331	0.0853004	0.13125	-0.247778	-0.0229783	0.0534215	-0.1946	-0.11076		CGAACGCTGAGAAGACTTCGGGCAGCAGCATAAAAATTGTGAAAGTCTCG
1740273	ILMN_2687706	Tceb2	0610040H15Rik	NM_026305.2	3.16651	0.0114299	0.133997	0.179132	1.1322	0.239666	0.135166	-0.00823402	0.190367	-0.0472336	-0.0321331	0.0448666	-0.156334	-0.120834	-0.0894346	-0.0216331	-0.134233		TGGCTGTCTACCTGATTGACTTTTCTGTTCCCTCTTGTTCACAGAACTCT
3990376	ILMN_2703844	Eef1e1	1110003A02Rik	NM_025380.2	2.40222	0.0397526	0.228143	0.17911	1.13219	-0.00967693	0.0707836	0.119893	0.118573	0.00693321	0.00784302	0.208053	-0.0887766	-0.0564365	-0.0357866	-0.393167	0.0517626		GCTGGTTTTGTCACATTCAACATTACCCAGACATCAGGCAACATCTGTCC
4810497	ILMN_2925196	Aqr	mKIAA0560; AW495846	NM_009702.1	2.29599	0.0473088	0.243831	0.179073	1.13216	0.105048	0.0688887	0.287728	-0.189753	0.0787067	0.00572681	0.165947	-0.153182	-0.252811	-0.0556717	-0.0312328	-0.0294027		CAGCACAGCCTGGGACATTCCATTTATAAACTCTAAGTGAGGTTACCTTT
3420121	ILMN_1225363	E430025E21Rik	MGC31278; mKIAA0196; C76463; AL022848	NM_153548.2	3.14915	0.0117537	0.135604	0.178764	1.13191	0.113716	0.0723853	0.255965	-0.0543208	0.156379	0.00581884	-0.0285511	-0.108005	-0.182014	-0.152045	-0.0364408	-0.042891		CTAAGGAAAGTGGCTCTCAACTGTCTAAATCATGGCATCGTAAGGAATTT
2320187	ILMN_3021928	Zfp748	mszf54; MGC60742; KIAA4236; BC055310; mKIAA4236; 2610014M12Rik	NM_001035231.2	2.99977	0.014962	0.148917	0.178699	1.13186	0.0455351	0.158165	0.137955	0.154449	0.0793695	0.0553589	-0.109631	-0.116955	-0.194765	-0.0299349	-0.215841	0.0362892		GGGCTGTAGTGAAATCCTAAGATGGTGTGTTGTGGGGTCCCTTTGTAGTG
5260600	ILMN_2933399	Ppp1r10	CAT53; 2610025H06Rik; FB19; D17Ertd808e; PNUTS	NM_175934.2	2.30942	0.0462803	0.241663	0.178611	1.13179	0.290817	0.0422173	0.162917	-0.092351	0.11175	-0.072051	0.0776491	-0.290583	-0.0751829	-0.130183	0.0371494	-0.062151		GAAAACAGTGGGTTGGTTTTGTGAAGGGTCTTGGGTTAGAACCACAATGG
1440706	ILMN_3143651	Armc3	4921513G22Rik	NM_001081083.1	2.37424	0.0416185	0.231549	0.178582	1.13177	0.200467	-0.106463	0.109797	-0.0756469	-0.0177469	0.0915327	0.318923	-0.101324	-0.0513034	-0.0511737	-0.198177	-0.118887		CTGGTGCGTGGTGAGTACAGCCGAGGGTGGAACGAAGTGAAGCTGGTGAA
4250400	ILMN_2793503	Uchl5	Uch37; 5830413B11Rik	NM_019562.1	2.75867	0.0221604	0.175443	0.178553	1.13175	0.105073	0.128753	0.136563	0.0694494	-0.000770569	-0.0586405	0.140349	-0.231767	-0.049027	-0.0895967	-0.247301	0.0969095		GCAGAGGAGGAACCCATGGATACAGATCAAGGTAGTACCGTGTTAAGTGC
150475	ILMN_2688728	Pcyt1a	CTalpha; Cttalpha; Ctpct	NM_009981.3	2.24423	0.0514862	0.253911	0.178525	1.13173	0.286108	0.0367975	0.0624876	0.141947	-0.0781631	0.160037	-0.0885134	0.0220876	-0.320073	-0.0874028	-0.0759134	-0.0593934		CCAGATCCTTCAAACAGGGAGCCATGCTAATGGCCAATTTGGGGACTATC
110678	ILMN_2553305	Ptpn14		AK028783	3.11836	0.0123513	0.138081	0.178446	1.13166	0.0736084	0.182279	0.0316381	0.203134	-0.0666666	0.0706234	0.0258532	-0.152781	0.00996828	-0.144711	-0.220326	-0.0126162		AGTGATTGGGTGTGTTCCTGAGGAGTTTACCACTGGGTACTGGGCTCCAG
1260692	ILMN_1233008	Dhx30	2810477H02Rik; C130058C04Rik; Ddx30; HELG; AA682062; AU015424	NM_133347.1	4.0235	0.00300219	0.0805466	0.178405	1.13163	0.0870829	0.153583	0.112183	0.0443001	0.0581999	-0.0873003	0.1523	-0.142717	-0.100117	-0.110017	-0.00549984	-0.162		GAGCCTCTCTTCCGCTGGGGCTATGTACAGAGTGCAAATGTTTATTTAAA
6370669	ILMN_1212638	LOC232890		XM_145374.2	2.36766	0.04207	0.232306	0.178394	1.13162	0.0371161	0.235916	0.251316	-0.0514345	-0.0633345	-0.0375347	0.148265	-0.226984	-0.126684	-0.170684	-0.0296345	0.0336657		TCCATCGCCACTAGGGAGGCAACGTCCTGGGTCCTAAGTCTATAGTTCAC
1400170	ILMN_1230489	Zfand2a	AA407930; AU016206; Airap	NM_133349.2	2.36917	0.0419657	0.232186	0.178389	1.13162	0.132183	0.0993128	0.0254431	0.0894547	0.161195	-0.033946	0.0466547	0.146063	-0.344728	-0.0582771	-0.0806856	-0.182675		CATCAGGCCTCAGATTCTCTCCCTACTGCAAGGAAGCAAAATCACCAGGC
6250523	ILMN_2910221	Tmem32	MGC40705; 9630048L06Rik; BC032271	NM_146234.2	4.02434	0.0029984	0.0805466	0.178363	1.1316	0.0981965	0.161686	0.108156	0.0795813	0.0431414	0.0713315	-0.0418687	-0.193933	-0.141454	-0.0326538	-0.165019	0.0128312		CTGCCTAGGGTAGTTGAAAACCAGTGATCTGAGCTAGTGCTAGGTAAACC
5820608	ILMN_1234539	Irgm1	Ifi1; LRG-47; Iipg3; Iigp3	NM_008326.1	4.30528	0.00197529	0.0701443	0.178354	1.13159	0.122381	0.157311	0.041131	0.101668	0.0794077	0.0663681	-0.0480719	-0.111439	-0.202449	-0.00693893	-0.143172	-0.0562019		CATCTCCCCTGTCTCGATTCTAATGCATTGTTCCACTGAGGGACAGGGAC
7200242	ILMN_2728584	Hak-pending		XM_128981.2	2.53482	0.0319817	0.206409	0.178342	1.13158	0.0844169	-0.0725932	0.149227	0.235083	0.203263	-0.119497	0.0402632	-0.00418329	-0.0989332	-0.0579333	-0.132287	-0.226827		GTTGTTATCAGTGTCACCGACGCTATTGTTGCTGGAGGCGGCTTCCCAGA
6250168	ILMN_2596534	B3gat2	GlcAT-S; KIAA1963; mKIAA1963; C130037I06	NM_172124.2	2.6371	0.0270422	0.191493	0.178188	1.13146	0.18967	0.14201	0.17693	-0.143181	0.0468087	0.0948386	0.0126386	-0.0781803	-0.22023	-0.2102	0.0110688	-0.0221715		CCCATTTATTCATGTACATAACGTATTTTTTCTTTCCCCCATTTGCTCAC
780475	ILMN_2757125	Prc1	D7Ertd348e; MGC6745	NM_145150.1	3.4862	0.00687115	0.107943	0.178162	1.13144	0.203472	0.0866818	0.00243187	0.154728	0.0983081	0.0691981	-0.0951819	-0.0284181	-0.182878	-0.0812879	-0.151382	-0.0756717		CGTCCACAATGAGGCTCTCCAAACCCATCACTACTCTTCCCCAAAGCACT
7000373	ILMN_2638337	Rbbp6		NM_011247	2.86573	0.0186058	0.161939	0.178161	1.13144	0.0883741	0.143274	0.262374	-0.0103207	-0.0689907	0.0395393	0.0653791	-0.244736	-0.109006	-0.140286	-0.00670052	-0.0189104		CCAAAAAGTGAGATCTGTCACTGTGTGAAGGACGGATGTGTTAATTGACT
1340474	ILMN_2498813	Nufip2	1110001M19Rik; 9530056D24Rik; PIG1; AI461731; mKIAA1321; AI256692	NM_001024205.1	2.75711	0.022217	0.175763	0.178082	1.13138	0.129978	0.119318	0.108038	0.0181293	-0.025301	-0.119741	0.288979	-0.134662	-0.0559421	-0.166732	-0.126501	-0.0355706		TTTGGAAAGGCCATGTAGTAAATGCCTGAGATGTTGATGGTTCTTACCAC
1190768	ILMN_2932722	Zfp472	KRIM-1; Krim-1A; Krim1; Krim-1B	NM_153063.1	2.36073	0.0425508	0.233469	0.177887	1.13123	0.0476875	-0.040123	0.361547	-0.0968924	0.152758	0.0382576	0.0555983	-0.172482	-0.176593	-0.0200424	-0.119682	-0.0300417		GATGGCAACCTGTACAACAGGTTTTGCTGCTGCGTGTCTTTTGTTCCAGT
540022	ILMN_2684307	Slc37a4	G6pt1; mG6PT; GSD-1b; G6PT	NM_008063.2	2.28642	0.0480551	0.245475	0.177868	1.13121	-0.0431151	0.131225	0.230895	-0.158288	0.175442	0.106182	0.0764418	-0.238095	0.0846148	-0.165525	-0.0684781	-0.131298		CCACCACTCTCATGAATACCCTGGGACAAAAGGGAAGAATATAGAGGGCA
2810722	ILMN_2668455	Lax1	E430019B13Rik; A530029E09	NM_172842.2	2.7796	0.0214147	0.17303	0.177848	1.1312	0.0738068	0.116557	0.214386	-0.0246916	0.145948	-0.147841	0.140559	-0.103323	-0.118653	-0.182773	0.0218086	-0.135781		AGTGGAAGCATGACGTGATAGAAAGTAATCAGGGTCACAAACTCCAGCTG
5700484	ILMN_2845208	Lrpprc	GP130; 3110001K13Rik; C76645; Lrp130; LSFC	NM_028233.1	4.40087	0.00171821	0.0673106	0.177601	1.131	0.119362	0.115492	0.032372	-0.00997829	0.019742	0.040782	0.200232	-0.117738	-0.0135779	-0.135908	-0.169378	-0.081398		GCATGAAAAGCTATGCCTTAGACAAAGATGTGGCCTCGGCTAAAGCACTG
4920553	ILMN_2665359	Sgk3	A330005P07Rik; 2510015P22Rik; Cisk	NM_177547.3	2.21624	0.0538938	0.259743	0.177328	1.13079	0.0290947	0.135775	0.130395	0.197755	0.275595	-0.173535	-0.0778751	-0.061305	-0.0617652	-0.172195	-0.0160155	-0.205925		TCAGAAAACAGCCCTATGACAACACTGTGGACTGGTGGTGCCTGGGCGCT
4880193	ILMN_2621708	Abcc4	MOATB; D630049P08Rik; MRP4; MOAT-B	NM_001033336.2	2.33325	0.0445099	0.23822	0.177135	1.13064	0.222035	-0.0210848	0.239905	0.14021	0.0882597	-0.0464106	-0.10627	-0.220465	-0.0468349	-0.173555	-0.13267	0.0568795		CACAAGCCACGCTTTCTAAAGCCCATCCAGATTAGTTTAGCTCTGACCAC
5490753	ILMN_2751653	Pnpla8	MGC150064; AI467579; Ipla2(gamma); 1200006O19Rik	NM_026164.2	2.30262	0.0467983	0.242805	0.176954	1.13049	0.10054	0.29285	-0.0612097	0.0155311	0.104351	0.0451913	0.0188613	-0.0139198	-0.0860796	-0.23218	0.0841413	-0.268079		GAACTCGAGCCTTAGTTCAGGCCTTAAGAAGAACAGCCGACCCAAAGCTC
2680528	ILMN_1213574	Vcpip1	5730421J18Rik; VCIP135; 5730538E15Rik; mKIAA1850; 4932442A08	NM_173443.2	2.62673	0.0275057	0.193161	0.176771	1.13035	0.06353	0.21763	0.17096	-0.120761	0.0458488	0.053659	0.0847187	-0.0697598	-0.26533	-0.11703	-0.126221	0.0627589		CCATGGAGGAACCTGAAGAGATGGATAGTCAAGATGCTGAGACGACTAAC
4280678	ILMN_1259049	5830433M19Rik		AK046647	2.5386	0.0317838	0.205702	0.17653	1.13016	0.02422	0.0962996	-0.0594201	0.154885	0.206965	0.092845	-0.000915051	-0.1418	0.0748897	0.00580978	-0.169055	-0.284725		CCAGCTCCAGGAGATCTGACATCATCTTATAGCCTCTGTAGGCATCCTGC
4640445	ILMN_2973928	Pop5	AW049989; 2700077E03Rik; 1500019J17Rik; Rnasep3	NM_026398.2	2.44693	0.0369424	0.22019	0.176497	1.13014	0.080883	0.0328827	0.0858831	0.096282	0.275083	-0.137218	0.0809822	0.0308828	-0.126117	-0.104417	-0.0323181	-0.282818		GTGAAGGCTCTGTGCAGACATTTCGGATGTAACTGCTTAGCTCAGGGGTG
7100646	ILMN_1239043	Tep1	Tp1; MGC91078	NM_009351.2	2.77945	0.0214201	0.17303	0.176449	1.1301	0.140063	0.123313	0.152284	0.021348	0.0698681	0.0996881	-0.0919218	-0.218616	-0.124587	-0.0724564	0.104098	-0.203082		GCTGTGGGAGACACACAAGGAAACTTGTATTTTCTATCTTGGGAATGAAG
5900360	ILMN_2727318	Pgp	AI481330; MGC103027	NM_025954.3	2.31979	0.0455015	0.240174	0.176378	1.13004	0.138133	0.210433	0.030633	0.145284	-0.149616	0.0542841	0.0852842	-0.111867	-0.211267	-0.0560675	0.108684	-0.243917		CCTGACTTCTATGTTGACAGCATTGCCGACCTCTTGCCTGCCCTTCAAGG
3800608	ILMN_2878501	Nedd4l	1300012C07Rik; Nedd4-2; Nedd4b	NM_031881.1	3.0281	0.0142907	0.14518	0.176285	1.12997	-0.0624771	0.134773	0.124163	0.00832081	0.177201	0.197081	-0.0648994	-0.0808067	-0.114957	-0.000697136	-0.195379	-0.122329		CAGCTCAAGTGCCGCCCCCTCACCGCCAATTCTCAACTGGTTGCCGTGTA
6590037	ILMN_2757224	Srp19	2310020D23Rik	NM_025527.2	3.27368	0.00962602	0.124195	0.17623	1.12993	0.0759287	0.194879	0.188788	0.0528851	0.00120497	0.0578547	-0.0575352	-0.0991015	-0.194781	-0.165711	-0.0820451	0.0276346		CCCGCTTATTTAAATAATAAGAAGACCATAGCTGAGGGGAGACGGATCCC
5870600	ILMN_1239370	Shfm1	Shfdg1; Shfg; DSS1	NM_009169.2	2.41405	0.0389892	0.225917	0.17616	1.12987	0.141999	0.2043	0.186899	-0.0225506	0.0119495	-0.0882511	0.0794487	-0.283401	-0.1708	-0.0790005	0.0788488	-0.0594511		CAATCATGGACTCTACCACAGTCTAGGACAGAGAAAGCAGGACGGGATAC
4830592	ILMN_1212672	Elac2	1110017O07Rik; D11Wsu80e; Hpc2	NM_023479.1	3.12235	0.0122721	0.137606	0.176015	1.12976	0.1047	0.0121098	0.16348	-0.0886283	0.125522	0.177452	0.0187421	-0.0485501	-0.0421405	-0.1896	-0.0207281	-0.212358		TGACTGCCCCGCAGCCTTCACCGAAACAAGACCATGTGCCAAGCTCAGGG
3780500	ILMN_1242837	Gtf2ird2	1700012P16Rik	NM_053266.1	2.44701	0.0369372	0.22019	0.176013	1.12976	-0.0125523	0.198688	0.157348	0.00612545	0.0794554	0.0701551	0.0141449	0.00333786	-0.251532	-0.0952921	0.102365	-0.272255		CACAGCTGTTCAGATGACCTGTGACACCTGTCTGTAGTTTGGTAAAGCCC
1500553	ILMN_2714579	Stag1	SA-1; AU045003	NM_009282.3	2.66487	0.0258389	0.187964	0.175994	1.12974	0.0789795	0.0230789	0.303439	-0.107029	0.0649509	-0.0075388	0.157432	-0.209421	-0.0858707	-0.11021	-0.0878687	-0.019949		CCTGGAATAAGCACAGATAATTCTTTGCCTGACGATCTCCTGTGAACACC
1570328	ILMN_1260219	Adipor2		NM_197985.2	2.56281	0.0305462	0.20365	0.175376	1.12926	0.0410519	0.105452	0.213752	0.112739	0.238639	-0.0352612	-0.164861	-0.169628	-0.137788	-0.0528383	-0.0630007	-0.0882607		GGGGATCATAGAAGGTTGGGGTTCCAGAAAGGCATCTCTGTGATGGTTCC
6330452	ILMN_1217418	LOC100047674		XM_001478657.1	3.0224	0.0144232	0.145969	0.175345	1.12923	0.0278187	0.105378	0.0693684	0.101088	0.257197	-0.0764732	0.0270472	-0.0078516	-0.170841	-0.0238714	-0.0991631	-0.209693		GCTGACGAGCGACCTTTGCCTACAGGTGTTCGCCTCTCACACGTCTTTTC
5260341	ILMN_2552030	4921505C17Rik		AK019537	2.54993	0.0311981	0.204975	0.175012	1.12897	0.113781	-0.016149	0.0940213	0.0184612	0.141841	0.0844612	0.0740314	-0.0263391	-0.022469	-0.142849	-0.373538	0.0547414		CCGTTTGCAGGATGACTTGTGGTGTGTTGGAGAAAGTACTCAGTAAGCTC
3120037	ILMN_2642969	LOC100045877		XR_032069.1	3.63577	0.00543659	0.0988335	0.174948	1.12892	0.136966	0.079566	0.0724659	0.106116	0.014617	0.0225163	0.0780163	-0.0621338	-0.050334	-0.176534	0.0377169	-0.258984		CGACCCAGAGAAACTGAGCCGTCGCAGTCACGACCTCCATACTCTGTGAT
1070189	ILMN_2649937	Ndufa13	CDA016; Grim19; CGI-39; 2700054G14Rik; GRIM-19; AU022060	NM_023312.2	4.20553	0.0022879	0.0736702	0.17488	1.12887	0.0670652	0.114965	0.139366	0.113067	-0.00993347	0.00566578	0.0798664	-0.0537338	-0.167934	-0.0997343	0.013566	-0.202233		CACCTGGTACACTTAGGGCCTGAGCCAACGCACATAATAAAGAGTGGTCA
2070079	ILMN_2811918	Zfp473	4932441F21; D030014N22Rik	NM_178734.2	5.21547	0.000552523	0.0397426	0.174773	1.12879	0.0391464	-0.000283241	0.195687	0.0436983	0.111148	0.0496182	0.0707383	-0.0765734	-0.101473	-0.0565033	-0.0971117	-0.178092		TCCTCAGGGCTATGGTGAGGATTAAATTTTGAGCATCTGATACCTGGCAC
5690279	ILMN_2944226	Ccdc124	1810023B24Rik	NM_026964.2	3.28696	0.00942398	0.123699	0.174741	1.12876	0.0563045	0.0211344	0.0425448	0.140607	0.111787	0.0537968	0.0834866	0.110825	-0.118715	-0.112095	-0.247873	-0.141803		AGACGCAGCGCCTGCTGGAGGAGGAAGACTCACGGCTCAAAGGCGGCAAG
130228	ILMN_1246611	Cd164	A115; MSSP; AA589639; MGC-24; A24; AW540279	NM_016898.2	3.1762	0.0112533	0.133438	0.174531	1.1286	0.0366163	0.113916	0.211817	-0.0187502	0.0879498	-0.0962505	0.17375	-0.122084	-0.0825834	-0.157683	-0.14035	-0.00635052		CCTTTGCCATACTTGCTGCACAAGCAGACACTGCTGGACTTAGAAGTTTC
3370491	ILMN_1234351	D030067L12Rik		AK083690	2.63555	0.027111	0.191834	0.174471	1.12855	0.137593	0.139473	-0.0340471	0.0466881	0.134458	0.108348	-0.0236421	0.0137529	-0.282017	0.0252428	-0.237842	-0.0280118		GGGTCTAGAGGAGGATCAAGCATACCGTGTAGAGGACACCAAGCTGTAAG
1400092	ILMN_2586669	Trrp4ap-pending		AK076496	3.69278	0.0049759	0.0951902	0.174347	1.12845	0.0582581	0.153818	0.00615788	0.154757	0.117867	0.0603967	-0.0427437	-0.0753222	0.0288181	-0.171732	-0.183634	-0.106644		GCACGTGGCTTCCCTGGTGATTTCTGCCACACATTTACAGGAAATCCCAC
5890221	ILMN_2902979	Fas	CD95; AI196731; TNFR6; Tnfrsf6; APT1; lpr; APO-1	NM_007987.1	2.71831	0.0236733	0.181115	0.174064	1.12823	0.182497	0.0263972	-0.0433631	0.171576	0.167747	0.0250463	-0.0222135	-0.121913	-0.0792031	0.0355868	-0.285644	-0.0565133		ATGCCAACTGTATTGACATTGGCAACTCCTGGTGTGTTCTCTTTGCCAGC
1190634	ILMN_1251206	Yme1l1	Ftsh; FtsH1	NM_013771.4	2.2108	0.0543739	0.260405	0.174038	1.12821	0.032136	0.00896549	0.156285	0.140784	0.0701351	-0.105716	0.205014	-0.0355043	-0.0698948	-0.0919943	-0.369805	0.0595846		GTGCTGTTTCACTATCGACATCCAAATTGAATCCCAGTCTCAGTAAATTA
2120184	ILMN_2949886	Ccdc111	BC065112; MGC86034	NM_001001184.1	2.34305	0.0438009	0.236325	0.173926	1.12812	0.00811291	0.163163	0.262733	-0.0703468	0.163744	-0.0194368	-0.000686646	-0.256157	-0.100157	-0.0776968	0.0806141	-0.153887		GAGCCTGGAGAGAAAGATGTGTGACCTGGGCGAACTGCCTGTGTCTGAGG
430747	ILMN_2473755	Vps18	MGC36479; 9930024E13Rik	NM_172269.2	5.75125	0.000275861	0.0306271	0.173856	1.12807	0.107583	0.121453	0.102393	0.0841398	0.0295601	0.0469694	0.0149794	-0.213817	-0.0536661	-0.0639467	-0.0961304	-0.0795202		CCCAAGAAAGGATGGAATGCCACAAGAAGGCTGCCTGCACCAAGTGTGGA
5820672	ILMN_2774140	Tcp1	p63; Tcp-1; Ccta; TRic; Tp63; c-cpn; CCT; Cct1; AI528772	NM_013686.3	3.38063	0.0081189	0.117391	0.173714	1.12796	0.196796	0.138826	0.0567565	-0.000203609	0.125736	0.0284061	-0.0396538	-0.215124	-0.166843	-0.0104136	-0.0272436	-0.0870438		GTTAAAAGTTCTTTTGGGCCAGTTGGCTTGGATAAAATGTTGGTGGATGA
5860356	ILMN_2975718	Rps6ka1	rsk; Rsk1; p90rsk	NM_009097.1	2.97445	0.0155895	0.151209	0.17352	1.12781	0.153999	0.0909996	0.0382996	0.0190496	-0.0238504	0.19925	0.0283499	-0.0723	-0.2228	0.0117998	0.00615025	-0.228951		CCCCGGGCGATGAGGGCTTTTTCATTTCCTCCTCAGCTGGTAACTCAGGG
6290390	ILMN_1239230	Aurkb	STK-1; Ark2; AL022959; Stk12; Aim1; AurB; IPL1; Aik2; AIRK2; Stk5; AIM-1	NM_011496.1	3.14647	0.0118045	0.135604	0.173446	1.12775	0.195306	0.177557	-0.0764737	-0.0787268	0.094943	0.122903	0.0703731	-0.128104	-0.0806837	-0.0876036	-0.172227	-0.0372667		GTCCCTGTCATTTTTCAGTGTTCTTTGTATGTCTGTGTATGTGTTCTGAG
4210338	ILMN_2658380	Nktr	5330401F18Rik; D9Wsu172e	NM_010918.2	2.24421	0.051488	0.253911	0.173192	1.12755	0.251581	0.0446815	0.0780315	-0.0486989	0.280821	0.0355711	-0.136849	-0.137819	-0.119519	-0.116959	0.0415111	-0.172359		GCCCCAGAAGCAAAAACACTCAAAGGATGATCTTAAGGGGGATCACACAA
5890270	ILMN_2579504	D430022H17Rik		AK084998	3.03498	0.0141322	0.144356	0.172733	1.12719	-0.0519753	0.0622549	0.233085	0.0255003	0.11095	0.0237203	0.10027	-0.096375	-0.162425	0.0154347	-0.23701	-0.0234299		TTCCTTTGCTCACTCTGCTTTGGATCCGTTCACTCTAATAAATCAGTAGC
1940164	ILMN_1239008	A730027B03Rik		XR_002349.2	2.71281	0.0238875	0.181709	0.172704	1.12717	0.117396	0.176086	0.107576	-0.17553	0.0731602	0.10877	0.0962601	-0.0135136	-0.167424	-0.220124	-0.00941992	-0.0932403		GGGAAACTACAACAGCCTAATCCAAGCAGGATGACAAAGGACGCAGACCC
6520154	ILMN_2913269	BC027231	MGC27931	NM_145972.1	2.474	0.0353378	0.216432	0.172702	1.12717	0.158786	0.0422163	0.00985622	0.133993	0.114073	0.143743	-0.0989571	0.0538063	-0.134274	-0.130394	0.0146728	-0.307527		GCATAGCATCATGTGTTTACCCATGGGCTGAGCCATCTCCTGCCCAGGTC
1500382	ILMN_1229777	Spag9	Jip4; syd1; JSAP2; 3110018C07Rik; 4831406C20Rik; JLP; 4733401I23Rik; AW552012; Mapk8ip4; JSAP2a	NM_001025429.1	4.69374	0.0011301	0.0548111	0.172582	1.12707	-0.0166235	0.163127	0.116056	0.046133	0.145233	0.0841627	-0.0347271	-0.0936432	-0.0531931	-0.115724	-0.113048	-0.127757		GGCCCGAGTTCTCATGGAGAGAAACCAGTACAAAGAGAGGCTGATGGAGC
240035	ILMN_2516266	Ccar1		NM_026201	3.51641	0.00655231	0.106622	0.172573	1.12707	-0.0678511	0.197949	0.163149	0.0959959	0.010396	-0.0418034	0.145496	-0.0912514	-0.093751	-0.108251	-0.126854	-0.0832338		CTTAGAGCTTAGAGTCATGGTCCTCACGGCACTGTTGCTGCGCTCGGTAC
2470164	ILMN_2712490	Tmcc1		XM_917443.2	2.64137	0.0268533	0.190952	0.172464	1.12698	0.0936866	0.134207	0.207216	-0.104896	0.111805	0.0475149	0.0134845	-0.217014	-0.0990634	-0.119034	-0.167096	0.099184		CCTAACTTTTAAGCAAAATCCCTTGGCCGCACTTTTAAGGTTTGGTTGTT
130270	ILMN_1222174	Ndufa12l		XM_001476048.1	2.71759	0.0237011	0.181222	0.172429	1.12695	0.0140882	0.114688	0.243508	-0.0789967	0.166543	-0.0823264	0.125413	-0.121902	-0.203072	-0.0473118	-0.0973563	-0.0332766		GAATGACAAAGTCAATGAATGCCCTGCCCTGAAGTCATAGCATTGTAAGG
1110300	ILMN_2452383	Uros	Uros3; AI415298	NM_009479.2	2.56378	0.0304974	0.203593	0.172403	1.12693	0.0609431	0.244443	0.085113	0.136683	0.107553	-0.0333862	-0.098506	-0.252597	0.0309229	-0.168827	-0.0497661	-0.0625763		GGGTCTAGAAAGAAGGAACTGAAATCGACCATGTGGTGACTTGTGCCCAC
1010142	ILMN_2611510	Med21	D19234; D6Ertd782e; 0610007L03Rik; AI449604; Surb7; Srb7	NM_025315.3	3.22508	0.0104044	0.129375	0.172253	1.12682	0.0985813	0.0845213	0.126531	0.151369	-0.00164032	-0.0543909	0.0974293	-0.144149	-0.0924692	-0.073019	-0.245871	0.0530996		GCACTTGCTGACATTGCACAGTCACAGCTGAAGACCAGAAGTGTTACCCA
1470681	ILMN_2594899	Med26	AI414941; AW495270; Crsp7; 5730493L18Rik	NM_027485.2	3.27058	0.00967379	0.124464	0.172252	1.12682	0.179277	0.0294275	0.0925074	0.0282421	0.0435619	0.0936928	0.0356922	-0.0533724	-0.211462	-0.0363722	0.0418825	-0.243077		CTAGGGAAGAGCCGTCTGTTGGCTGGAAACACTCATAACCATTCCTTTAG
2370674	ILMN_2723881	Hcfc1	AW060991; HCF-1; HCF1	NM_008224.3	2.64338	0.026765	0.190625	0.172011	1.12663	0.0397997	0.0939999	0.0980997	-0.131901	0.212899	0.00139904	0.187399	-0.2143	-0.00180054	-0.0158005	-0.1723	-0.0975008		GAGTAACCCTTGTGACTCAATATTACCATAGTGCGATGTTGTTTTGTGCT
6020725	ILMN_2603825	Setd8	AW536475; 2410195B05Rik; AA617402; MGC117832	NM_030241.2	2.37687	0.0414395	0.231347	0.17173	1.12641	0.164348	-0.0473723	0.100218	0.0376282	0.233639	-0.0948415	0.107259	0.0359278	-0.127352	-0.125772	-1.43051e-06	-0.283682		ATATTTTTTAGCAAAAGTTTCACAGTAAGCTAGTCTTCCCCTCTGCTTTC
540561	ILMN_1237478	Mark3		NM_021516	3.08635	0.0130059	0.14077	0.171608	1.12631	0.163738	0.0590677	0.132768	0.0334964	0.179576	-0.126324	0.0581965	-0.174643	-0.0501523	-0.130783	-0.145604	0.000656605		GAAAAGCAGACTACCTCTACACACAACTTGGATATATGTCAAGGGACTGG
2070307	ILMN_1217043	LOC100047762		XM_001478835.1	3.14051	0.0119183	0.136046	0.171597	1.1263	-0.00224495	0.0329547	0.188635	0.0126166	0.177386	-0.0433435	0.134486	-0.0422449	-0.194595	0.0174947	-0.166453	-0.114694		TTAGCTGACCCCCCACATGAGAAGACGTTTCTTGAAATGAGCCCCGGGGG
5490609	ILMN_1233793	Cct7	Cctz; AL022769; Ccth; AA408524	NM_007638.3	2.46218	0.0360295	0.218029	0.171574	1.12629	0.0270348	0.0293646	0.224245	-0.0222554	0.288795	-0.0868359	0.0400743	-0.00614548	-0.178725	-0.0957751	-0.0414357	-0.178346		GCTTGGTGTGTTTTTCATAAACATTTTCCTGCCTTAGAATTGGAGTCATG
7000433	ILMN_2745667	Lamp3	TSC403; DC-LAMP; Cd208; LAMP; 1200002D17Rik; DCLAMP	NM_177356.3	4.42071	0.00166947	0.0664679	0.171556	1.12627	0.0402989	0.0465293	0.151209	0.0151153	-0.0516348	0.150435	0.148415	-0.0807309	-0.0520411	-0.105271	-0.122815	-0.139515		GATAGAGTTTGATCCGGTCTCATGCACAAGGTGCCCATGTCCCGCTTCCC
650181	ILMN_1237581	0710007G10Rik			2.70696	0.0241173	0.182563	0.171546	1.12626	0.0449848	-0.0390749	0.057785	0.213966	0.181386	-0.0269632	0.0682564	0.0157652	-0.0483952	-0.031065	-0.277624	-0.159023		GCAGCTTCCTTAGGTCTTATCCCACTGTTGGTGCTCTAGTCTGTATGTTC
2340537	ILMN_2716085	Pex6	mKIAA4177; D130055I09Rik; KIAA4177; AI132582; MGC6455	NM_145488.1	2.76038	0.0220984	0.175246	0.171291	1.12607	0.0668669	0.0969667	0.146667	0.151851	0.076251	0.0168505	-0.0558491	-0.102233	-0.0463333	-0.161933	0.089551	-0.278649		GGGCTTGGCAGCCTGTGACCTGTGCGGAGACACTAGTTCTGGAGTAGAAA
4920719	ILMN_1243184	Nol8	D13Ertd548e; 5730412B09Rik; 4921532D18Rik	NM_001081350.1	3.2556	0.00990822	0.12572	0.171287	1.12606	0.172216	0.166467	-0.0626736	0.127392	-0.00600815	0.0493612	0.0528316	-0.0133934	-0.0434237	-0.219193	-0.0618086	-0.161769		TGAGTCTCACTTTGGCTGACTTGGAGCAGTTGGCTGGCAGTCATCGGAAG
770669	ILMN_2601453	A130092J06Rik	RP23-55I14.8	NM_175511.4	3.56031	0.00611633	0.104375	0.171034	1.12587	0.0618496	0.21375	-0.00545025	0.0788488	0.120249	0.00264835	0.0269489	-0.0670509	-0.163851	-0.0392504	-0.0138512	-0.214851		CTGTGAACACGAACCCATGCGTGCACTTACCAGCAGGCGCGAGACTCTTG
5270674	ILMN_3124885	Pdpk1	Pdk1	NM_001080773.1	3.09941	0.0127347	0.139558	0.170882	1.12575	0.261767	0.00302792	-0.0415525	0.0363541	0.117695	0.121855	-0.000745773	-0.0160723	-0.0380621	-0.169112	-0.111416	-0.163746		AGGTCTTGAAAGGTGAAATCCCATGGTCACAAGAACTCCGACCAGAAGCC
6760220	ILMN_2576431	Lpin2		AK048657	2.50462	0.0336059	0.21137	0.170722	1.12562	0.129738	0.0184383	0.161898	-0.0592875	0.0568628	0.146842	0.0434427	-0.163392	-0.237442	0.0907583	-0.217457	0.0295925		TAAGAACGGGACGTTTGCTCTGCTTGAGATGAGCTCGCAGAAAGCAGTAG
4070253	ILMN_2685921	Chrnb1	Acrb; Achr-2	NM_009601.3	3.36694	0.00829713	0.118316	0.170581	1.12551	0.0740843	0.062674	0.0308642	-0.0693073	0.219813	0.0875926	0.0918026	-0.0620255	-0.129266	0.0236645	-0.193227	-0.136677		TTGTTTCTGGGAAGACGTTCAAGTGAGACTTGGAGGCTGAGCATGGTGCC
5270192	ILMN_1247873	Dnajc16	mKIAA0962; 4732437J24Rik; D030060M24; 2900037O03Rik	NM_172338.2	2.2884	0.0479	0.245069	0.170437	1.1254	0.0343466	0.195586	0.200457	-0.229499	0.094131	0.0394311	0.162651	-0.165894	-0.160254	-0.104244	-0.00455904	-0.0621591		CTGAGCTCCAGTGGTAAGTGAGAAATTATTTGAACCCAGGAACTCTGTAG
6250437	ILMN_2700550	Ddx11		XM_128714.3	2.48642	0.0346247	0.214617	0.170255	1.12526	-0.143991	0.107759	0.139439	0.168979	0.0978184	0.000398636	0.126179	-0.0978012	0.0551882	-0.0605917	-0.281081	-0.112291		CCATCACAAAGACTTGGACCCTGGCCATAGACCTTTCTGTGTCCCACAAT
6840682	ILMN_2621338	Crkl	Crkol; 1110025F07Rik; AA589403; AI325100	NM_007764.4	3.47768	0.00696393	0.108514	0.170155	1.12518	0.170071	0.0767412	-0.0406389	0.178459	0.107259	-0.029561	0.0339489	-0.0628395	-0.13131	-0.0120287	-0.201431	-0.0886812		GGGTTTCCCTTTTCCCAAGACTGTTGACCAGCAAGACTCTAAGGAATACT
2100196	ILMN_3041011	Fnbp1	FBP1; 1110057E06Rik; Fbp17; 2210010H06Rik	NM_001038700.1	3.18845	0.0110341	0.132518	0.170055	1.1251	0.103098	0.0605183	0.104548	0.0507393	0.00632954	-0.00470066	0.17546	0.0846777	-0.109072	-0.243772	-0.09653	-0.1313		GCATGCTTATCCAGGGCCCCAGCCCAAACAACACACAGGGAGGCCATTAA
2750059	ILMN_2733698	Cox7a2	COX7AL; CoxVIIa-L; Cox7a3	NM_009945.3	3.12985	0.0121247	0.137197	0.170012	1.12507	0.0642481	0.102408	0.158278	0.0627232	-0.0176067	-0.0680766	0.193893	-0.0412416	-0.250552	-0.0331416	-0.0952067	-0.075727		CTGCCAATAAAGCAATCCTTAACCATTTTGTGTCTCCCTTTTCACTTGAG
5690382	ILMN_2676876	Pdk3	MGC6383; 2610001M10Rik; AI035637	NM_145630.2	5.52618	0.000367541	0.0332785	0.170008	1.12506	0.0485287	0.134939	0.0913687	-0.0155668	0.144293	0.0302634	0.0620332	-0.0207515	-0.142111	-0.111971	-0.114127	-0.106896		CTCCTGAAGCTGATGACTGGAGCAATCCCAGCAGTGAACCAAGGGATGCA
4120307	ILMN_1219074	Slfn2	Shlf2	NM_011408.1	2.86835	0.0185265	0.161939	0.169894	1.12498	0.0747967	-0.00785351	0.193016	0.0262823	0.0720224	-0.0994473	0.236703	-0.0356236	-0.0348539	-0.189484	-0.135418	-0.100147		GAGGAATGGGTGAAACTCCAGATGAATGCCCCATCAGGTTGAAGGGGGAT
5910162	ILMN_1212734	Fgd6		NM_053072	2.42152	0.0385145	0.224383	0.169608	1.12475	-0.0449352	-0.00635529	0.364474	0.00321388	0.0938835	0.010704	0.0737038	-0.165095	-0.160376	0.0122848	-0.0964565	-0.0850463		GCCGAGACAAATCCGCCCACAGTCGTTATGAGATAGATTGTTTTGTTAGG
1410242	ILMN_2753096	Zfand3	MGC103362; TEG-27; MGC118625; AW539211; Tex27	NM_148926.2	3.32402	0.00888323	0.12059	0.169588	1.12474	-0.0219002	0.1235	0.1829	0.0950832	-0.0754166	0.100783	0.0896835	-0.1931	-0.00809956	-0.0832996	-0.0410166	-0.169117		CCTTTGTGTCCTAGATTGACTTACACACATAGCCTAGAGCTCAGTTTTAG
4850059	ILMN_2483253	Dicer1	mKIAA0928; 1110006F08Rik; D12Ertd7e	NM_148948.2	2.64525	0.0266831	0.190468	0.169574	1.12473	0.00172329	-0.047287	0.167853	0.0567656	0.240935	-0.0229149	0.0975151	-0.0281763	-0.0117464	-0.0823669	-0.282695	-0.0896053		GGGAAATGACTAACGGAGTCAGGCTGAGTGTTCTGCCGACAAGAAACGGA
610324	ILMN_2697415	Cd3d		NM_013487.1	2.47461	0.0353024	0.216314	0.169571	1.12472	-0.00119543	0.0379248	0.208895	0.198711	-0.0253186	0.091701	-0.016139	-0.0614753	-0.272235	0.0880847	-0.161249	-0.087709		AGATCGTGAAGATACCCAGTACAGCCGTCTTGGAGGGAACTGGCCCCGGA
5290142	ILMN_2849571	Wdr75	FLJ12545; 1300003A18Rik; MGC143988; C77608; 2410118I19Rik	NM_028599.1	3.13901	0.0119471	0.136209	0.169513	1.12468	-0.0230141	0.174335	0.211236	0.0131226	0.0708523	0.0201426	0.0277328	-0.227404	-0.072114	-0.0630436	0.0164928	-0.148347		GCTGGCTAACTGCTCTGTAGTAGGCCATGGCTGTGCCATGACAAAGAGAC
6400551	ILMN_2735877	Anks3	C81345; 2700067D09Rik; mKIAA1977	NM_028301.2	2.47296	0.035398	0.216469	0.169297	1.12451	0.131216	0.072916	0.129516	0.0612831	0.0816832	0.0425835	-0.0254173	-0.0892839	-0.136084	-0.108284	0.153883	-0.314017		CAGGTGCCATACTGAGGTCTGATCTTACAGACAAGGTCTGGGGTGCCTAG
3390280	ILMN_2987649	Gzmd	Ctla-5; CCP5; Ctla5	NM_010372.1	2.885	0.0180304	0.159464	0.169251	1.12447	-0.0491605	0.0672693	0.240359	0.104125	0.0519547	-0.013845	0.0929446	-0.0599604	-0.0842304	-0.11428	-0.259925	0.024745		ACGGAACAATCTCTTCAGGAATCTTCACTAAGGTTGTGCACTTCCTGCCG
4850646	ILMN_2914347	2010106G01Rik	C130089K23Rik; Sppl2A	NM_023220.1	2.3769	0.041438	0.231347	0.169001	1.12428	0.0301867	0.0780764	0.235696	-0.0289202	0.11454	0.19163	-0.12829	-0.239103	-0.134404	0.0295463	-0.12675	-0.0222101		CCAGTGACGACTGATGAGCAGATTGTACAACAGTAATTACGTGGACTTAC
4010554	ILMN_2417316	LOC100044322		XM_001471968.1	4.72969	0.00107437	0.0534378	0.168983	1.12427	0.0934734	0.0865736	0.135674	0.0746222	0.0965118	-0.00912857	0.0151415	-0.0797262	-0.0387363	-0.197256	-0.151568	-0.0255785		GTCTTCAGGGTTGGCTCAGTGCAGTTGCTAAGCAAATCAGTCTTCAGGAG
4860709	ILMN_2593994	5033430I15Rik		XM_001473131.1	3.1234	0.0122514	0.137606	0.168726	1.12407	0.0219216	-0.000698566	0.0521717	0.0924582	0.183218	0.140048	0.00299788	0.00705147	-0.0110283	-0.0694184	-0.151342	-0.267382		GATCCCTTGGTCTCGCTGGAAGCCACTACTATTTATTGACTCTAAGCCGG
7380706	ILMN_2825574	Tubb2b	2410129E14Rik	NM_023716.1	2.79504	0.0208813	0.171446	0.16841	1.12382	0.218023	-0.0382671	0.0915933	-0.0408635	0.184086	0.110256	-0.0336337	-0.114997	-0.191097	0.0347428	-0.140824	-0.0790238		AGTTCCCCAGGCCAAGCAGGTTAGGGAAAGCTGAGATGAAAGGAGGGGGT
3830347	ILMN_2599657	Fmnl3	FBP11; 2700073B04Rik; Wbp3; mKIAA2014	NM_011711.1	3.96867	0.0032612	0.0823294	0.168195	1.12365	0.15	0.0966997	-0.0500002	0.0498171	0.0145168	0.144917	0.0846167	-0.144701	-0.0216007	-0.0304003	-0.109783	-0.184083		AGAGGCACTGTCTGTCCCAGCTCCAAGACTGCTAGAGGAAGGATGTGCCG
4850626	ILMN_1252270	Rsbn1l	8430412F05Rik; C330002G24Rik; AI447441	NM_001080977.1	2.86313	0.0186849	0.162325	0.168061	1.12355	-0.00093317	0.166337	0.0955768	0.00212717	0.188707	-0.103723	0.142087	-0.126983	-0.152343	0.0183468	-0.0490026	-0.180193		CACGGAAGGCAAGAACAGTAAGGCGAGACTGGATCGCGCTCAGTTTTCAG
630438	ILMN_1221304	Sfrs15	Sra4; AA517739	NM_178923.3	3.01566	0.0145815	0.147013	0.168033	1.12353	0.212876	0.146276	0.0659771	0.0868664	-0.00353336	0.0136662	-0.032033	-0.161583	-0.089323	-0.174223	0.0730667	-0.138033		GCCTCCTCGCTAGAGACTGGATGTGACAGAATGTGACAGTGACACTTGGG
7570474	ILMN_1233679	Zfp259	AI303781; ZPR1	NM_011752.2	2.53784	0.0318234	0.205801	0.168009	1.12351	0.215809	0.0254388	0.163189	-0.133645	0.0975647	0.0612249	0.0604448	-0.0644312	-0.287011	-0.0529914	-0.0149851	-0.0706053		CCACTTGAGAGGCTGAGGAGGAAGGCTAACAAATTCAGGGGCAGCTTAGG
1400070	ILMN_2659467	Pitpnb	AU040890; AI256223	NM_019640.4	2.3391	0.0440851	0.237049	0.167969	1.12348	0.112792	0.129122	0.104012	0.0398979	0.044838	0.0208578	0.0383873	-0.155358	-0.158778	-0.0317879	0.170498	-0.314483		CTAACAGCTGTGGAGACTGAGGGACGTGTATGAGCGTAAAGCACCTGCTT
5960338	ILMN_1221892	C130064E22Rik		AK048477	2.35056	0.0432653	0.235002	0.16784	1.12338	0.139371	0.0846806	0.0524006	0.00113583	0.207767	0.0162458	-0.0120735	0.0990705	-0.241759	-0.13377	-0.248974	0.0358963		TGGAGACAGAGGCAAGCAGACTGAACTTGGTACAGCTTGGTACAGCTTGG
990575	ILMN_2748708	Papd1	AW551379; 0610027A18Rik	NM_026157.2	2.39567	0.0401821	0.228917	0.167769	1.12332	0.0545788	0.0412483	0.241518	0.0730305	0.20281	-0.0453596	-0.0784998	-0.0333319	-0.202811	-0.101202	-0.208839	0.0568609		GGCATGATGCAGCCTTTTGAACTTCTGGGAAGAACTGCCACTAAATGTTC
1090524	ILMN_2987339	Mybbp1a	AU019902; p160MBP; P160; p67MBP; AL024407	NM_016776.2	3.92109	0.00350515	0.0851617	0.16759	1.12318	0.15649	0.15159	0.10029	0.0493832	-0.0353165	0.0605831	0.00578308	-0.205729	-0.11243	-0.09021	-0.00531673	-0.0751162		CAGAGTGGGGTCAAGAAAAGGAGAGTGGCCAGCAGGAGAGTGCAGACACC
4280592	ILMN_1241606	LOC100047393		XM_001478170.1	3.65468	0.00527901	0.0983324	0.16736	1.123	-0.0946007	0.142099	0.209699	0.0952339	0.0339336	0.0521336	0.049634	-0.114701	-0.0427008	-0.0998011	-0.133367	-0.0975666		GGGAAGTTGAAGTCCTGTCTTACTGGCTTCCTTCAGGAATATGGGCTGTC
2060600	ILMN_2687918	2410075B13Rik		XR_035296.1	3.13971	0.0119335	0.136137	0.167191	1.12287	0.0778265	0.0143566	0.135346	0.16669	0.0864396	-0.0567703	0.0637498	-0.0562434	-0.0840135	-0.0872736	0.0144396	-0.27455		CGAGGAGGCAGGCCAGTAGGGCATAGGGTGGAGGACAAACCTTGGAAGAT
940563	ILMN_1237333	LOC380665		XM_354567.1	2.20544	0.0548514	0.261526	0.167002	1.12272	0.0767832	0.282673	0.144893	-0.0563755	-0.0853353	0.0545044	0.0699444	-0.274707	-0.0847468	-0.144897	-0.0612755	0.0785346		GTCACACTGGCAACTTTGAAAATGTCTGGAAAGCGATCTGCTCCTGGAGG
110189	ILMN_1227624	Elac1	2610018O07Rik; 8430417G19Rik	NM_053255.3	3.34265	0.00862372	0.119656	0.166961	1.12269	0.10943	0.0406294	0.177239	0.0704298	0.156919	-0.109651	0.0419693	-0.0558205	-0.20611	-0.0653706	-0.0864201	-0.0732508		GACGCTGCACTGCCAAGCAGCCTGGGTGATTCTCAAAGACATGAGTATTG
6520360	ILMN_2784580	Cd3e	T3e; CD3epsilon; CD3; AI504783	NM_007648.1	2.67679	0.0253392	0.186587	0.166911	1.12265	-0.0603533	0.128487	0.127137	0.0507932	-0.0712566	0.0252433	0.286773	-0.127244	-0.0260234	-0.0420032	-0.164867	-0.126687		CCCTGCCACAGGTGCCTCTCCAGATTTCCCCTTAGATCCTCGGATGGTCA
4150754	ILMN_2464061	Tubd1	Tubd; 4930550G19Rik	NM_019756.2	2.70065	0.0243677	0.183195	0.166724	1.12251	0.0029912	0.143211	0.00468111	0.196558	0.0111976	-0.00552273	0.133157	-0.0671887	0.106991	-0.190689	-0.147522	-0.187872		GTCCGTAACATTCCTCAGATGTCTGCGGCGTCTCTGGCGTACAGCGCGTT
580356	ILMN_2694397	Poldip3	mKIAA1649; C77954; 1110008P04Rik; AA408269; AL022852; PDIP46; KIAA1649	NM_178627.3	2.54919	0.0312365	0.204975	0.16664	1.12244	0.183432	0.0426321	0.151632	-0.0504675	0.165533	-0.108768	0.102033	-0.231068	0.000231743	-0.146868	0.00653267	-0.114867		CCACTCCCTTGCATTATTTCTTTGTGTCTTGTTCAGGAGAAAAGAGGGCC
4810292	ILMN_1259226	Galnt12	A630062B03Rik; 9130206E10	NM_172693.3	2.55321	0.0310309	0.204664	0.166616	1.12242	0.0234013	0.0287814	0.240911	0.0264568	0.176587	-0.140284	0.130106	-0.197669	-0.025209	-0.0702186	-0.156774	-0.0360932		GAATGTGCTGGGTGTCACAAGAGTGTGAATAAGCTTTGTACAGATTTTGA
4230735	ILMN_2481389	Zfp326	5730470H14Rik; ZAN75	NM_018759.1	2.93097	0.0167305	0.154394	0.166595	1.12241	0.153368	-0.0520821	0.132388	0.193146	0.0620561	-0.0663738	0.0633965	0.0354376	-0.0729823	-0.196132	-0.140764	-0.111464		AACCCGCTTCGGAGGTAGTTATGGTGGTCGATTTGAGAGCTCCTACCGGA
6940180	ILMN_2717251	Cdc14a	CDC14a1; Cdc14; A830059A17Rik; CDC14A2	NM_001080818.1	2.92944	0.0167723	0.154394	0.166574	1.12239	0.0145535	0.102793	0.149953	0.0979753	0.0389752	0.115815	-0.034225	-0.0877967	-0.0372467	-0.142257	-0.280295	0.0617552		GAGATTCTTAGATATCGATTGTCTTCCAGGCTGCTTGAGAATGGGCAAGG
6650458	ILMN_2755008	Nfkbiz	AA408868; Mail; INAP	NM_030612.2	3.04193	0.0139741	0.143985	0.166433	1.12228	0.106965	0.138415	0.149345	0.0626793	0.171579	-0.10735	-0.0362101	-0.0676947	-0.146365	-0.180675	-0.01227	-0.0784302		CAGATATTTGGCATCTCTAAGGTGGAATGAGCCCACTCCACACACTGATA
4480291	ILMN_2513895	Sae1	2400010M20Rik; Uble1a; AW743391; AOS1; AL033372; HSPC140; Sua1; 2610044L12Rik; D7Ertd177e	NM_019748.2	3.0633	0.0134995	0.142497	0.166388	1.12225	0.123394	0.156865	0.0281649	0.0739884	0.0623283	0.110348	-0.0697913	-0.172315	-0.0449052	-0.0912051	0.0532384	-0.230112		GGCATGAAAGGACTTGGAGCTGAAATTGCCAAGAATCTTATCCTGGCAGG
6590753	ILMN_1227001	Ptbp1		NM_008956.1	3.39448	0.00794254	0.116741	0.166206	1.1221	0.171166	0.170267	0.073967	-0.0133343	-0.0341339	0.0525656	0.0642662	-0.0825329	-0.183933	-0.148933	0.0377655	-0.107134		CCCTGAGCCCTTCATTCTGAGCTGTAGCGAGCTGGGCCTGGATTCAATAA
6590053	ILMN_2723931	E2f6	AI462434; E2F6b; EMA	NM_033270.1	3.64714	0.0053412	0.0983324	0.166196	1.1221	0.0907259	0.152466	0.0319462	-0.00631428	0.110665	-0.00750446	0.112745	-0.0349445	-0.222775	-0.0174246	-0.0401039	-0.169495		CAGGAGTCTGGGAAGCATCGTTAGTTTGGTAAACCTCTCCTGCTTTACAA
5700528	ILMN_2675669	Cd72	Lyb-2; Ly-32; Ly-19; Ly-m19; CD72c	NM_007654.1	5.89276	0.000231138	0.0289341	0.165954	1.12191	0.121167	0.0873671	0.0131674	0.0252819	0.0792818	0.0694818	0.0882816	-0.0789328	-0.0379324	-0.104833	-0.198318	-0.0640182		GCTTCACCCCTGCATTTGTGAGTCGGAGGCTTTCAGGTTTCCTGATGGGA
2480192	ILMN_2994063	2810004N23Rik	Ayu21-55; Gt(pU21)55Imeg; 3110004G14Rik; GtAyu21-55	NM_025615.1	3.52388	0.0064759	0.106234	0.165861	1.12184	0.121215	0.110545	0.00287485	0.0745068	0.182627	0.00178671	-0.00979328	0.0195446	-0.119615	-0.134565	-0.204273	-0.0448532		CTCTTCCAGGGTAGCTAAATGAAGTCCCTGTCAGCTCCAGAGAGGAGCAG
6940184	ILMN_1223257	Ccl4	Scya4; Mip1b; Act-2; MIP-1B; AT744.1	NM_013652.2	3.51211	0.00659669	0.106622	0.16576	1.12176	0.21894	-0.00935984	0.07199	0.0538459	0.154746	0.0485063	-0.0552039	-0.0228896	-0.14693	-0.11175	-0.0673637	-0.134534		CCCATGGAGATGGTCCACCATTGCTGTTTCTCTGCTATTGTGGATATGAC
4150551	ILMN_2596007	Phospho2	Phos2; AU021728; 1700048E23Rik; AV006103; AI661517; RP23-174C9.6	NM_028521.2	2.95935	0.0159764	0.152111	0.165677	1.12169	0.00114727	0.114567	0.262647	0.115856	-0.0203342	-0.0653238	0.074666	-0.198643	-0.0799627	-0.0997534	-0.0554237	-0.0494442		GGCAAGTGCATGCTTGAACCCTATTGTGATGAGCGTCAAGTTGGTGGAGA
1010730	ILMN_1260174	Pde6d	AI841218	NM_008801.2	2.3719	0.0417789	0.23183	0.165653	1.12167	0.197013	0.0697627	0.0699229	-0.135712	0.161948	0.0229878	0.0972276	-0.248597	-0.112628	0.0245228	0.0389876	-0.185442		GTCAGCACATCCAAAGTGAGGCTTTTCTATGTTTGAGAGAATTTGTGTGC
6020440	ILMN_1254995	Usp6nl	TRE2NL; RNTRE; mKIAA0019; AI316785	NM_181399.3	2.80086	0.0206835	0.170832	0.165572	1.12161	0.235414	0.0798731	0.00892353	0.0778494	0.198259	-0.0942106	-0.0231905	-0.170617	-0.0900264	-0.0635667	-0.135171	-0.0235405		CCCAACTCCTGACAGAATAACCAGGCTCTTGATTTAGATCATGTGGAAGG
6250092	ILMN_1214179	LOC100045551		XM_001475248.1	3.92682	0.00347476	0.0850541	0.165567	1.12161	0.0338478	0.0603676	0.227148	0.089406	0.072506	-0.0300341	0.0296555	-0.0882425	-0.0483227	-0.184802	-0.109075	-0.0524645		CCTTGTCCCACTTACACTATGCAGTATCTCCTAACTTCAGTGCACTCTGC
6180435	ILMN_2418366	6720427H10Rik			2.8222	0.0199751	0.168188	0.165532	1.12158	0.107738	-0.097373	0.115888	0.114891	0.0389414	0.0658913	0.136822	0.0356274	-0.00760269	-0.154283	-0.262659	-0.0938883		GGGAAGAGCCACTGACCCCGAGACCAATTTCCAGGCAGCTGCACAAACTA
60369	ILMN_1231138	E2f1	mKIAA4009; E2F-1; KIAA4009	NM_007891.3	3.08919	0.0129465	0.14077	0.165503	1.12156	0.196777	0.116657	-0.0168729	0.111781	0.125011	-0.118069	0.067431	-0.0632529	-0.173323	-0.0599833	-0.0401192	-0.146039		CTGCACTTTGATTTGTTTCCTAACAGTTCTGTTCCCTCCTGCTTTGATTT
830687	ILMN_1232592	Zbtb17	mZ13; Lp-1; Zfp100; Miz1; AA589413	NM_009541.1	2.30375	0.0467121	0.24256	0.165421	1.12149	0.163881	0.108782	0.0459414	0.144544	-0.0151768	0.0774431	-0.0429363	-0.108499	-0.180879	-0.0292282	0.133643	-0.297517		GGCACCCTAGGACTCAGAAGGTGCTCCTGCCCCATTCCCTAGAGAATAAA
580408	ILMN_2726515	Mbtd1	hemp; AI194990; AA408199	NM_134012.2	2.35876	0.0426878	0.23363	0.165271	1.12138	0.125084	0.0587139	0.239194	-0.0587959	0.00510406	0.011034	0.101705	-0.172616	-0.0855265	-0.164846	-0.200386	0.141335		TTCTACCGAATTGTGACTGACTCAGAGAGCTCTAGCATTTACCAGTGAGG
6100139	ILMN_2674060	Iws1	1700069O15Rik; 3000008H23	NM_173441.2	2.89488	0.0177428	0.158117	0.165217	1.12133	0.144032	-0.0254588	0.102302	0.120902	0.0935016	-0.0140786	0.0606813	0.0388813	-0.123679	-0.136078	0.0135217	-0.274529		GTCTCGGCCCATATTTGGTCTTACCTCAAACTATAAAGGAATGACAAGAG
2320403	ILMN_2606295	Gch1	GTP-CH; GTPCH; Gch	NM_008102.3	2.5329	0.0320822	0.206609	0.165177	1.1213	-0.0233002	0.08393	0.276219	0.0798664	0.0824566	-0.0730333	0.0556259	-0.0139904	-0.247041	-0.07582	0.0108166	-0.155734		CGGCTGTTATCTGTCTCAGTCGTACATTCCAGTTTCAGTTGGTACACTTG
2120026	ILMN_2489519	A630075K04Rik		XM_974206.1	2.22158	0.0534262	0.258332	0.165058	1.12121	0.0847893	-0.053371	-0.0136309	0.0479846	0.112424	0.142725	0.160494	-0.0642009	-0.041081	0.0874891	-0.0926557	-0.370975		GCCATGTTTGCCATGCTTCGACGGGCTCTAGTTTCTTCAATTCTCAGTTC
2190528	ILMN_2706022	Rbm42	1700003D06Rik	NM_133693.1	3.08991	0.0129314	0.14077	0.164994	1.12116	0.0507994	0.1839	0.0527	0.0828829	0.109283	0.00418282	-0.00251675	-0.1153	-0.1148	-0.0573006	0.064683	-0.258517		TGGGCTCACGCCCCATCAAGCTTCGCAAAAGCATGTGGAAGGACCGGAAC
4040019	ILMN_2600465	Phactr4	C330013F19Rik; mKIAA4120; N28169; AW495572; AI527228; FLJ13171; KIAA4120; 3110001B12Rik	NM_175306.3	2.37739	0.0414043	0.231347	0.16496	1.12113	0.1584	0.1008	-0.0112009	0.0869827	0.137783	0.0154829	-0.00711727	-0.0851011	-0.185801	0.0228996	0.0835829	-0.316717		GCCTCGCTGTCGCATGTTAAGATGCTTCCCTACTGTACAGAATCCTGTAA
1470594	ILMN_2806740	Tmem161a	BB161850; MGC29210; BC021367; AI428876	NM_145597.2	3.38909	0.0080106	0.116821	0.164853	1.12105	0.162894	0.0917544	-0.0309157	0.103921	0.115661	0.0546312	-0.0171289	-0.0271659	-0.166956	-0.0296159	-0.0294685	-0.227619		GTATAGCTGATGACTCCAGAGGTAGTTGGGCCAGCCAGTGCTATGCAAGA
3610050	ILMN_1248410	Rtn3	AW558451; RTN3-A1; MGC105197	NM_001003934.1	2.34931	0.0433539	0.235002	0.16452	1.12079	0.174805	0.0240355	0.0249052	0.114183	0.127064	-0.142516	0.157373	0.0169048	-0.129705	-0.110945	0.0228729	-0.278976		GAAGTGTCTCTAGGGTCCTCTCTCCAGTTCCAAGGACTCGTATACAGCTC
4210411	ILMN_1235615	Terf2ip		NM_020584.1	2.24776	0.05119	0.253192	0.164384	1.12069	0.139649	-0.00206137	0.161789	-0.024087	0.223523	0.0698328	-0.0891972	-0.283531	-0.00848103	-0.00737095	0.00963306	-0.189707		CTCTGGTGACTAAGATGGGAATTGAGAGGGGTTATATGGTACGATTTGTT
2320537	ILMN_3133522	Ppm1d	Wip1; AV338790	NM_016910.2	3.04774	0.0138434	0.143606	0.164244	1.12058	-0.0276747	-0.013175	0.152825	0.010603	0.118313	0.0412626	0.196883	0.0114155	-0.0762548	-0.0471449	-0.233848	-0.133217		TGTGTTTGCCTCACACACCATTTGTCCCAGACCAGTGGCATTAGGCCATA
2850398	ILMN_2765759	Asb2	1110008E15Rik	NM_023049.1	2.41914	0.0386651	0.224807	0.164203	1.12055	0.0074029	0.168733	0.250323	0.0620613	0.0136414	0.0219016	-0.0451388	-0.0331268	-0.267427	-0.125907	0.0682812	-0.120749		CAGGCTGCGAGGGAGACGCCCAGCCCAAGTATTTTATTTCACTGAGCACA
5390524	ILMN_2495194	Slc43a1	Lat3; PB39; 2610016F07Rik; AA986141; Pov1; R00504	NM_001083809.1	4.90117	0.000846276	0.0469253	0.164194	1.12054	0.035192	0.0525422	0.055932	0.0900884	0.139739	0.0993085	0.00609827	-0.0159979	-0.0892081	-0.0384579	-0.186572	-0.148662		CACAGAAGGTGCTCAATACTTCGAAGGTGGCTACATAGACTCCTGAGGCC
2480010	ILMN_3162793	Fastkd1	KIAA1800; RP23-174C9.1; mKIAA1800; 5330408N05Rik	NM_177244.3	2.59058	0.0291855	0.198602	0.164127	1.12049	0.0438595	0.142249	0.214849	0.0767827	0.0580926	-0.0384374	-0.0186973	-0.288651	0.0366392	-0.148951	-0.033597	-0.044147		TGAGTGGAACTCTATGGCAATGTCAACGAAGGATGCACGGATGGACTACC
2490040	ILMN_2739965	Csnk1d	D930010H05Rik; 1200006A05Rik; AA409348	NM_027874.2	2.59805	0.0288301	0.197727	0.164063	1.12044	0.197154	0.0426245	0.0811739	-0.022562	0.0370979	0.0962381	0.0467882	-0.179525	-0.0587454	-0.0826855	0.112308	-0.269872		CTCCCTGATGATCCCACCGCAGCTACCAGTCTTCTACTTGGTTAAGACAG
4220243	ILMN_1222754	B230396K19Rik		AK046470	2.7907	0.0210299	0.171813	0.164054	1.12043	0.080121	0.101741	0.0725107	0.00293159	-0.0316687	0.125731	0.127121	-0.168649	0.0274105	-0.113139	0.0493011	-0.273418		GCAAGCCTTTGACCATGTAAAGGTGGGAGAGAACTGACTGCACTAAGTTG
7650075	ILMN_2432886	LOC100043126		XM_001480068.1	2.80417	0.0205722	0.17069	0.164018	1.1204	0.0594029	0.199523	0.128023	-0.105799	0.024971	0.0655813	0.106681	-0.135757	-0.251617	0.000422955	-0.0397587	-0.0516787		GCTCAGAACTCCAAACATGGATTTAGTCACCTATGATGACGTGCATGTGA
6220168	ILMN_2591632	Gtf2e1	TFIIE-A; FE; 56kDa; 2610024P03Rik; AI303800	NM_028812.3	6.28022	0.000144339	0.0234105	0.164017	1.1204	0.0879707	0.0798101	0.10882	0.121266	0.0440264	0.078536	-0.0420542	-0.0941296	-0.11932	-0.0631599	-0.0761242	-0.125654		GGCTCCTCATCGGTCATTGTCTTAAGAGCACAGGTGCAATTTGATGCGAC
2000037	ILMN_2764607	1810009N02Rik		NM_026939.1	3.53041	0.00640979	0.105708	0.163997	1.12039	0.189944	-0.017725	0.0563946	0.0874701	0.16879	-0.0342999	0.02775	-0.146085	-0.0411158	-0.0414152	-0.0725307	-0.17718		GGGATTGACAGCAAGGACGTGAAGTGAAGTCATGGGCAACAGGAAGTGCT
5390129	ILMN_1231779	Twistnb	2410173G11; 2810024J17Rik; D16Wsu83e	NM_172253.2	2.43714	0.0375405	0.222217	0.163995	1.12039	0.206711	-0.035809	0.174971	0.0674133	0.219423	-0.0212665	-0.133127	-0.120619	-0.169989	-0.0552692	-0.100427	-0.0320168		GAGGTTGCAGATGTTACAGATGTCACGCCACAGGAAGAAACAGACATACC
1230292	ILMN_1241709	Rgs3	RGS3S; C2PA-RGS3; PDZ-RGS3; 4930506N09Rik; C2pa	NM_001081650.1	4.69294	0.00113137	0.0548111	0.16393	1.12033	0.123613	0.0674434	0.0360832	0.0304599	0.0180001	0.0622902	0.14024	-0.0960169	0.0209632	-0.152087	-0.0840197	-0.16697		GCCACATAAATCACGCTAAGAAGCACACAACGACTTCTTTCCTGATGGGC
1170730	ILMN_2693803	Ankle2	AI661024; 1110001J12Rik	NM_027922.1	2.70289	0.0242786	0.183195	0.163763	1.12021	0.128908	0.124728	0.205988	-0.0902882	0.0808415	-0.0817585	0.109221	-0.155282	-0.129592	-0.174752	0.0010519	-0.0190682		CATGAAAGAATGTATCCTGAATAACTTAATCCTCGCTTTGAGGGTACTGG
610487	ILMN_1251097	EG620143		XM_884529.3	2.46755	0.0357136	0.217051	0.163751	1.1202	0.108553	0.223663	0.043313	-0.0616889	0.0107112	0.0923615	0.0606914	-0.251587	-0.132427	0.00848293	-0.180609	0.0785313		GGCCTGGTACTGTGGCACTCCGTGAAATCAGAAGCTATCAGAAGTCCTCC
3520193	ILMN_1234901	Echdc3	2310005D12Rik; AI662097	NM_024208.4	2.38897	0.0406258	0.230023	0.163389	1.11991	0.0660381	-0.021152	0.0473881	-0.0968585	0.121962	0.139822	0.219351	0.00664806	-0.161662	0.0627379	-0.234729	-0.149549		GTGGGAAATGAATACAGGGGAGGGAACGACTTGCTAGGTCAGTGGGCAGG
50278	ILMN_2481799	Zfp317	Zfp67; KRAB9; D230022C05Rik; mszf40; 4932416G03	NM_172918.3	2.95079	0.0162001	0.152381	0.163384	1.11991	0.0687537	0.113493	0.125374	0.0412612	0.0516415	0.192552	-0.116539	-0.0902162	-0.0229964	-0.194407	-0.167859	-0.00105858		CATGCTCCCAAACACACAAGAACTGAGGCAGAGAGTCTTCACCCTGAGCA
4640367	ILMN_1226323	Cul1		NM_012042.3	2.29455	0.0474206	0.244064	0.163266	1.11982	0.198511	0.132301	0.172181	-0.0976791	0.0600014	-0.0279989	0.0388708	-0.235209	-0.0907583	-0.177029	-0.0855694	0.11237		GACACATTTCAGTCTGTAAACAGACGCCAATGCCATTTACCCTAACTCAC
5720392	ILMN_3162446	Slc7a6os	MGC60796; 2010007L18Rik; 2400002F02Rik	NM_001007567.1	2.43126	0.0379042	0.222996	0.163099	1.11969	0.0695181	-0.0118318	0.270988	-0.0144048	0.0302749	0.222295	-0.091135	-0.121362	-0.174432	-0.0328817	-0.0136051	-0.133425		CCAGCATTGGAGAGTTTGGGGGCCAAGAAGAGCACTGAGAATACAAGGCC
2810709	ILMN_1216623	LOC100047369		XR_033486.1	2.69121	0.0247475	0.184466	0.163096	1.11969	0.0992899	0.0767603	0.245049	0.0618763	-0.078764	-0.0219841	0.0934658	-0.15537	-0.0388298	-0.2269	-0.0794439	0.0248461		TTGAAGCTGGTGTGCATTATTCAGAAGTGGCAGTAGGACCTGGGGATGGA
2340131	ILMN_1218913	Igf2bp3	AL022933; 2610101N11Rik; IMP-3; AA522010; Neilsen; AU045931; mimp3; Koc13; IMP3	NM_023670.2	2.25493	0.050594	0.252186	0.162995	1.11961	0.178653	-0.141877	0.122873	0.103233	0.106923	0.216293	-0.110697	-0.130897	-0.0526867	0.0239334	-0.123567	-0.192187		GGACCAGGCACTCGATCCTGTCTCTGTGAGAATGTATACTTTATGCTCTC
1990037	ILMN_2643150	Dhx32	Ddx32; 4732469F02Rik; AA408140; 3110079L04Rik	NM_133941.2	2.5421	0.0316016	0.205404	0.162958	1.11958	0.100901	0.179811	0.166241	0.0797081	-0.0220222	-0.00465202	-0.0246916	-0.127439	-0.22213	-0.0973797	0.123098	-0.151442		CTCTCCCAACATAGTGCAACACGGACACTGCAACAGGAGCTGCCGAAGCC
70348	ILMN_2704372	Adar	mZaADAR; Adar1; AV242451	NM_019655.2	2.24657	0.0512897	0.253313	0.162867	1.11951	0.121806	0.0615063	0.214506	-0.0331945	0.144936	-0.0781546	0.0436258	-0.173324	-0.216774	-0.00772333	0.114426	-0.191634		TACCAAGAACTGCTTTCTTTGGGATTTCGAGGTGGGGTCCAGCCAAGTCC
4890279	ILMN_1255860	Klrd1	CD94	NM_010654.2	2.57485	0.0299484	0.201587	0.162862	1.11951	-0.039185	0.231985	0.102245	-0.0588756	-0.0509853	0.107325	0.182505	-0.114665	-0.173695	-0.00668526	-0.165775	-0.0141954		CAGGCCAGAGCACTGCATTGTTTACAGTCCAAGCAAAAGCGTTTCTGCTG
7050092	ILMN_2949266	Rpn2	AV261018; Rpn-2; 1300012C06Rik	NM_019642.3	3.34362	0.00861043	0.119656	0.162846	1.11949	0.0108328	0.0649328	0.158233	0.0327168	0.0464163	-0.0145836	0.176416	-0.126067	-0.0708675	-0.0370674	-0.00118351	-0.239783		GGGCCCAGATTGTCTGTCCCTTTGTCTTGATGCCTGGCAAGATGCTGTGA
990450	ILMN_2451470	Vps54	5330404P15Rik; Vps54l; Hcc8; wr; mSLP8	NM_139061.3	2.90485	0.017457	0.156467	0.162754	1.11942	0.0025568	0.0316362	0.288866	0.00101948	0.11621	-0.0738001	0.10821	-0.100743	-0.135254	-0.0870638	-0.105201	-0.0464401		GCCTGTGTCTCACACCAAGAATCTTGCCTAACCTGTCAGAGTGCCTAATC
20196	ILMN_2423282	Dleu2			2.7962	0.0208416	0.171393	0.162439	1.11918	0.119973	0.0820026	0.00859261	0.218955	0.0276351	0.0706644	-0.0540452	-0.0671873	0.0750227	-0.218407	-0.139405	-0.123805		GGGCAGAAACCTACGTGTTCCTCTTCCAGAGAGCTGGTGAAGCCAAAGGC
7610608	ILMN_1236461	Fam178a	AU014917; 3632432H19	NM_001081225.1	3.79997	0.00421753	0.0899418	0.162436	1.11918	0.09938	0.0475597	0.0387297	0.0665979	0.176898	0.119578	-0.0749717	-0.02953	-0.09622	-0.0599203	-0.189272	-0.0988317		TCCTGGTGGTGTTCTGCGCTTGGAAGACATAGCCAAGGAGCCTGAGGACG
4830477	ILMN_1221102	Arl5a	T25534; AW610751; 2410015N24Rik; Arl5; 2810410P22Rik; AA408731	NM_182994.2	3.57452	0.00598176	0.103499	0.162397	1.11915	0.185081	0.182631	-0.0112085	0.080678	0.014648	0.0272384	-0.00541162	-0.182319	-0.0428686	-0.131319	-0.0750618	-0.0420918		GACAGGGTTTCCTTACTTAACGGATTTGAGCGCTTCTGTTCTCCAAACAC
6250681	ILMN_1257394	Rundc1	MGC141375; MGC141376; D930024B17; RP23-328K2.1; AW125546	NM_172566.2	2.96041	0.0159489	0.152085	0.162133	1.11894	-0.00960255	0.140488	0.00361729	0.244022	-0.00579834	0.0233617	0.0768018	-0.00988293	-0.107753	-0.0168629	-0.119878	-0.218508		CAAGCTGGGAACAGTCTTCCTTTACCAGAAGCAGCTTTGAGAGCCCTAGG
1260093	ILMN_2953596	E2f5	E2F-5; AU024671	NM_007892.2	2.61957	0.0278304	0.194218	0.162109	1.11892	-0.038187	0.0527935	0.269023	0.0109816	0.186562	-0.108028	0.0996723	-0.125367	-0.0426273	-0.115637	-0.0798578	-0.109328		AAGCCTATCAGTTTGTTGACTTCTGACATTCCACTTTCCTAGAGTACAGG
4830709	ILMN_2519944	scl0002124.1_39			2.51385	0.0331012	0.210326	0.161974	1.11882	0.217595	0.0963249	0.0796447	0.0815048	0.156605	-0.121325	-0.0379252	-0.193755	-0.0636253	-0.136185	-0.132745	0.0538845		GTTCTGAGCTGGAGGAGGAGCTGAAGAATGTCACCAACAACCTCAAGTCT
4150113	ILMN_2465683	Zbtb26	MGC130361; MGC130360; A630026F21Rik	NM_199025.2	2.33254	0.0445615	0.238223	0.161944	1.11879	0.180571	0.0137811	0.217631	-0.16658	0.0446396	0.12203	0.0602598	-0.248439	-0.119119	-0.0444288	-0.00938034	-0.0509706		CTCCAAACTGAAGTGGCTCTGAGGTAAATCAGGTGTGATTTTGCATTAGT
4060376	ILMN_2541591	Msl2		XM_150227	4.63444	0.00122891	0.0577373	0.161858	1.11873	0.182354	0.0549145	0.112714	0.043345	0.0309749	0.058845	-0.011065	-0.0549355	-0.115616	-0.179436	-0.051425	-0.0706749		ATGGCCAATGGGGAGAAGAAGCTGGAGGCATTTGCGGTGCCAGAAAAGGC
3850041	ILMN_2657734	Ddx46		NM_145975.1	3.08098	0.0131191	0.141016	0.161857	1.11873	0.0163136	0.0699434	0.0359936	0.0944023	0.125523	0.0183125	0.111592	-0.179516	0.0850735	-0.0278063	-0.237747	-0.112087		CGAGCTGGCTGTGCAGAAAGCAAAGGCAGAGATCACCAGGCTCATAAAAG
5360551	ILMN_1213483	Flcn	B430214A04Rik; MGC37841; FLCL; Bhd; AU014660	NM_146018.1	2.90813	0.0173639	0.156002	0.161675	1.11859	0.035449	0.0793495	0.14395	0.0836	0.130699	-0.0625	0.0609999	-0.023551	-0.254751	0.0195494	-0.0241003	-0.188701		CACTGTAGACTATGACGGTGTTACGACAGATCGCCTCTCACCATTGCAGT
1190280	ILMN_2623712	Terf2	TRF2	NM_009353.2	2.64072	0.0268819	0.19101	0.161668	1.11858	0.0917234	0.128883	0.0424128	0.0536852	-0.0220842	0.158206	0.0187054	-0.186977	0.120293	-0.196337	-0.0192146	-0.189295		TTGGCATGAACTGAGAAAGGGTTTCGTAGCCACAGGACTCACAAGAACAC
5910068	ILMN_1247702	Lmo4		AK033097	2.44967	0.0367765	0.220154	0.161659	1.11857	0.0484571	0.185187	0.102517	-0.0624046	0.069416	0.102726	0.0256062	-0.158223	-0.225373	0.0474367	-0.212304	0.0769558		CCCAACAGGCTTCAGGGCAGCTAATGGAAAGAATTCAGGAGGTCAGGTGC
3420086	ILMN_1245256	Fam13b	AW546153; AW060714; MGC37079	NM_146084.1	2.66341	0.0259008	0.188051	0.161587	1.11852	-0.0231705	0.13927	0.10017	0.119176	0.184666	-0.0497036	0.000885963	0.0343199	-0.24172	-0.00887012	-0.177064	-0.0779638		GGCACTCAGAGAGTCCCATTGTGTGCTTGTTTGTGGTTCCAGTAGGCAAG
730110	ILMN_1232447	Por	CPR; 4933424M13Rik; CYPOR	NM_008898.1	2.2465	0.0512954	0.253313	0.161437	1.1184	0.186126	0.127566	0.0350161	0.0182414	0.0677614	0.0368314	-0.000688553	-0.00367403	-0.268914	-0.0761242	0.131001	-0.253149		CCACAGAGCTGGGGTGCAGCCCCAACATGTGATTTTGAATGAGTGTAAAT
1990014	ILMN_2695539	Mast3		NM_199308.1	2.75604	0.0222559	0.175767	0.161411	1.11838	0.164951	0.0952511	0.0890512	0.111582	0.0840816	-0.056818	-0.0173187	-0.0573492	-0.219849	-0.0720491	0.0796814	-0.201219		GCATGAGTAGCCCTCTACCCATCTTGGAGCTGGCATCAAATAAAGTCCCA
4060504	ILMN_2753219	Rpl36a	Rpl44; L44L	NM_019865.2	2.52075	0.0327282	0.208771	0.161269	1.11827	0.0936995	0.179699	0.1802	-0.0268335	0.0302668	-0.0941334	0.107467	-0.165401	-0.0955009	-0.1927	-0.106733	0.0899668		GACCTTTCAACCCCTTTGATTGCAGTTGTTCGTTTGGGAGGGAATACATT
6550561	ILMN_2639543	Gemin5	AA407208; C330013N08; AA407055; BB194447; AI451603	NM_172558.2	2.89999	0.0175956	0.157175	0.161243	1.11825	0.139658	0.0884881	0.0448179	0.101536	0.122016	-0.122354	0.0961266	-0.160952	-0.100832	-0.0111818	-0.215244	0.0179162		CGGAAGGATGCTGTGATCCAACTGACAGATGAGGGTGAAGTTTGAATCCA
6480500	ILMN_2567817	C630007L23Rik		AK049893	4.05381	0.00286845	0.0792738	0.161162	1.11819	0.0856395	0.0407195	0.14018	-0.0449691	0.137971	0.105911	0.004601	-0.17289	-0.0890603	-0.00459051	-0.126249	-0.0772691		CCTTCACCATGGACTTTTAAATCAGGCAGAAGTGCAGTTAATCCCTTAGG
5340292	ILMN_1252730	Nudt4	DIPP2alpha; DIPP2beta; HDCMB47P; 4933436C10Rik; DIPP2	NM_027722.2	2.54192	0.0316112	0.205404	0.161156	1.11818	0.210724	0.0135541	0.052134	-0.0754318	0.175738	-0.0208917	0.114208	-0.0916257	-0.242146	0.057354	-0.0876617	-0.105962		CCATCACAAGTGCTTGGGGGTTTGTATGTACACGATACTCTCAGAGGTAA
3850632	ILMN_2809436	5730410I19Rik	AW557761; AA589405	NM_025666.1	3.10498	0.0126206	0.139373	0.161126	1.11816	0.14022	-0.0774899	0.12658	0.0644722	0.174262	0.0666323	-0.0247278	-0.0739603	-0.1038	-0.0115499	-0.223067	-0.0575771		CCAGCCTATGTTGAAGGGCTTGCATAAGAAAGGTTCCCTACTTAACCAGA
3290039	ILMN_1236874	E130309N05Rik		AK053811	2.96133	0.0159251	0.152085	0.16084	1.11794	-0.00956678	0.0712433	0.045043	-0.0430984	0.178602	0.0845814	0.142312	-0.105117	-0.0783868	0.0767832	-0.192848	-0.169549		AGGGAGATGCTCACAGTGCTCACAGAGTTGCCATTTGGATGGAGGGCAGG
2490403	ILMN_2703354	Actr10	Arp11; Actr11	NM_019785.1	2.77135	0.0217055	0.173836	0.160743	1.11786	-0.0107865	-0.0041666	0.205743	-0.100906	0.122744	0.115304	0.140903	-0.0477366	0.000323296	-0.143377	-0.194407	-0.0836368		CTGGTCCACGATGTATAATTCCTAGTGTGATAAAAAGAGCTGGCATGTCT
3840070	ILMN_1225213	2700060E02Rik		NM_026528.3	2.6252	0.0275748	0.193355	0.160686	1.11782	0.0343657	0.174566	0.197866	0.0884171	-0.0986824	-0.0164833	0.0886173	-0.0719337	-0.148634	-0.186234	0.0650167	-0.126883		GGAGAACCCCAGGAGATTGACTATGTTCTAGAGATTTACCACCGCTGCTT
150626	ILMN_2739562	Zfp91-cntf	Pzf; 9130014I08Rik; AW545902; A530054C17Rik; AL024263	NM_001039718.1	2.40843	0.03935	0.227161	0.16035	1.11756	0.187699	0.0932794	0.165639	-0.0519629	0.0794768	-0.0631032	0.0566568	-0.0978007	-0.310241	-0.0385804	0.0201068	-0.041173		GACCACAGGCATATTTCGTCAAGTAGGGTTGACCCACGTATGAACAGAAG
2940544	ILMN_1232305	LOC672474		XM_993721.1	2.50546	0.0335598	0.211353	0.160306	1.11752	0.213945	0.161345	0.0553455	0.105686	-0.0299644	-0.0202236	-0.0185843	-0.0687847	-0.287035	-0.0748253	0.0393658	-0.0762844		CAGCCCAGGCTCCCAAAGGTGCTCAAGGTCCCTGTGAAGACCCCATAGAA
160653	ILMN_1252851	2810405K07Rik		NM_028141	3.80502	0.00418496	0.0899418	0.159998	1.11729	0.180376	0.109766	0.0931163	-0.0325055	0.0809245	0.0056448	0.0293345	-0.188334	-0.134544	-0.0603838	-0.0747952	-0.00860548		GGCATACCTGAACTATCTTCTTAGCTAGATTGTAAGCATTTGGAGGTGTG
3940068	ILMN_1257110	Gtf3c6	2410016F19Rik; AU019813	NM_026113.4	2.29166	0.0476452	0.244465	0.159942	1.11724	0.139439	0.146889	0.210549	-0.0591741	0.112496	-0.0476837	-0.0360241	-0.122821	-0.242301	-0.131761	0.0917959	-0.0614138		CCCTTCTGAGATGGAAAGTTCTGTTTTCATGGGAACTCAAGATGGAAATG
7100192	ILMN_2563949	Pgls		AK028344	2.71966	0.0236209	0.181073	0.159892	1.1172	0.136449	-0.0501103	0.10154	0.0671654	0.232935	0.0686555	-0.0902848	0.0226097	-0.15829	-0.0522003	-0.136285	-0.142185		GGTCAGGGTCAGAGAGAGAGATAGCTACCAACCGGTGAGTACCCGACTTC
6940379	ILMN_1253387	Klf5	4930520J07Rik; CKLF; IKLF; Bteb2	NM_009769.4	2.27012	0.0493531	0.249467	0.159868	1.11718	0.0750351	-0.000754833	0.093225	-0.104619	0.328951	0.0337715	0.0406713	-0.145165	0.0144849	-0.0368252	-0.209409	-0.0893688		TGTGCCAACGCAGCTTCTCCCGCTCCGACCACCTCGCGCTGCACATGAAG
450181	ILMN_1252918	Npc1		AK044878	2.87691	0.0182697	0.16093	0.159554	1.11694	0.0338397	0.04705	0.15477	-0.0678144	0.140756	0.057806	0.0989556	0.0198998	-0.25515	-0.00041008	-0.152354	-0.077354		CGTCTACTGTGGGGGCTGCAGTGATCGTAGCAGTTAAGTGTGTACACTGC
3170017	ILMN_2917270	Zfp446	AV306632; A930031C22; A630035I11Rik; AA120513	NM_175558.2	2.73517	0.023029	0.178717	0.159408	1.11683	0.129128	0.0873284	0.0969481	0.118074	0.133534	0.0332341	-0.133306	0.0363884	-0.106232	-0.243562	-0.0631361	-0.0883961		AATTTCGAACTATGGAGCAGGATTCAGTGCTGTAGGCAGATCTCTGTTAG
2690670	ILMN_2700833	D11Wsu47e	MGC30773; MGC57008	NM_177777.4	3.05422	0.0136991	0.143176	0.159332	1.11677	-0.0237989	0.0927811	0.106871	0.211323	0.0469337	-0.0491967	0.0798035	0.0315914	-0.0370889	-0.170359	-0.130287	-0.158576		TTCGGCTGATAGCAGGAGTCTGGAACCCCTGACGCTTACAACTTCCAGCC
5290519	ILMN_3159720	Rin2	AW821980; RASSF4; 2010003K16Rik; 4632403N06Rik	NM_028724.2	3.92367	0.00349146	0.0851496	0.159182	1.11665	0.0118871	0.024087	0.121567	0.0263848	0.160805	0.0668449	0.0527048	-0.145333	0.025847	-0.038053	-0.131335	-0.175405		CCTGTACAAGGCTTTTGTTGTCCCAGAACCCTCCCTTGGCACATGCTGGG
5690646	ILMN_1228685	9430067P06Rik		AK034962	3.33723	0.00869838	0.119913	0.159126	1.11661	0.109273	0.207344	-0.0929365	0.0887318	0.122102	0.0503817	-0.0207782	-0.114496	-0.0490665	-0.0601163	-0.112998	-0.127439		GGGTCTGGGAAACAGGTTCTTCTCCAGGCACATTTAACTGGCAGCTGACC
670050	ILMN_1232760	A430107D22Rik		NM_178785.3	2.24119	0.051743	0.254579	0.158891	1.11643	-0.0179672	0.088933	-0.0175667	0.162233	0.146633	0.0431337	0.058033	-0.00426674	0.0881329	-0.137267	-0.0647669	-0.345266		AGAGGATTTTCTGACTGCCTCAGCCCTTCATGGCCTTCAGTGGGGGACAG
1990017	ILMN_1250767	Tpd52l2	AU016537; D54; C86069; 2810411G23Rik	NM_025482.2	3.06335	0.0134983	0.142497	0.158862	1.11641	0.114498	0.104259	0.169418	-0.0997114	0.0899982	0.0583382	0.0265484	-0.146252	-0.220912	-0.0210114	-0.0463715	-0.0288019		GCTGTGTGAGGGAACACATTACAGGAGTGTAGGTCACTGATATATCTTCC
990364	ILMN_2683560	Ceacam1	mmCGM2; Bgp; CD66a; Bgp1; Cea1; mmCGM1; mCEA1; Cea-7; bb-1; MHVR; mmCGM1a; C-CAM; Hv2; Mhv-1; Cea-1; Hv-2; Cea7	NM_001039185.1	2.20779	0.0546417	0.261193	0.158747	1.11632	0.104172	-0.0846381	0.0227618	0.144392	0.195992	-0.0124388	0.0927715	0.0978217	-0.171858	0.0317416	-0.200379	-0.220339		GCATCGTGATTGGAGTTGTGGCTGGGGTGGCTCTAATAGCAGGGCTGGCA
1260551	ILMN_2943476	Lcmt1	Lcmt; MGC11807; AL033290	NM_025304.3	3.05929	0.0135872	0.142616	0.158742	1.11631	0.0728836	0.0410233	0.0676632	0.0943317	0.243551	0.00622177	-0.0626783	-0.0219564	-0.0176563	-0.141956	-0.0953784	-0.186049		CCTATTGATCTGCTGAAGGCTCGTGCTGGGGTGGAAGGTGAAGGCTCTAG
70221	ILMN_2463616	Mtap7		NM_008635	2.54364	0.0315221	0.205404	0.158709	1.11629	0.192515	0.0692148	0.0690651	0.0371218	-0.0304279	0.226052	-0.100638	-0.0185251	-0.201145	-0.111125	0.000261784	-0.132368		AAAACATCAGTTTGTGGGGTTTCCCTATTTGGTTGTCCTTATACATCTAG
5720682	ILMN_1222516	Med8	MNCb-2386; AB041805; 2210021A15Rik; ARC32	NM_020000.2	2.6475	0.0265851	0.190424	0.158626	1.11622	0.0929813	0.0330305	0.186941	0.0956783	-0.0445614	-0.119021	0.217608	-0.0994186	-0.0961189	-0.117419	-0.149331	-0.000371933		CACTCTCAGGTGATCTGTGCTGAGTTGAGCAATGACATGATTTTTTGCTC
6180041	ILMN_2901387	Tm4sf4	MGC19127; ILTMP; il-TMP	NM_145539.1	2.82393	0.0199188	0.167992	0.1586	1.1162	0.177246	0.106116	0.0068059	0.116873	0.0219131	-0.0209069	0.054533	-0.00395393	-0.288834	0.00261593	-0.119177	-0.053237		GATCCTTTTCTCTTTCCAAACAGCTTTGCACAATCTAGAAATTCGGTGGG
2190088	ILMN_1230620	LOC100039786		XM_001473500.1	2.20581	0.0548186	0.261526	0.158468	1.1161	0.0615139	0.258603	0.0630436	-0.0327883	0.143842	0.0171919	-0.0492086	-0.305937	-0.106247	0.0290232	-0.0982285	0.0191917		CGGCTTTTGATGAGGCCATCGCAGAGCTCGATACACTGAACGAAGACTCC
1710465	ILMN_2618447	4921518A06Rik		NM_198293.1	2.88698	0.0179725	0.159326	0.158411	1.11606	0.144399	0.0100985	0.238599	0.000282288	0.124283	-0.0387173	-0.0169172	-0.124601	-0.0782013	-0.190301	-0.0605173	-0.00841713		GTATGCCGCCAAGGATGGGACTTCCAGCTAATGAATTTGTACATGCAGCC
2710356	ILMN_1229984	2700092H06Rik		XM_132529.2	3.54534	0.00626146	0.104758	0.158348	1.11601	0.0194492	0.0996494	0.157649	0.0535984	0.0279989	-0.0486012	0.152099	-0.0785503	-0.192451	-0.00575066	-0.140001	-0.0451012		CCACTTTGCTGCCTCACAAGGTGTTTCCTACAAGTTGTTTAGATCCTAAA
5090288	ILMN_2949275	Zfp637	BC021601; MGC54806	NM_177684.2	3.37651	0.00817212	0.117519	0.15827	1.11595	0.100599	-0.0095005	0.0413494	0.0973549	0.0677052	0.0408554	0.123255	0.0267391	-0.183801	0.0246086	-0.129525	-0.199645		GCACCAGCGAAGCTGCTCACAACGGCTCACTCTGTAAACACCCCTCAAAG
6840445	ILMN_2745462	1810022O10Rik		XM_145521	2.25683	0.050437	0.251807	0.158227	1.11591	0.133141	0.0743108	-0.0416689	0.137034	0.165324	0.0278044	-0.0344558	0.027751	-0.0401492	-0.153389	0.0328445	-0.328556		GTCGAATGATCAGGTGCCTCAAAGTAGCACAGCTGGTACGGTTTGCTCTG
3450100	ILMN_2431237	Xbp1	TREB5; XBP-1; TREB-5; D11Ertd39e	NM_013842.2	2.45074	0.0367124	0.219968	0.158086	1.11581	0.0369167	0.0279169	0.0919161	0.102983	0.0846825	-0.134418	0.251082	-0.00108337	-0.114284	-0.0413837	-0.0602169	-0.244118		CTGCTTCCCAGGTTTCGTAACCTGAGGGGGCTTGTTTTCCCTTATGTGCA
3830315	ILMN_1240466	Eif5	D12Ertd549e; MGC36509; MGC36374; 2810011H21Rik	NM_178041.1	3.34107	0.00864545	0.119714	0.158035	1.11577	0.0560198	0.192141	0.0476303	0.148496	0.115826	-0.0850143	-0.014164	-0.0393295	-0.0954895	-0.16097	-0.0850239	-0.0801239		CTCCAAGATCCCACACATCCTGAAGGAGATGTATGATGCCGACCTGTTAG
630259	ILMN_1257251	Txnl4b	DLP; Dim2; D530025J19Rik; AI595343	NM_175646.2	2.27272	0.0491441	0.24861	0.158008	1.11575	0.128661	0.0178509	0.198021	0.10483	0.12698	-0.0356007	-0.0798903	-0.104229	-0.279809	0.0395012	0.0346889	-0.151011		GGGGCTATGGCAGCCACCCTGGACACGTGGATGAAAACTTCGAGATTCTA
4290112	ILMN_2509340	Foxo1		NM_019739	2.83881	0.0194409	0.165955	0.15798	1.11572	0.145679	0.100789	0.0788093	0.010869	0.164409	-0.00157118	-0.0382109	-0.150671	-0.149001	-0.0256109	0.069509	-0.205001		TGTCAGATATGCCATGGGAACCTGCTACTCTGGAAACAGTTGGAGCCTCT
6370725	ILMN_1226709	Bxdc1		NM_023323	2.81976	0.0200549	0.168497	0.157847	1.11562	-0.0031147	0.0965757	0.248086	0.0297365	0.0965672	0.0340567	-0.041523	-0.161164	0.0123854	-0.192774	-0.110203	-0.00863361		TGGTTGTTTACTAAAGAGAATTGCTCTACTTGAGGCTGTTCGGTTTCCTG
2680364	ILMN_2733091	Baiap2	R75030; IRSp53	NM_130862.4	2.43619	0.0375988	0.22235	0.157781	1.11557	-0.0545015	0.0498586	0.0436883	0.179319	0.0764594	0.00148964	0.163879	-0.0197816	-0.0055418	-0.0137215	-0.32584	-0.0953102		AGCATTAACTGCCGGGTGGGGGCCTGCCGGCTGAGTGGCAAAGCAGCGTT
6550554	ILMN_1257675	5830415L20Rik	2900022K02Rik	NM_001042501.1	2.27912	0.0486324	0.24739	0.157768	1.11556	0.1401	0.25738	0.07199	-0.0535936	0.0264864	-0.0426636	0.0604563	-0.25868	-0.17765	-0.0331402	0.0520859	-0.0427742		GAAAAAGAAGGGCTCCAAGGCTTTGGCTGAGTTTGAAGAAAAAATGAATG
1400593	ILMN_2750314	D630048P19Rik		NM_207525.1	2.39682	0.0401062	0.228917	0.157751	1.11555	-0.0116401	0.0657997	0.0671897	0.100392	0.226082	-0.0439982	0.056282	0.0260596	-0.22543	0.0780196	-0.197078	-0.141678		AAGGCCCCTACTATGCTGTTTGGCTCTTCCGGCAGCCTACTCATGGCTTC
3520070	ILMN_1214738	Snapc3	1810020H02Rik; E030018J20Rik; 5031401C21Rik; AI414457; 4930558A07Rik	NM_029949.3	3.26057	0.00982978	0.125408	0.157733	1.11553	0.149421	0.183331	-0.0394092	0.0755754	0.153555	-0.0309248	-0.0314951	-0.0400791	-0.147629	-0.105639	-0.102755	-0.0639548		TTGCTGTGTCAGTGACCTCCAGATCGGTGGAGAATTCAGCAACGCGCCAG
5490470	ILMN_1243903	Hspbap1	3830421G21Rik	NM_175111.3	2.69579	0.0245625	0.183955	0.157464	1.11532	0.133749	0.00229931	0.135289	0.15341	0.01193	-0.00166988	0.0242596	-0.0842404	-0.105551	-0.0815506	0.0844002	-0.27233		GCTGGACTGCCTAGTTAATCCACAAGTAACCAGGATGGTGGCCCAGCTTT
7560131	ILMN_2467727	Pum1		NM_030722	2.55902	0.0307366	0.203659	0.157295	1.11519	0.0451488	0.12655	0.107749	0.157357	0.110857	-0.0667429	-0.0221434	-0.0120506	-0.177351	-0.0900507	0.0667572	-0.246083		CGCCACCCCTTGTAAAGTGACTCGCCCTCCGTTTTGTACAGATGAGCTGT
7650612	ILMN_3008733	AA960436		NM_133954.1	3.21296	0.0106084	0.13094	0.157291	1.11519	0.1884	-0.00209999	0.159101	0.0144653	0.0310659	-0.011734	0.079566	-0.161099	-0.1095	-0.0747995	0.0448656	-0.158235		CCATCAAGCTCCTACCAGGGCAAAGAGCCAAACCTTTCTAGTTGTCATGG
50170	ILMN_2976120	2400003C14Rik	AW536298; mKIAA0174	NM_028018.1	3.26841	0.00970741	0.124688	0.157086	1.11503	0.0558329	0.0922327	0.155233	-0.0620337	0.0405655	-0.0046339	0.180966	-0.177167	-0.0862665	-0.0398664	-0.0063343	-0.148534		GCTTACCTGTAGTATTTCTGTACATACCTGTTTCCAGCAACTTCAGTGTC
2030634	ILMN_1257688	scl0002352.1_15		AK006312.1	3.04216	0.013969	0.143985	0.157037	1.11499	0.0986714	0.0865512	-0.0353189	0.17418	0.0272198	0.0765796	0.0301399	0.0554614	-0.183339	-0.0220284	-0.10368	-0.20444		CGCTAGCTCCTGGTCACCTTTAAATAGTGCATGCCTTGCTGTGACTGCGG
7610746	ILMN_2675033	Slc9a7	NHE7; A530087D17Rik	NM_177353.3	2.75599	0.0222578	0.175767	0.157007	1.11497	0.226623	0.0640931	-0.0411868	0.0375171	-0.0123229	0.148787	0.0344272	-0.0559368	-0.226947	0.0333529	-0.0709829	-0.137423		CCTGAGGGATCAGGGAGGCTCTTATAAGGGTGAGGATGGCCAAATGCCCA
540202	ILMN_2841721	Ttc3	2610202A04Rik; D16Ium21; mKIAA4119; D16Ium21e; TPRD; KIAA4119; AA409221	NM_009441.1	2.83336	0.0196144	0.166946	0.156989	1.11496	0.075017	0.078517	0.186816	0.0350332	0.120033	-0.0589676	0.0214329	-0.193184	-0.0859833	-0.061183	0.0741329	-0.191668		AGCTGTTGAGACAGAGAGCTGTGCTTCGTGTCAGAGCCTGTGAACATGCC
3140167	ILMN_2416424	D19Wsu162e	MGC31104	NM_146099.2	2.93319	0.0166703	0.154078	0.156903	1.11489	-0.0390654	0.202334	0.0781345	0.0604334	0.0101328	0.00783348	0.137834	-0.159266	0.00553417	-0.0876656	3.33786e-05	-0.216267		CTGAGCGGTCTGGGTGACGATATCCTGTGATTGTCCGGAAGACAGAGTGG
130139	ILMN_1254431	B230371M02Rik		AK046332	4.21633	0.00225163	0.0733029	0.156827	1.11483	0.0897126	0.131813	0.0724726	0.00703764	0.0332079	0.0713677	0.0517979	-0.192527	0.0186424	-0.120118	-0.138412	-0.025002		CTCGATAGAAAGAGCACACCAATGGTCGTTCAATGCCAGAGGATCACCAA
2630674	ILMN_2594180	Mtr	MS; AI894170; D830038K18Rik	NM_001081128.2	3.91065	0.00356123	0.0855518	0.156748	1.11477	0.136983	0.0957332	-0.0534167	-0.0062952	0.0890846	0.115085	0.0800047	0.00156307	-0.0865469	-0.094317	-0.182425	-0.0954552		GTGGAGGTCTTTCCAACTTATCCTTCTCCTTCCGAGGGATGGAAGCCATT
6250037	ILMN_2485577	D030016E14Rik	AW558465; R75422	NM_177240.3	3.39637	0.00791872	0.116713	0.156712	1.11474	0.105443	0.011023	0.134113	0.085422	0.170542	-0.128408	0.0789418	-0.0782871	-0.0682368	-0.104057	-0.104778	-0.101718		CTGGCACCAAACAGGAAATGCTGTATAATTTCTATCCTCTGATGGCTGGG
3440408	ILMN_1228352	Usp39	SAD1; AA408960; AI894154; D6Wsu157e; CGI-21	NM_138592.3	2.82171	0.019991	0.168188	0.156602	1.11466	0.0235004	0.107921	0.0152903	0.0996056	0.0430851	0.0140953	0.153255	-0.0859499	0.0893202	-0.15008	-0.262295	-0.0477543		CCAAGCCGTCCACAAGAACACCACCTATGATCTCATCGCCAACATCGTGC
2230386	ILMN_1259564	Iigp2	AI481100; MGC102455; GTPI	NM_019440.2	2.80333	0.0206002	0.170695	0.15654	1.11461	0.171646	0.0871763	0.120136	0.0364714	0.0631218	0.0286713	-0.0506487	-0.146343	-0.163974	-0.0686436	-0.183048	0.105432		TAAAAGCTCGCCTGAGGTTGTATGTGTTGGTCACAGGGTATCTCACCTGG
460056	ILMN_2882820	Oraov1	2210010N10Rik; TAOS1	NM_028184.3	2.30849	0.046351	0.241829	0.156531	1.1146	0.0373497	0.0677395	0.0706196	0.162635	0.0940647	-0.0725155	0.0966539	-0.00168037	-0.225221	0.0511894	0.00816441	-0.289005		CCTCTCAGGTATTCAGCACCACTCTCTCAGGTGCCCAGGATCAGGGACTC
5870068	ILMN_2655139	4833441J24Rik		NM_133923.2	2.41191	0.0391263	0.22657	0.156508	1.11459	0.254807	-0.00140333	-0.0387836	0.0387402	0.10851	0.0480299	0.0465803	-0.0439835	-0.195164	0.0245266	-0.2499	0.00803995		GAGATGGAATTTAGGCCATGGTCTGATTCTCAGGTTAGAATAAGTATCAG
1570541	ILMN_3048503	Nipbl	C79399; Idn3; 4933421G18Rik; 4921518A06Rik	NM_027707.2	3.5454	0.0062609	0.104758	0.156406	1.11451	0.179851	-0.0102501	0.10005	0.107234	0.0843334	0.0060339	-0.0110664	-0.0679502	-0.10405	-0.0976496	0.0126333	-0.199166		AGCGCCGCGATGGCCGCAAACTGGTGCCTTGGGTAGACACTATTAAAGAG
2100537	ILMN_2653619	Ctage5	MEA6; D12Bwg0579e; Mgea6; Mgea; MGC30562	NM_146034.2	3.64988	0.00531852	0.0983324	0.156371	1.11448	0.09375	0.0168505	0.10835	0.0950327	0.128733	-0.0836678	0.0970325	-0.0509501	0.00314999	-0.171149	-0.127768	-0.109367		CACAGGAGGCCTGACAGCGTTACGTCTTACCGGCAGTCATTTCCGTCTCA
7320725	ILMN_1225278	Usp9x		AK028443	2.97659	0.0155353	0.151209	0.156367	1.11448	0.0665512	-0.00530863	0.157791	0.113942	0.100152	0.112652	-0.0897079	-0.144469	-0.0420785	-0.0324888	-0.0110779	-0.225958		TGGACCAAAGTGGTCTGAGTCCTTTAGTACCTTGTTTTACAGTGTCTGGC
270484	ILMN_1229729	Vti1-pending		AK030538	2.96245	0.015896	0.152033	0.156165	1.11432	0.0779262	0.0411162	-0.0161438	0.22876	0.0011797	0.10826	0.01438	-0.0237937	-0.109644	0.0305362	-0.18955	-0.16303		AAGGTAGGTTCCGAGTGGACTGCCCATAACTCCTGTAAGAAAAGCTCTGC
1430564	ILMN_2594468	2310040A13Rik		NM_027149.1	2.95567	0.0160723	0.152118	0.156043	1.11423	0.0628772	0.0765572	0.00734758	0.0724092	0.136729	-0.096971	0.196169	0.0334873	-0.0951228	-0.0851526	-0.183961	-0.124381		AAATGACTTTGACTATGGGGTAACGGGCTCCCGGCCTCACGATACGAGAG
4570309	ILMN_2617835	Myo9b		NM_015742.2	4.61291	0.00126705	0.0586428	0.156016	1.11421	0.0702496	0.0441494	0.0636492	0.0379763	0.115276	0.00156593	0.122176	-0.0013504	-0.149051	-0.0276508	-0.106474	-0.170524		CCAGTCCTGGAGACAAGGAAGCCCCACAGGAGGTGTGAAATAAAAGTACT
5260010	ILMN_2615232	Ppp2r1b	AI790395; 2410091N08Rik	NM_001034085.1	2.35933	0.0426482	0.233491	0.155449	1.11377	0.0695925	-0.0711875	0.119223	0.137358	0.163738	-0.124812	0.159478	0.0522327	-0.0639172	-0.105947	-0.216032	-0.119732		GGCAGCTTTGTAATACTGACGTGTCTGCCTGTCGGTTCACATCAGCAGTG
4290133	ILMN_2705878	Limd2	AI413966; 0610025L06Rik	NM_172397.3	2.2858	0.048104	0.245616	0.155254	1.11362	0.14606	0.26749	0.0333004	-0.0574274	0.0464926	-0.0630474	0.0799532	-0.200069	-0.19222	-0.0545597	0.0571728	-0.0631475		AACCTTCCTTCATAACCTTTGGGCCCAGGCCACCCTGGAGGCCCACAACT
5490093	ILMN_2625736	B130006D01Rik		NM_177209.2	2.85956	0.0187938	0.162977	0.155221	1.11359	0.124723	0.0870934	0.122993	0.0307508	0.0842309	0.0427208	-0.0397892	0.0444832	-0.246657	-0.132637	-0.145209	0.0272908		GTCAGGTTATCTTGGCATCAGTCACTTGGGGATTTAATACCATAAAACGT
3440113	ILMN_2450312	A930041I02Rik	AI662729; 9330112M16	NM_178778.3	2.86663	0.0185783	0.161939	0.155171	1.11355	0.117853	0.147143	0.031353	-0.0978923	0.184418	0.135598	-0.0658922	-0.0926371	-0.104097	-0.099617	-0.137612	-0.0186219		GCGACTCGGTTAAGATCCTATTCCTGTTTGTGATTCTACAGTTTGGAACA
7400082	ILMN_1243209	Aqr		AK077886	3.05172	0.0137546	0.143485	0.155099	1.1135	0.0420237	0.0564137	0.0725036	0.0606079	0.0804977	0.0415678	0.0987577	-0.132806	-0.0935464	0.0554137	-0.284112	0.00267792		CCCAGAGTGCTGAGAGTGTATGAGCTGGCCTACCTGGTTTCATTTGGCCT
2810601	ILMN_1247088	9530010N18Rik		AK035292	2.38887	0.0406327	0.230023	0.154987	1.11341	0.115127	-0.0364733	-0.0618134	0.0673165	0.122457	0.169557	0.0758762	-0.0359631	0.00167656	0.0174465	-0.310133	-0.125073		CGATGAGGTGGTTGTGTGGTCCATGCATGCTTCCTGGGGGTGTAATTGGC
6350022	ILMN_2423196	9230112E08Rik		NM_177264	2.42501	0.0382947	0.224174	0.154595	1.11311	0.070272	0.127772	0.109422	0.0611768	-0.0505133	0.116657	0.0161171	-0.0028882	-0.187618	-0.116958	0.114027	-0.257463		TGTGTGCCCATAGCCTTCACACTCATGACTACATCTAGCTCCCAGGAACA
5050711	ILMN_2682046	2900073G15Rik		NM_026064.1	5.32258	0.000479352	0.0381979	0.154521	1.11305	0.10537	0.0971298	0.0700097	0.117312	0.0287919	0.0211515	0.010922	0	-0.15689	-0.11562	-0.0914683	-0.0867081		CTCGTCCATGTAAACTTCCTGCCACCGAAACTAGCAGCCGCTGAGCACAC
1440440	ILMN_2756716	Nup160	KIAA0197; Gtl-13; 160kDa; Gtl1-13; mKIAA0197; Gtl13; AA414952; AU020188; 2810011M03Rik	NM_021512.2	2.56205	0.0305843	0.203659	0.154453	1.113	0.0630884	-0.0291319	0.111689	0.191343	0.0248327	0.0751028	0.0135632	-0.132092	0.0483189	-0.0618715	-0.292777	-0.0120668		TTCACTTCCCGTAATAGCTAATGGTTGTTGGTTTGTTACAGCTGACCACC
2340278	ILMN_2552490	6720463L11Rik		AK032861	2.21526	0.0539803	0.260031	0.154429	1.11298	-0.0839825	0.0675173	0.184717	0.0550165	0.247216	-0.073184	0.0531158	0.0231171	-0.209983	0.0186167	-0.147684	-0.134484		GCGTCAATCAAGCCTCATCTGGCTCTTTTGGCTGTCAGTTTGATCGTCGT
630037	ILMN_2830107	Oxsr1	Osr1; 2810422B09Rik; AW209236; mKIAA1101; 2210022N24Rik; AI462649	NM_133985.1	3.43292	0.00747365	0.112782	0.1543	1.11288	0.163168	-0.0223317	0.0725284	0.127182	-0.00916815	-0.0331683	0.151832	-0.0268416	-0.0414319	-0.145092	-0.0884781	-0.148198		GGCCTGAACCTACAACTGCCAAAGAACCCAGCAACAAACCTCCCAGCTTG
6580687	ILMN_1232391	2210011G09Rik			4.45155	0.00159662	0.0651644	0.154299	1.11288	0.0454845	0.119395	0.0935049	0.0103583	0.154129	0.0665083	-0.0393414	-0.153785	-0.0612254	-0.0433755	-0.0693517	-0.122302		ATCCTGGAGTTACCAGTGTCCCTGATTAGTAACTGTTCAAAGTCCTCCGC
1580324	ILMN_2738972	Cnot4	Not4hp; Not4h; Not4	NM_016877.3	2.23876	0.051948	0.254876	0.154277	1.11286	0.121862	0.119842	0.208332	-0.0795956	0.0817842	-0.0442352	0.0419846	-0.269118	-0.0923977	-0.0885181	-0.103966	0.104025		GTTGTAATAGATAGCCTTAGATGATCAGAGATCAGTGAGTGGGGTACTTC
5560161	ILMN_1258995	B230215E15Rik		AK045610	2.4503	0.0367388	0.220055	0.154213	1.11281	0.239114	0.0294547	-0.0463157	0.100563	0.172703	0.0585828	-0.104317	-0.125075	0.0437245	-0.140905	-0.132477	-0.095057		CAGTTCTCTGTACCACATCTCACACACTCACTCCTAGGTCCAAAAGGGTG
4540161	ILMN_2606966	Mobkl1a	B230364F10; MGC129510; 1110003E08Rik; AU015450; MGC129511	NM_026735.2	3.18766	0.0110479	0.132518	0.154058	1.11269	-0.0378852	0.0853047	0.109815	0.166669	0.107309	0.0221696	-0.00405073	-0.00476503	-0.171445	0.0189748	-0.119931	-0.172171		GGTGCCCATACTTACAGTTTGGGAGACTTCCTTTTAGAGATCAGCTTCCA
1570333	ILMN_2458030	Eif4g2	AA589388; p97; DAP-5; Nat1; Natm1; E130105L11Rik	NM_013507.3	3.19527	0.0109139	0.132148	0.153995	1.11265	0.0495977	0.0689182	0.0470285	0.0796766	0.158176	-0.0340233	0.0797768	-0.105812	0.0358582	-0.0955915	-0.250934	-0.0326738		GGCCTTTCTCTGCTGGGACAGTGAGAATGTTTGTGTCAAAGTCTGCTGCA
3120437	ILMN_2688834	2310065K24Rik	1700001O11Rik; AI596259	NM_028221.3	2.22821	0.0528506	0.257038	0.153993	1.11264	0.113738	0.114238	0.205168	0.0451393	-0.07693	-0.0329905	0.08078	-0.201842	-0.146622	-0.0846825	0.14542	-0.161421		ATCCAGCCTGAGGAGGTAGGAAGGAGCTGACCACGAGAACATGACCATCC
4290019	ILMN_1221822	Rbm12	mKIAA0765; 9430070C08Rik; MGC30712; MGC38279; 5730420G12Rik; AI852903; SWAN	NM_170598.2	2.55669	0.0308542	0.20393	0.15396	1.11262	0.0175467	0.134346	-0.0569634	-0.03298	0.1632	0.0799098	0.14399	-0.0151834	-0.135053	0.0553069	-0.2422	-0.11192		AAATAGAAACGTGAGTAGAGCTCGTGGAGGGGGCTCATGCCAGTGATGGC
7200240	ILMN_2694917	Sap30	30kDa	NM_021788.1	2.65833	0.0261173	0.188958	0.153886	1.11256	0.0166063	0.0602064	0.0828466	0.166114	0.138364	-0.126706	0.111403	0.00169659	-0.177194	0.0158367	-0.111246	-0.177927		GGCCGACAGTGGTGTTCACTAGGAGAGATGCTGTTCACACTAGCCCATAG
870706	ILMN_2749686	Cdc37l1	Harc; BB159850; 2700033A15Rik; Cdc37l	NM_025950.2	3.87097	0.00378314	0.0862237	0.153791	1.11249	0.1177	0.0172701	0.0494099	0.150076	0.107236	-0.0371246	0.0439854	0.00529003	-0.15248	-0.0371904	-0.141584	-0.122595		CAGCCGATGGGGCACCTAACCCTGTGGAAATGGACTGGAATTGTTGAATC
4200296	ILMN_2641669	Fem1c	2610312A07Rik; AI646567; 3632443A22Rik	NM_173423.3	5.05021	0.000690147	0.0442665	0.153665	1.11239	-0.00125313	0.0891266	0.179347	0.0600843	-0.0105352	0.0808449	0.0505743	-0.116663	-0.104163	-0.0463929	-0.0896053	-0.0913653		CACCAGCATCCATTAGCTTGATATCATTGCTCCCATTGGCTAAAGCATTG
7000056	ILMN_2618634	Spna2		XM_207079.2	3.68442	0.00504077	0.0958418	0.153521	1.11228	0.158115	0.058816	0.0749159	0.013525	0.133025	-0.0511551	0.0605249	-0.00748444	-0.0851841	-0.199184	-0.0903349	-0.0655851		ACAATCACCAATGTTGTGGGACCCAGACCCATGTTTGAGCCAGCTGCCCT
6110170	ILMN_1230137	Tpi1	Tpi; Tpi-1; AI255506	NM_009415.1	2.38229	0.0410731	0.230821	0.153458	1.11223	0.0837097	0.11761	0.17681	0.0704412	-0.0837278	0.032692	0.0500517	-0.0811605	-0.19084	-0.10613	0.136302	-0.205758		CCCCCACGGTGCCAAAGCCCCTGTATTGTGTTTGTGAACCATCCTACATG
3890291	ILMN_1229687	Rnf141	AU022812; ZNF230; 2610110L04Rik; AA792898; ZFP36	NM_025999.2	2.90512	0.0174493	0.156467	0.153399	1.11219	0.0668855	0.173085	-0.0266147	0.0204196	0.16907	0.0325499	0.0120196	-0.132225	0.0133553	-0.0944843	-0.2325	-0.00156021		CCTCCTCACCAAGCAGTTGTAAAACCCTAAACTCCAGACCTTGATTGGCT
[truncated: 2,513 more rows]

## Sheet: Figure 1d
	Figure 1d
						raw data from FlowJo				logtransformation of data				MICE							STATISTICS
																					repeated measures one-way ANOVA
[truncated: 19 more rows]

## Sheet: Suppl Figure 1c
	Suppl Figure 1c
[truncated: 30 more rows]

[truncated: 35 more sheets: Figure 2a, Figure 2c, Suppl Figure 2b, Suppl Figure 2c neu, Suppl Figure 3c , Suppl Figure 3d, Figure 3a, Figure 3c, Figure 3d, Figure 3f, Figure 3g, Suppl Figure 4a, Suppl Figure 4b, Suppl Figure 4c, Suppl Figure 4d, Suppl Figure 5b, Figure 4a, Figure 4b, Figure 4c, Figure 4g …]
